# Supplementary material for: Higher accumulation of mitragynine in Mitragyna speciosa (kratom) leaves affected by insect attack
Source: PLoS One. 2025 Apr 29;20(4):e0320941. doi: 10.1371/journal.pone.0320941 (PMC12040156; doi:10.1371/journal.pone.0320941)
Supplement: S1 Table — The file includes an inexhaustive list of metadata such as retention times, relative mass, metabolite name as annotated using several metabolite databases, metabolite similarity in terms of mass, blank, QCs, and metabolite features per sample (10 replicates of insect and non-insect leaves). (CSV) [file pone.0320941.s001.csv]

Rt	m/z	Metabolite name	Adduct type	Post curation result	NA	NA	Reference RT	Reference m/z	Formula	Ontology	INCHIKEY	SMILES	NA	NA	NA	NA	Comment	NA	NA	NA	NA	NA	m/z similarity	Simple dot product	Weighted dot product	Reverse dot product	Matched peaks count	Matched peaks percentage	Total score	NA	Spectrum reference file name	MS1 isotopic spectrum	MS/MS spectrum	blank2	Insect (I1)	Insect (I10)	Insect (I2)	Insect (I3)	Insect (I4)	Insect (I5)	Insect (I6)	Insect (I7)	Insect (I8)	Insect (I9)	Non Insect (N1)	Non Insect (N10)	Non Insect (N2)	Non Insect (N3)	Non Insect (N4)
13.732	150.0271	QUINOLINATE	[M-H2O+H]+	null	1	FALSE	-1	150.01801	C7H5NO4	Pyridinecarboxylic acids	GJAWHXHKYYXBSV-UHFFFAOYSA-N	OC(=O)C1=CC=CN=C1C(O)=O	530	FALSE	TRUE	FALSE	Normalized unit: Intensity; Annotation method: MSMS_Public_ExpBioInsilico_Pos_VS17_1	FALSE	FALSE	0	0	0	0.86	-1	-1	-1	-1	-1	0.86	49.61	Insect (I1)	150.02345:5518 150.09070:178 150.13408:152 150.48360:98 150.59105:66 150.97430:92 151.02612:538 151.09288:626 151.14383:94 151.18335:180 151.56143:132 151.95392:88 152.00743:96 152.03371:196 152.11121:356	null	105471	15146	13034	14419	14123	15440	12752	14455	14161	14862	15076	15180	13206	15039	14069	14316
14.107	150.02762	2-Methylbenzothiazole	[M+H]+	null	0.04	FALSE	9.295	150.0372	C8H7NS	Benzothiazoles	DXYYSGDWQCSKKO-UHFFFAOYSA-N	CC1=NC2=CC=CC=C2S1	530	FALSE	TRUE	FALSE	Normalized unit: Intensity; Annotation method: MSMS_Public_ExpBioInsilico_Pos_VS17_1	FALSE	FALSE	1	0	0	0.63	-1	-1	-1	-1	-1	0.63	16.86	blank2	150.02710:4692 150.06320:1152 150.12343:202 150.16667:54 150.18869:106 150.51337:190 150.57352:72 150.60155:72 150.76755:132 150.84995:120 150.89494:120 150.92000:100 151.02905:502 151.09900:1044 151.15050:638 151.18396:78 151.24216:68 151.40906:60 151.54329:94 151.57127:78 151.62985:94 151.70877:58 151.75737:58 151.80336:98 151.85446:136 151.89676:104 152.03160:52 152.07945:84 152.10988:154	null	19577	2548	3216	2828	2970	1220	2974	1248	892	1505	2879	4653	3289	1222	3729	2219
13.815	150.02774	QUINOLINATE	[M-H2O+H]+	null	1	FALSE	-1	150.01801	C7H5NO4	Pyridinecarboxylic acids	GJAWHXHKYYXBSV-UHFFFAOYSA-N	OC(=O)C1=CC=CN=C1C(O)=O	530	FALSE	TRUE	FALSE	Normalized unit: Intensity; Annotation method: MSMS_Public_ExpBioInsilico_Pos_VS17_1	FALSE	FALSE	2	0	0	0.9	-1	-1	-1	-1	-1	0.9	249.27	Insect (I1)	150.02251:30814 150.12064:562 150.20758:90 150.34492:154 150.42039:60 150.46443:60 150.53844:92 150.57642:108 150.60585:104 150.64789:58 150.68791:86 150.79492:114 150.92979:120 150.96669:74 151.02428:3592 151.09326:624 151.14053:110 151.18898:60 151.23169:188 151.28941:62 151.34265:94 151.56689:68 151.65167:54 151.67970:72 151.73886:70 151.87692:230 151.91687:52 152.02737:384 152.07655:148 152.1…	null	540926	103762	101759	101535	99736	104120	95872	97458	100184	97293	98927	101222	99045	99593	104260	99463
12.711	150.02779	2-Methylbenzothiazole	[M+H]+	null	0.04	FALSE	9.295	150.0372	C8H7NS	Benzothiazoles	DXYYSGDWQCSKKO-UHFFFAOYSA-N	CC1=NC2=CC=CC=C2S1	530	FALSE	TRUE	FALSE	Normalized unit: Intensity; Annotation method: MSMS_Public_ExpBioInsilico_Pos_VS17_1	FALSE	FALSE	3	0	0	0.64	-1	-1	-1	-1	-1	0.64	28.83	blank2	150.02779:4108 150.08720:142 150.12384:412 150.21228:76 150.28050:68 150.30502:66 150.48228:164 150.53998:142 150.60643:60 150.85466:62 150.99254:126 151.03160:440 151.11374:1862 151.14622:1090 151.20789:96 151.29567:62 151.39215:72 151.51717:142 151.57945:116 151.64720:176 151.72142:56 151.89754:112 151.98230:60 152.04114:184 152.08197:242 152.11917:540	null	15795	207	2830	3094	120	73	2923	1957	188	2682	2753	3120	115	3068	34	152
13.126	150.13115	Methamphetamine	[M+H]+	null	0.08	FALSE	3.335	150.1284	C10H15N	Amphetamines and derivatives	MYWUZJCMWCOHBA-VIFPVBQESA-N	C=1C=CC(=CC1)CC(NC)C	530	FALSE	TRUE	FALSE	Normalized unit: Intensity; Annotation method: MSMS_Public_ExpBioInsilico_Pos_VS17_1	FALSE	FALSE	4	0	0	0.96	-1	-1	-1	-1	-1	0.96	23.98	Non Insect (N2)	150.13582:1360 150.21765:158 150.67856:70 150.93204:138 151.11008:3706 151.19427:142 151.51810:98 151.61195:58 151.79942:126 151.88914:58 152.02998:150 152.07018:60 152.11821:634	null	17732	2644	2384	3199	3106	2855	2830	3116	2792	2681	2788	2302	2850	2810	2489	2422
9.505	151.03778	6-hydroxybenzofuran-3(2H)-one	[M+H]+	null	0.28	FALSE	3.33	151.03999	C8H6O3	Benzofurans	GBDMODVZBPFQKI-UHFFFAOYSA-N	O=C1C2=CC=C(O)C=C2OC1	530	FALSE	TRUE	FALSE	Normalized unit: Intensity; Annotation method: MSMS_Public_ExpBioInsilico_Pos_VS17_1	FALSE	FALSE	5	0	0	0.99	-1	-1	-1	-1	-1	0.99	13.93	Non Insect (N6)	151.03893:1538 151.09503:370 151.13943:86 151.54861:72 151.69394:64 151.98288:52 152.03441:92 152.09898:164 152.12848:258 152.86790:84 152.95018:428 153.00209:260 153.04759:134	null	127	3966	5760	7806	4340	2964	9009	2043	2079	7339	2609	5435	4793	6026	3489	4567
13.319	151.07729	2-Methoxy-4-vinylphenol	[M+H]+	null	0.04	FALSE	8.36	151.07899	C9H10O2	Methoxyphenols	YOMSJEATGXXYPX-UHFFFAOYSA-N	OC1=CC=C(C=C)C=C1OC	530	FALSE	TRUE	FALSE	Normalized unit: Intensity; Annotation method: MSMS_Public_ExpBioInsilico_Pos_VS17_1	FALSE	FALSE	6	0	0	0.99	-1	-1	-1	-1	-1	0.99	7.43	blank2	151.07729:1380 151.11215:1108 151.14876:2404 151.24658:104 151.27737:84 151.31802:100 151.45081:50 151.49004:132 151.56570:100 151.73438:66 151.78384:90 151.90240:94 151.99988:90 152.05032:182 152.07820:294 152.12761:362 152.22133:80 152.28748:70 152.47765:126 152.51730:78 152.54866:92 152.64310:56 152.67500:142 152.71109:140 152.76588:102 152.84155:82 152.90230:108 152.94984:174 152.98460:76 153…	null	3620	347	473	314	736	189	219	455	368	100	515	243	566	351	371	80
13.134	151.11011	Thymol	[M+H]+	null	1	FALSE	1.526	151.1118	C10H14O	Aromatic monoterpenoids	MGSRCZKZVOBKFT-UHFFFAOYSA-N	OC1=CC(=CC=C1C(C)C)C	530	FALSE	TRUE	FALSE	Normalized unit: Intensity; Annotation method: MSMS_Public_ExpBioInsilico_Pos_VS17_1	FALSE	FALSE	10	0	0	1	-1	-1	-1	-1	-1	1	32.74	Insect (I7)	151.11115:4144 151.26088:104 151.36906:52 151.55409:138 151.82831:84 151.88757:132 152.02625:126 152.07317:82 152.11777:502 152.16017:160 152.25827:52 152.57204:100 152.69484:106 152.76126:84 152.95326:134 153.04988:150 153.09041:1242 153.12631:19624	null	67751	10800	10740	10941	10650	10876	10023	11078	10055	10476	9570	9209	10645	10122	10505	10135
13.308	151.14938	Thymol	[M+H]+	null	0.04	FALSE	-1	151.14999	C10H14O	Aromatic monoterpenoids	MGSRCZKZVOBKFT-UHFFFAOYSA-N	CC1=CC(=C(C=C1)C(C)C)O	530	FALSE	TRUE	FALSE	Normalized unit: Intensity; Annotation method: MSMS_Public_ExpBioInsilico_Pos_VS17_1	FALSE	FALSE	11	0	0	1	-1	-1	-1	-1	-1	1	16.3	blank2	151.15010:2584 151.24173:192 151.32091:276 151.48640:94 151.58572:98 151.66055:68 151.75400:116 151.91840:74 151.94763:72 152.02789:102 152.07761:126 152.11105:226 152.14886:222 152.18056:92 152.21230:66 152.31544:106 152.43187:96 152.46167:104 152.59933:70 152.67207:94 152.85399:96 152.91646:54 152.94704:128 153.00525:114 153.09096:1042 153.12927:9768 153.20555:258	null	10191	984	1019	1080	869	973	799	773	477	1000	886	852	1204	753	1170	2164
12.85	151.14987	Thymol	[M+H]+	null	0.04	FALSE	-1	151.14999	C10H14O	Aromatic monoterpenoids	MGSRCZKZVOBKFT-UHFFFAOYSA-N	CC1=CC(=C(C=C1)C(C)C)O	530	FALSE	TRUE	FALSE	Normalized unit: Intensity; Annotation method: MSMS_Public_ExpBioInsilico_Pos_VS17_1	FALSE	FALSE	12	0	0	1	-1	-1	-1	-1	-1	1	17.44	blank2	151.15079:2298 151.18776:326 151.21696:334 151.25342:100 151.32988:54 151.39273:74 151.43144:136 151.49570:112 151.59079:82 151.61493:92 151.65373:66 151.69514:102 151.73705:130 151.81670:104 151.87181:174 152.06738:154 152.12506:182 152.15045:358 152.22057:122 152.30362:78 152.33669:188 152.47415:60 152.51141:162 152.55405:166 152.72881:112 152.81058:100 152.85616:130 152.95207:92 153.00670:150 …	null	11515	2128	2489	3287	1613	2136	1970	2182	2423	2751	944	419	2098	2185	1226	1665
13.133	153.12781	10-HYDROXYDECANOATE	[M-2H2O+H]+	null	1	TRUE	-1	153.127	C10H20O3	Medium-chain hydroxy acids and derivatives	YJCJVMMDTBEITC-UHFFFAOYSA-N	C(CCCCC(=O)O)CCCCO	530	FALSE	TRUE	FALSE	Normalized unit: Intensity; Annotation method: MSMS_Public_ExpBioInsilico_Pos_VS17_1	FALSE	FALSE	14	0	0	0.98	0.14	0.61	0.29	27	0.07	0.97	203.02	blank2	153.12888:103508 153.22444:1608 153.28021:136 153.31105:124 153.34877:164 153.40134:84 153.45193:200 153.48227:178 153.52678:86 153.56746:86 153.60417:104 153.63329:140 153.67784:74 153.71198:102 153.74797:240 153.78357:116 153.81940:86 153.89050:124 153.91818:144 153.97777:136 154.03903:80 154.10094:566 154.13190:11840 154.23010:244 154.29089:62 154.33751:192 154.38857:158 154.42020:54 154.45313…	152.68172:18 152.99220:46 153.08937:100 153.12778:436 154.12929:72 154.70027:20 155.45239:18 156.05402:18 157.13007:66 158.00089:18	332150	51819	53145	52581	52983	55131	53244	52981	56039	55854	55302	55423	52743	55151	55660	55594
13.044	153.12857	10-HYDROXYDECANOATE	[M-2H2O+H]+	null	0.36	FALSE	-1	153.127	C10H20O3	Medium-chain hydroxy acids and derivatives	YJCJVMMDTBEITC-UHFFFAOYSA-N	C(CCCCC(=O)O)CCCCO	530	FALSE	TRUE	FALSE	Normalized unit: Intensity; Annotation method: MSMS_Public_ExpBioInsilico_Pos_VS17_1	FALSE	FALSE	15	0	0	1	-1	-1	-1	-1	-1	1	21.19	QC2I7	153.12743:2094 153.20485:120 153.23618:98 153.26518:76 153.36629:68 153.39160:126 153.44417:108 153.88333:52 154.02206:92 154.05867:150 154.13347:396 154.24007:90 154.30934:78 154.34720:98 154.58832:90 154.66638:102 154.81281:90 154.85963:126 155.06847:428 155.09924:164 155.14040:138	null	54920	6192	5527	5868	5123	5960	6362	4963	5523	5125	5143	4842	5583	4862	5215	5250
13.353	153.12894	10-HYDROXYDECANOATE	[M-2H2O+H]+	null	0.08	FALSE	-1	153.127	C10H20O3	Medium-chain hydroxy acids and derivatives	YJCJVMMDTBEITC-UHFFFAOYSA-N	C(CCCCC(=O)O)CCCCO	530	FALSE	TRUE	FALSE	Normalized unit: Intensity; Annotation method: MSMS_Public_ExpBioInsilico_Pos_VS17_1	FALSE	FALSE	16	0	0	1	-1	-1	-1	-1	-1	1	48.71	Insect (I6)	153.12767:2192 153.20532:70 154.04634:96 154.08823:216 154.13202:378 154.86977:82 155.07140:432 155.10838:260 155.14417:292 155.20369:124	null	42435	6025	5593	6521	5066	4680	7094	6478	4928	5111	4975	4508	4473	5324	5665	4869
13.298	153.1293	10-HYDROXYDECANOATE	[M-2H2O+H]+	null	0.04	FALSE	-1	153.127	C10H20O3	Medium-chain hydroxy acids and derivatives	YJCJVMMDTBEITC-UHFFFAOYSA-N	C(CCCCC(=O)O)CCCCO	530	FALSE	TRUE	FALSE	Normalized unit: Intensity; Annotation method: MSMS_Public_ExpBioInsilico_Pos_VS17_1	FALSE	FALSE	17	0	0	0.97	-1	-1	-1	-1	-1	0.97	66.17	blank2	153.12930:12688 153.17485:488 153.22594:332 153.38686:90 153.41460:130 153.55661:86 153.62125:122 153.71628:106 153.91386:64 154.03027:126 154.13350:1448 154.19038:158 154.31766:74 154.36592:102 154.43825:168 154.51340:52 154.61998:144 154.67082:58 154.76768:56 154.89084:92 154.97546:140 155.01709:82 155.07257:2440 155.10533:1248 155.14545:672 155.19208:62 155.22934:136	null	36310	3423	4509	3682	4798	3943	3808	2430	3007	3957	2750	5155	4824	3167	4263	4089
13.746	155.04713	[1-(4-methoxyanilino)-1-oxopropan-2-yl] 6-oxo-1-propylpyridazine-3-carboxylate	[M+H]+	null	0.04	FALSE	1.24	155.05	C18H21N3O5	Anilides	NFFNHGCVXXIUCW-UHFFFAOYSA-N	CCCN1C(=O)C=CC(=N1)C(=O)OC(C)C(=O)NC2=CC=C(C=C2)OC	530	FALSE	TRUE	FALSE	Normalized unit: Intensity; Annotation method: MSMS_Public_ExpBioInsilico_Pos_VS17_1	FALSE	FALSE	18	0	0	0.96	-1	-1	-1	-1	-1	0.96	15.15	blank2	155.04713:2258 155.10370:456 155.14806:344 155.18898:192 155.21855:92 155.34711:124 155.39061:62 155.51170:168 155.57336:98 155.61400:168 155.91313:88 155.98225:122 156.08301:90 156.13756:162 156.17641:692 156.26659:80 156.34875:56 156.66928:106 156.73524:74 156.76640:62 156.79321:70 156.84972:116 156.89613:76 156.94510:146 157.01425:272 157.08531:1952 157.11818:626	null	6376	1084	1267	780	1053	1233	1233	631	1326	1308	1177	934	1642	1319	1520	1287
12.252	155.06621	NCGC00381399-01!4-hydroxy-3,5,6-trimethylpyran-2-one	[M+H]+	null	0.04	FALSE	-1	155.07001	C8H10O3	Pyranones and derivatives	ZCLDVNJXGNOJKY-UHFFFAOYSA-N	CC1=C(C)C(O)=C(C)C(=O)O1	530	FALSE	TRUE	FALSE	Normalized unit: Intensity; Annotation method: MSMS_Public_ExpBioInsilico_Pos_VS17_1	FALSE	FALSE	19	0	0	0.93	-1	-1	-1	-1	-1	0.93	13.51	Insect (I1)	155.06621:1290 155.09966:378 155.14174:194 155.18205:74 155.49423:66 155.70921:84 155.81335:84 155.87941:80 155.93787:74 156.03987:218 156.08037:158 156.13724:226 156.37088:68 156.93202:62 157.00441:200 157.04454:508 157.08009:3470 157.13261:268 157.16724:62	null	37565	3891	3811	2384	3469	2086	3173	3438	3124	3615	3642	2265	3259	4219	3318	2741
12.87	155.07101	terrein	[M+H]+	null	0.04	FALSE	-1	155.07027	C8H10O3	1,2-diols	MHOOPNKRBMHHEC-HZIBQTDNSA-N	O=C1C=C(C=CC)C(O)C1O	530	FALSE	TRUE	FALSE	Normalized unit: Intensity; Annotation method: MSMS_Public_ExpBioInsilico_Pos_VS17_1	FALSE	FALSE	20	0	0	1	-1	-1	-1	-1	-1	1	21.35	blank2	155.07101:2686 155.10742:2674 155.15221:732 155.21651:214 155.27669:120 155.35298:138 155.48238:112 155.60693:82 155.65556:90 155.69820:90 155.85738:108 155.91699:62 155.95515:72 156.02823:102 156.07303:444 156.10823:158 156.14030:466 156.18071:162 156.30513:64 156.40747:96 156.43369:98 156.45984:120 156.58720:60 156.61383:82 156.69510:122 156.81950:184 156.85754:60 156.88910:70 157.02501:72 157.…	null	5958	367	174	86	549	318	260	130	374	267	280	408	399	338	238	223
13.261	155.07204	terrein	[M+H]+	null	1	FALSE	-1	155.07027	C8H10O3	1,2-diols	MHOOPNKRBMHHEC-HZIBQTDNSA-N	O=C1C=C(C=CC)C(O)C1O	530	FALSE	TRUE	FALSE	Normalized unit: Intensity; Annotation method: MSMS_Public_ExpBioInsilico_Pos_VS17_1	FALSE	FALSE	21	0	0	1	-1	-1	-1	-1	-1	1	65.87	QC1I7	155.07030:4612 155.15894:88 155.65085:52 155.73727:76 155.99738:98 156.07558:588 156.12018:186 156.25636:70 156.39038:58 156.45628:76 156.64072:62 156.89209:66 156.97725:102 157.05342:94 157.08499:4436 157.16438:160	null	41138	17711	18608	20060	18485	18457	17980	18377	19679	18021	19235	10978	19229	18756	8814	10115
13.448	155.14351	Linalool (+)	[M+H]+	null	0.04	FALSE	-1	155.14304	C10H18O	Acyclic monoterpenoids	CDOSHBSSFJOMGT-SNVBAGLBSA-N	OC(C=C)(C)CCC=C(C)C	530	FALSE	TRUE	FALSE	Normalized unit: Intensity; Annotation method: MSMS_Public_ExpBioInsilico_Pos_VS17_1	FALSE	FALSE	24	0	0	1	-1	-1	-1	-1	-1	1	25.23	blank2	155.14413:2140 155.24097:266 155.32454:84 155.43556:112 155.53983:102 155.59125:88 155.61699:156 155.64272:136 155.67700:206 155.73346:74 155.85150:102 155.91956:74 155.96184:122 156.04341:82 156.10909:200 156.14125:2128 156.17261:342 156.20874:104 156.40132:98 156.47606:84 156.51184:92 156.54880:96 156.57764:132 156.63480:76 156.65663:96 156.75580:96 156.78548:60 156.82941:120 156.97086:336 157.…	null	10215	1190	1338	907	1503	1486	1180	1286	1613	1468	1244	533	1035	1506	492	908
13.349	155.14442	Linalool (+)	[M+H]+	null	0.04	FALSE	-1	155.14304	C10H18O	Acyclic monoterpenoids	CDOSHBSSFJOMGT-SNVBAGLBSA-N	OC(C=C)(C)CCC=C(C)C	530	FALSE	TRUE	FALSE	Normalized unit: Intensity; Annotation method: MSMS_Public_ExpBioInsilico_Pos_VS17_1	FALSE	FALSE	25	0	0	0.99	-1	-1	-1	-1	-1	0.99	27.73	blank2	155.14394:4228 155.20099:148 155.25137:138 155.28659:114 155.48439:66 155.60452:96 155.84760:78 156.07338:102 156.14268:574 156.22275:122 156.32117:222 156.40938:130 156.43326:166 156.46086:72 156.56171:98 156.61124:148 156.72643:96 156.80434:120 156.89552:146 156.94936:78 157.03442:98 157.08578:2536 157.11804:816 157.14917:322 157.19113:226	null	12005	956	958	1427	1333	1363	1581	636	1184	1600	1434	844	1272	757	790	816
13.884	156.17545	1-Butyl-1-methylpiperidinium	[M]+	null	0.08	FALSE	-1	156.1747	C10H22N	null	UVCPHBWNKAXVPC-UHFFFAOYSA-N	CCCC[N+]1(CCCCC1)C	530	FALSE	TRUE	FALSE	Normalized unit: Intensity; Annotation method: MassBank_NIST_6	FALSE	FALSE	26	0	0	1	-1	-1	-1	-1	-1	1	33.33	Insect (I2)	156.17455:1104 156.26085:92 156.35652:100 156.48758:90 156.87164:76 156.96835:52 157.05400:250 157.08374:4044 157.11234:458 157.17624:188 157.57742:56 157.82802:70 157.94682:58 158.09065:470 158.15402:236 158.21230:90 158.24025:72 158.27966:72	null	18824	2902	3541	3702	3100	3314	3000	3112	3031	3378	3630	2920	3748	3430	3400	3167
21.899	157.08208	SUBERATE	[M-H2O+H]+	null	0.04	FALSE	-1	157.08501	C8H14O4	Medium-chain fatty acids	TYFQFVWCELRYAO-UHFFFAOYSA-N	OC(=O)CCCCCCC(O)=O	530	FALSE	TRUE	FALSE	Normalized unit: Intensity; Annotation method: MSMS_Public_ExpBioInsilico_Pos_VS17_1	FALSE	FALSE	27	0	0	0.96	-1	-1	-1	-1	-1	0.96	8.87	Non Insect (N1)	157.08208:5322 157.14427:176 157.21025:100 157.39304:78 157.53955:80 157.59148:50 157.88153:70 158.08888:108 158.15724:488 158.26039:82 158.32364:54 158.52449:82 158.61707:72 158.68240:76 158.96321:1770 159.01591:112 159.06717:164 159.10580:106 159.13274:122	null	3311	7326	18966	19619	23326	25484	24150	24123	13463	14473	17615	28488	22649	15243	17697	9792
24.059	157.0822	SUBERATE	[M-H2O+H]+	null	0.08	FALSE	-1	157.08501	C8H14O4	Medium-chain fatty acids	TYFQFVWCELRYAO-UHFFFAOYSA-N	OC(=O)CCCCCCC(O)=O	530	FALSE	TRUE	FALSE	Normalized unit: Intensity; Annotation method: MSMS_Public_ExpBioInsilico_Pos_VS17_1	FALSE	FALSE	28	0	0	0.98	-1	-1	-1	-1	-1	0.98	6.21	QC1I7	157.08315:3552 157.13051:222 157.19267:212 157.25798:84 157.44600:90 157.49658:60 157.53024:78 157.59935:52 157.96269:78 157.99805:94 158.03831:66 158.09311:222 158.15157:336 158.18974:68 158.37807:80 158.66972:64 158.73634:60 158.80240:72 158.96426:634 159.02763:72 159.06462:180 159.10645:98 159.15454:186	null	11334	20296	18414	20512	13020	23103	19766	17447	26370	17127	21933	16731	19876	21138	19647	20637
0.096	157.08383	SUBERATE	[M-H2O+H]+	null	0.32	FALSE	-1	157.08501	C8H14O4	Medium-chain fatty acids	TYFQFVWCELRYAO-UHFFFAOYSA-N	OC(=O)CCCCCCC(O)=O	530	FALSE	TRUE	FALSE	Normalized unit: Intensity; Annotation method: MSMS_Public_ExpBioInsilico_Pos_VS17_1	FALSE	FALSE	30	0	0	1	-1	-1	-1	-1	-1	1	13.14	QC2I7	157.08418:7894 157.16740:140 157.22777:86 157.39001:98 157.46584:66 157.50760:122 157.58189:52 157.74156:112 157.77820:116 157.82655:114 157.91396:94 158.02063:152 158.08733:522 158.15431:328 158.19299:68 158.41739:66 158.49007:104 158.53218:58 158.62277:74 158.72415:98 158.78136:152 158.88475:126 158.91542:144 158.96405:126748 159.06143:1020 159.12515:142 159.18378:92	null	13576	12774	17994	16751	12897	14737	15662	15398	20047	18306	14007	17012	13188	13728	24303	26134
13.406	157.12405	(4-methylcyclohex-3-ene-1,1-diyl)dimethanol	[M+H]+	null	0.04	FALSE	3.76	157.12	C9H16O2	Primary alcohols	JTRLVVUONAUOHI-UHFFFAOYSA-N	OCC1(CO)CC=C(C)CC1	530	FALSE	TRUE	FALSE	Normalized unit: Intensity; Annotation method: MSMS_Public_ExpBioInsilico_Pos_VS17_1	FALSE	FALSE	31	0	0	0.92	-1	-1	-1	-1	-1	0.92	10.99	blank2	157.12370:3452 157.17766:252 157.20636:256 157.24260:108 157.28352:86 157.31613:114 157.36697:184 157.40868:64 157.43430:56 157.49156:114 157.54305:88 157.63399:50 157.67659:180 157.69749:90 157.79073:126 157.83723:208 157.88916:56 157.95229:154 157.97873:116 158.03163:76 158.08516:384 158.12668:652 158.15456:2090 158.21881:326 158.24706:100 158.30136:78 158.36061:146 158.42995:80 158.46373:130 1…	null	13106	915	427	1633	1202	1746	1355	1003	1660	982	965	1082	684	1126	724	1149
12.978	158.15236	hyocholic acid	[M+H]+	null	0.96	FALSE	-1	158.15401	C24H40O5	Trihydroxy bile acids, alcohols and derivatives	DKPMWHFRUGMUKF-WQOPRVDTSA-N	C[C@H](CCC(=O)O)[C@H]1CC[C@@H]2[C@@]1(CC[C@H]3[C@H]2[C@@H]([C@@H]([C@H]4[C@@]3(CC[C@H](C4)O)C)O)O)C	530	FALSE	TRUE	FALSE	Normalized unit: Intensity; Annotation method: MSMS_Public_ExpBioInsilico_Pos_VS17_1	FALSE	FALSE	32	0	0	1	-1	-1	-1	-1	-1	1	39.69	Insect (I9)	158.15402:7444 158.21909:134 158.25032:54 158.29437:80 158.46669:98 158.55241:54 158.80296:72 158.96266:620 159.01263:70 159.03899:280 159.06374:298 159.10999:166 159.15514:630 159.20959:92 159.26460:62 159.31464:82 159.63530:72 159.71629:78 159.90056:168 159.99498:76 160.07846:88 160.11948:104 160.16971:70 160.20934:68	null	17309	26781	27215	28794	24204	24594	32475	28311	28733	28908	29790	31301	27767	28076	33780	33638
12.842	158.15358	hyocholic acid	[M+H]+	null	1	TRUE	-1	158.15401	C24H40O5	Trihydroxy bile acids, alcohols and derivatives	DKPMWHFRUGMUKF-WQOPRVDTSA-N	C[C@H](CCC(=O)O)[C@H]1CC[C@@H]2[C@@]1(CC[C@H]3[C@H]2[C@@H]([C@@H]([C@H]4[C@@]3(CC[C@H](C4)O)C)O)O)C	530	FALSE	TRUE	FALSE	Normalized unit: Intensity; Annotation method: MSMS_Public_ExpBioInsilico_Pos_VS17_1	FALSE	FALSE	33	0	0	1	0.44	0.8	0.52	21	0.05	1.3	673.27	Non Insect (N7)	158.15353:61438 158.25851:736 158.46719:52 158.50230:60 158.63274:100 158.74771:68 158.81151:60 158.82376:70 158.96831:288 159.02121:122 159.06949:136 159.11469:222 159.15656:9086 159.29851:78 159.43324:128 159.52821:116 159.55443:60 159.79230:56 159.85593:54 159.95973:118 160.01665:108 160.10129:90 160.16191:634 160.20711:64	158.15546:1346 158.41731:36 159.15941:100	1188546	197397	189398	193801	193979	194133	192266	187700	192531	188791	192749	198166	190213	188624	212415	207300
0.106	159.06308	(S)-1-carbamoylpyrrolidine-2-carboxylic acid	[M+H]+	null	0.44	FALSE	1.85	159.07001	C6H10N2O3	Proline and derivatives	RTNFBJXLYMERBB-BYPYZUCNSA-N	O=C(N)N1CCCC1C(=O)O	530	FALSE	TRUE	FALSE	Normalized unit: Intensity; Annotation method: MSMS_Public_ExpBioInsilico_Pos_VS17_1	FALSE	FALSE	35	0	0	0.93	-1	-1	-1	-1	-1	0.93	11.29	Non Insect (N10)	159.06633:1250 159.10809:328 159.19293:60 159.23250:80 159.28406:142 159.31964:362 159.36900:82 159.40265:98 159.45238:58 159.51085:64 159.60107:272 159.63712:242 159.76840:114 159.96767:4010 160.02934:230 160.09018:150 160.21857:108 160.29959:60 160.40428:60 160.46327:52 160.58452:168 160.65251:84 160.76433:66 160.84352:124 160.87080:80 160.90347:74 160.96896:1732 161.01457:328 161.05275:312 161…	null	241	2346	1810	3227	3316	2035	2057	3850	3144	3260	3841	3977	3155	3210	2985	2406
9.694	159.06639	(S)-1-carbamoylpyrrolidine-2-carboxylic acid	[M+H]+	null	0.04	FALSE	1.85	159.07001	C6H10N2O3	Proline and derivatives	RTNFBJXLYMERBB-BYPYZUCNSA-N	O=C(N)N1CCCC1C(=O)O	530	FALSE	TRUE	FALSE	Normalized unit: Intensity; Annotation method: MSMS_Public_ExpBioInsilico_Pos_VS17_1	FALSE	FALSE	36	0	0	0.94	-1	-1	-1	-1	-1	0.94	16.35	blank2	159.06842:2124 159.14896:62 160.03586:68 160.06856:342 160.09966:96 160.12830:74 160.19098:76 160.48714:114 160.66620:74 161.01427:3712 161.09622:236 161.16376:124	null	12473	567	1398	516	411	809	599	1514	498	580	1404	1119	1608	940	1002	844
13.469	159.08249	L-Citrulline	[M+H]+	null	0.04	FALSE	4.838	159.08	C6H13N3O3	L-alpha-amino acids	RHGKLRLOHDJJDR-BYPYZUCNSA-N	NC(=O)NCCC[C@H](N)C(O)=O	530	FALSE	TRUE	FALSE	Normalized unit: Intensity; Annotation method: MSMS_Public_ExpBioInsilico_Pos_VS17_1	FALSE	FALSE	37	0	0	0.97	-1	-1	-1	-1	-1	0.97	12.55	blank2	159.08372:1852 159.11415:520 159.19739:126 159.25218:70 159.31862:64 159.35094:98 159.45036:102 159.47748:106 159.53259:58 159.64845:74 159.72847:58 159.77022:106 159.89717:66 159.93173:122 159.95557:108 160.00899:68 160.05644:76 160.09540:498 160.13434:228 160.24117:114 160.27586:92 160.31172:76 160.38332:134 160.41539:160 160.51027:86 160.54546:84 160.64095:102 160.75369:52 160.80016:166 160.82…	null	5581	1305	1018	960	1343	1500	952	1226	482	1563	1526	256	1441	1237	344	1002
24.127	161.01154	Salicyclic acid	[M+Na]+	null	1	TRUE	3.17	161.02	C7H6O3	Salicylic acids	YGSDEFSMJLZEOE-UHFFFAOYSA-N	O=C(O)C=1C=CC=CC1O	530	FALSE	TRUE	FALSE	Normalized unit: Intensity; Annotation method: MSMS_Public_ExpBioInsilico_Pos_VS17_1	FALSE	FALSE	38	0	0	0.92	0.15	0.57	0.26	16	0.06	0.92	53.49	Insect (I4)	161.01649:17256 161.19908:52 162.01840:950 162.06990:102 162.11821:82 162.14131:84 162.51196:68 163.04675:3902	161.00987:90 163.03467:68	87890	102802	91903	92054	96476	102563	97914	101719	108036	93760	90963	94990	93165	90442	105458	71918
0.04	161.01201	NIACINAMIDE	[M+K]+	null	0.04	FALSE	-1	161.01117	C6H6N2O	Nicotinamides	DFPAKSUCGFBDDF-UHFFFAOYSA-N	N=C(O)C=1C=NC=CC1	530	FALSE	TRUE	FALSE	Normalized unit: Intensity; Annotation method: MSMS_Public_ExpBioInsilico_Pos_VS17_1	FALSE	FALSE	39	0	0	1	-1	-1	-1	-1	-1	1	4.07	Insect (I7)	161.01201:6476 161.12773:88 161.15736:70 161.93745:56 162.01433:468 162.04320:80 162.10982:60 162.15033:100 162.99399:88 163.00641:74 163.04276:2766 163.08786:146	null	7068	9839	6648	20066	8587	5504	7924	7778	12745	8236	6706	5680	5701	7939	3720	5540
0.211	161.01231	NIACINAMIDE	[M+K]+	null	0.04	FALSE	-1	161.01117	C6H6N2O	Nicotinamides	DFPAKSUCGFBDDF-UHFFFAOYSA-N	N=C(O)C=1C=NC=CC1	530	FALSE	TRUE	FALSE	Normalized unit: Intensity; Annotation method: MSMS_Public_ExpBioInsilico_Pos_VS17_1	FALSE	FALSE	40	0	0	0.99	-1	-1	-1	-1	-1	0.99	14.06	Insect (I4)	161.01231:5592 161.04604:500 161.09180:206 162.01524:134 162.09528:138 162.14278:88 162.93611:102 163.04269:2662 163.11862:166	null	5965	8970	7142	4796	20958	20477	18651	13159	5519	21034	5091	7972	19847	12653	15762	6195
16.022	161.05945	PUTRESCINE DIHYDROCHLORIDE	[M+H]+	null	1	FALSE	-1	161.06067	C4H14Cl2N2	Monoalkylamines	XXWCODXIQWIHQN-UHFFFAOYSA-N	Cl.Cl.NCCCCN	530	FALSE	TRUE	FALSE	Normalized unit: Intensity; Annotation method: MSMS_Public_ExpBioInsilico_Pos_VS17_1	FALSE	FALSE	41	0	0	1	-1	-1	-1	-1	-1	1	14.34	Insect (I10)	161.05864:4102 161.12660:326 161.17659:188 161.34219:116 161.56331:76 161.78653:100 161.98643:52 162.02907:116 162.06322:288 162.14784:242 162.26582:92 163.04272:2028 163.13271:660	null	135904	22804	22379	16654	21706	22340	22716	20666	23628	21596	19849	28500	22557	21407	28177	25865
15.606	161.06041	6-Methylcoumarin	[M+H]+	null	1	TRUE	3.94	161.06	C10H8O2	Coumarins and derivatives	FXFYOPQLGGEACP-UHFFFAOYSA-N	O=C1OC=2C=CC(=CC2C=C1)C	530	FALSE	TRUE	FALSE	Normalized unit: Intensity; Annotation method: MSMS_Public_ExpBioInsilico_Pos_VS17_1	FALSE	FALSE	42	0	0	1	1	0.75	0.75	1	1	1.79	36.34	Insect (I5)	161.06013:8578 161.12831:436 161.16734:140 161.30402:74 161.33467:82 161.48827:54 161.65253:82 161.72722:62 161.98668:56 162.02351:78 162.06375:1004 162.14926:104 162.18774:260 162.23471:58 162.25902:126 162.40738:90 163.04243:1380 163.09296:344 163.13029:242	161.07033:98	265412	53095	48905	52124	51793	52096	51794	47322	53573	48527	53346	56825	47437	48234	58188	57876
13.119	161.06145	PUTRESCINE DIHYDROCHLORIDE	[M+H]+	null	0.04	FALSE	-1	161.06067	C4H14Cl2N2	Monoalkylamines	XXWCODXIQWIHQN-UHFFFAOYSA-N	Cl.Cl.NCCCCN	530	FALSE	TRUE	FALSE	Normalized unit: Intensity; Annotation method: MSMS_Public_ExpBioInsilico_Pos_VS17_1	FALSE	FALSE	43	0	0	1	-1	-1	-1	-1	-1	1	7.13	blank2	161.06145:2550 161.09758:1038 161.13293:6194 161.20805:184 161.24449:180 161.27989:86 161.33571:64 161.37415:68 161.40756:96 161.43750:222 161.52017:130 161.56903:122 161.61095:82 161.68105:54 161.76469:68 161.86794:82 162.02794:90 162.06999:504 162.13576:552 162.17015:206 162.25349:290 162.29233:168 162.33275:64 162.36508:84 162.41417:136 162.48424:84 162.52367:164 162.57361:62 162.62154:112 162…	null	8369	1939	2632	2013	2129	1998	2138	1993	2620	2008	2284	1501	2478	2110	1643	1955
12.885	161.06186	PUTRESCINE DIHYDROCHLORIDE	[M+H]+	null	0.04	FALSE	-1	161.06067	C4H14Cl2N2	Monoalkylamines	XXWCODXIQWIHQN-UHFFFAOYSA-N	Cl.Cl.NCCCCN	530	FALSE	TRUE	FALSE	Normalized unit: Intensity; Annotation method: MSMS_Public_ExpBioInsilico_Pos_VS17_1	FALSE	FALSE	44	0	0	0.99	-1	-1	-1	-1	-1	0.99	11.59	blank2	161.06186:3988 161.09258:1670 161.13316:974 161.33752:104 161.50420:100 161.54152:54 161.63002:112 161.72774:112 161.77585:96 161.81628:94 161.84479:62 161.90025:84 162.01414:86 162.06624:198 162.14342:250 162.34383:86 162.48535:88 162.51373:102 162.55626:84 162.59564:62 162.63910:74 162.72534:76 162.88504:124 162.92979:74 162.97282:68 163.00676:146 163.04536:702 163.08797:276 163.12149:340 163.1…	null	23410	140	120	169	1443	188	78	368	107	213	355	172	237	129	722	146
13.972	161.09166	Ala-Ala	[M+H]+	null	0.08	FALSE	8.304	161.0919	C6H12N2O3	Dipeptides	DEFJQIDDEAULHB-QWWZWVQMSA-N	O=C(O)C(N=C(O)C(N)C)C	530	FALSE	TRUE	FALSE	Normalized unit: Intensity; Annotation method: MSMS_Public_ExpBioInsilico_Pos_VS17_1	FALSE	FALSE	45	0	0	1	-1	-1	-1	-1	-1	1	15.75	Insect (I1)	161.09166:2404 161.17728:80 161.48691:90 161.51970:86 161.54639:58 161.75917:90 161.86566:70 162.01144:206 162.09729:148 162.14708:102 162.21382:58 162.26015:62 162.65067:72 163.03976:1718 163.12856:224	null	47962	9619	10133	8150	6943	7132	5487	9471	9382	9947	8093	7596	7412	8613	7647	7540
13.026	161.09424	D-Ala-D-ala	[M+H]+	null	1	TRUE	-1	161.09259	C6H12N2O3	Dipeptides	DEFJQIDDEAULHB-QWWZWVQMSA-N	C[C@@H](N)C(=O)N[C@H](C)C(O)=O	530	FALSE	TRUE	FALSE	Normalized unit: Intensity; Annotation method: MSMS_Public_ExpBioInsilico_Pos_VS17_1	FALSE	FALSE	46	0	0	0.91	0.34	0.65	0.58	3	0.33	1.2	18.79	blank2	161.09698:39836 161.20372:760 161.24556:296 161.27402:106 161.33102:66 161.36627:156 161.39735:102 161.47142:112 161.54272:124 161.58502:62 161.71582:86 161.80038:72 161.82890:120 161.89470:178 161.93555:90 162.01956:52 162.09947:5138 162.13716:528 162.19447:130 162.22969:178 162.29791:90 162.33325:54 162.37238:120 162.58647:86 162.63844:68 162.76721:118 162.87383:68 162.95636:142 162.99939:160 1…	157.00056:58 159.08220:48 160.03926:52 160.12973:80 160.98724:40 161.04840:96 161.09770:2708 161.37625:20 162.09941:328 162.26926:30 162.89632:30 163.03780:312 163.12466:104	102603	13490	13658	13053	13690	14135	13900	13877	13675	13802	14148	13935	14478	14126	13455	13985
13.339	161.09694	D-Ala-D-ala	[M+H]+	null	0.04	FALSE	-1	161.09259	C6H12N2O3	Dipeptides	DEFJQIDDEAULHB-QWWZWVQMSA-N	C[C@@H](N)C(=O)N[C@H](C)C(O)=O	530	FALSE	TRUE	FALSE	Normalized unit: Intensity; Annotation method: MSMS_Public_ExpBioInsilico_Pos_VS17_1	FALSE	FALSE	47	0	0	0.91	-1	-1	-1	-1	-1	0.91	7.92	blank2	161.09694:3438 161.13776:964 161.22652:152 161.35776:112 161.43259:114 161.48607:156 161.56630:64 161.64050:104 161.67383:96 161.71660:88 161.83463:176 161.88995:132 161.98349:58 162.01752:142 162.05464:134 162.10384:408 162.14049:284 162.19525:68 162.22429:66 162.26111:146 162.38789:52 162.41310:120 162.53516:90 162.58018:96 162.65117:158 162.76268:50 162.82942:110 162.93163:74 163.04327:1080 16…	null	9651	1429	1560	1649	1827	2113	2515	1686	1654	1963	1729	2242	2052	1348	1987	1998
13.466	161.09772	D-Ala-D-ala	[M+H]+	null	1	TRUE	-1	161.09259	C6H12N2O3	Dipeptides	DEFJQIDDEAULHB-QWWZWVQMSA-N	C[C@@H](N)C(=O)N[C@H](C)C(O)=O	530	FALSE	TRUE	FALSE	Normalized unit: Intensity; Annotation method: MSMS_Public_ExpBioInsilico_Pos_VS17_1	FALSE	FALSE	48	0	0	0.7	0.35	0.68	0.58	3	0.33	1.12	356.63	Insect (I4)	161.10103:125534 161.20511:1312 161.33492:158 161.38521:114 161.45876:170 161.52031:168 161.55917:106 161.58861:50 161.70486:64 161.77550:182 161.83893:84 161.89487:122 162.01892:220 162.07169:174 162.10429:15608 162.20776:166 162.25044:68 162.28859:266 162.40288:162 162.56688:114 162.64691:58 162.83054:124 163.04597:1124 163.07936:532 163.10748:1424 163.13618:790	154.02191:68 155.06450:60 160.08214:46 160.94269:36 160.99757:22 161.02484:26 161.10049:2400 161.15105:78 161.21141:76 161.36378:46 162.10814:240 163.03844:74 163.06113:94 163.46234:32 163.55618:28	1247578	374263	348477	356528	368560	361887	352573	356841	371270	357042	365206	269984	356055	352717	274778	265901
13.119	161.13293	L-beta-Homolysine	[M+H]+	null	0.04	FALSE	-1	161.12897	C7H16N2O2	Beta amino acids and derivatives	PJDINCOFOROBQW-LURJTMIESA-N	NCCCCC(N)CC(O)=O	530	FALSE	TRUE	FALSE	Normalized unit: Intensity; Annotation method: MSMS_Public_ExpBioInsilico_Pos_VS17_1	FALSE	FALSE	49	0	0	0.92	-1	-1	-1	-1	-1	0.92	15.42	blank2	161.13293:6194 161.20805:184 161.24449:180 161.27989:86 161.33571:64 161.37415:68 161.40756:96 161.43750:222 161.52017:130 161.56903:122 161.61095:82 161.68105:54 161.76469:68 161.86794:82 162.02794:90 162.06999:504 162.13576:552 162.17015:206 162.25349:290 162.29233:168 162.33275:64 162.36508:84 162.41417:136 162.48424:84 162.52367:164 162.57361:62 162.62154:112 162.66374:210 162.72679:100 162.7…	null	34862	3455	3230	3053	1511	2079	3161	1952	1688	3001	4764	2353	4533	3384	2148	2456
0.711	162.11429	L-Carnitine	[M+H]+	null	0.2	FALSE	0.59	162.1125	C7H15NO3	Carnitines	PHIQHXFUZVPYII-UHFFFAOYSA-N	C[N+](C)(C)CC(CC(=O)[O-])O	530	FALSE	TRUE	FALSE	Normalized unit: Intensity; Annotation method: MSMS_Public_ExpBioInsilico_Pos_VS17_1	FALSE	FALSE	52	0	0	1	-1	-1	-1	-1	-1	1	16.16	Non Insect (N6)	162.11250:1642 162.19315:102 162.23769:54 162.33795:90 162.53738:94 162.76503:68 163.05734:5810 163.37309:52 163.64192:118 163.85710:78 164.05562:408 164.17453:98	null	160	620	3709	1712	2590	3466	8095	2425	444	1817	8214	365	2316	1954	1742	4936
8.123	163.03813	Umbelliferone	[M+H]+	null	0.96	TRUE	-1	163.03897	C9H6O3	7-hydroxycoumarins	ORHBXUUXSCNDEV-UHFFFAOYSA-N	O=C(C=2)Oc(c1)c(C2)ccc(O)1	530	FALSE	TRUE	FALSE	Normalized unit: Intensity; Annotation method: MSMS_Public_ExpBioInsilico_Pos_VS17_1	FALSE	FALSE	53	0	0	1	0.93	0.88	0.88	2	1	1.86	1520.99	Non Insect (N9)	163.03841:349156 163.14476:3718 163.19331:208 163.26305:224 163.32249:70 163.36691:254 163.39748:562 163.44164:96 163.49898:102 163.52710:354 163.57240:138 163.69073:546 163.70689:556 163.77464:80 163.80247:66 163.83626:54 163.87956:92 164.00635:180 164.04184:42812 164.15105:386 164.25293:90 164.28944:142 164.36539:220 164.41489:68 164.45750:52 164.49951:234 164.56808:50 164.60400:128 164.67552:8…	154.83795:112 160.28511:86 162.68965:24 162.72488:18 162.82851:26 162.88200:26 162.91025:18 162.94722:34 163.03810:16174 163.10799:56 163.14780:146 163.33260:24 163.46768:18 163.54808:42 163.60638:30 163.66568:86 163.74246:24 163.97679:92 164.04210:1506 164.13145:58 164.56822:20 164.83545:22 165.01698:34 165.04625:158 165.15186:28 165.25456:24 165.32530:18 165.92690:30 166.04294:42	12295	2354254	2908002	2757139	2784039	2645538	2726075	2779671	2667618	2617500	2895548	2875110	2866163	2059161	2520231	3097825
13.053	163.03847	Umbelliferone	[M+H]+	null	0.8	TRUE	-1	163.03897	C9H6O3	7-hydroxycoumarins	ORHBXUUXSCNDEV-UHFFFAOYSA-N	O=C(C=2)Oc(c1)c(C2)ccc(O)1	530	FALSE	TRUE	FALSE	Normalized unit: Intensity; Annotation method: MSMS_Public_ExpBioInsilico_Pos_VS17_1	FALSE	FALSE	54	0	0	0.98	0.52	0.46	0.86	2	1	1.44	13.37	blank2	163.04092:40484 163.11316:1786 163.14885:1382 163.24687:116 163.31693:104 163.36354:102 163.41904:100 163.51114:66 163.56560:100 163.62810:118 163.68442:194 163.72627:56 163.76425:78 163.95764:78 164.04329:4410 164.12839:292 164.15158:320 164.21512:68 164.27463:68 164.30331:90 164.34053:180 164.49893:78 164.55797:74 164.63707:58 164.73741:108 164.78439:74 164.82593:54 164.92230:66 164.96249:64 16…	151.04079:92 156.45631:64 161.09560:72 162.10118:180 162.16121:48 162.80714:26 163.04108:802 163.11122:72 164.04344:186 164.15805:96 165.05693:144 167.05478:76	120750	14791	10789	10826	13930	13605	15230	14939	14050	8994	17053	17317	11594	13441	13272	17560
8.626	163.04031	Umbelliferone	[M+H]+	null	0.72	TRUE	-1	163.03897	C9H6O3	7-hydroxycoumarins	ORHBXUUXSCNDEV-UHFFFAOYSA-N	O=C(C=2)Oc(c1)c(C2)ccc(O)1	530	FALSE	TRUE	FALSE	Normalized unit: Intensity; Annotation method: MSMS_Public_ExpBioInsilico_Pos_VS17_1	FALSE	FALSE	55	0	0	0.98	0.95	0.83	0.88	2	1	1.84	13.43	Non Insect (N10)	163.04099:8876 163.15448:196 164.04347:844 164.13826:130 165.00883:144 165.04631:188	163.03816:502 163.57727:30 164.03661:36	6994	47334	70013	67366	56076	11252	28343	40969	28920	39208	48110	69195	45833	19786	31844	71822
14.241	163.04153	4-hydroxycoumarin	[M+H]+	null	0.04	FALSE	3.79	163.03999	C9H6O3	4-hydroxycoumarins	VXIXUWQIVKSKSA-UHFFFAOYSA-N	O=C1OC=2C=CC=CC2C(O)=C1	530	FALSE	TRUE	FALSE	Normalized unit: Intensity; Annotation method: MSMS_Public_ExpBioInsilico_Pos_VS17_1	FALSE	FALSE	56	0	0	0.99	-1	-1	-1	-1	-1	0.99	11.21	blank2	163.04153:3638 163.13834:292 163.19141:82 163.22049:166 163.24821:66 163.30983:102 163.33804:94 163.36592:170 163.49522:94 163.54689:90 163.59837:92 163.70236:68 163.80339:240 163.85320:70 163.87775:88 164.04236:300 164.08131:184 164.11708:94 164.15332:144 164.21902:104 164.24762:98 164.37265:84 164.44656:70 164.52119:66 164.58122:106 164.69765:102 164.84154:114 164.89290:72 165.00145:162 165.048…	null	23132	5642	3290	4529	5143	3129	3198	4103	3433	2785	3925	2045	7527	3789	7250	6450
11.971	163.04176	4-Hydroxycoumarin	[M+H]+	null	0.36	TRUE	7.979	163.039	C9H6O3	4-hydroxycoumarins	VXIXUWQIVKSKSA-UHFFFAOYSA-N	OC1=CC(=O)OC2=CC=CC=C12	530	FALSE	TRUE	FALSE	Normalized unit: Intensity; Annotation method: MSMS_Public_ExpBioInsilico_Pos_VS17_1	FALSE	FALSE	57	0	0	1	1	0.75	0.75	1	1	1.79	9.5	Non Insect (N2)	163.03918:5222 163.13118:1238 163.20221:186 163.23944:90 163.30368:88 164.00789:72 164.03960:388 164.07750:128 164.13315:220 164.16554:56 164.20920:86 164.60541:130 165.01259:56 165.04410:282 165.08789:178	163.03700:300	25166	31471	23244	17615	27857	31800	17126	24759	8630	22684	19450	33264	20888	28952	18507	44028
24.127	163.04443	4-hydroxycoumarin	[M+H]+	null	0.8	FALSE	3.79	163.03999	C9H6O3	4-hydroxycoumarins	VXIXUWQIVKSKSA-UHFFFAOYSA-N	O=C1OC=2C=CC=CC2C(O)=C1	530	FALSE	TRUE	FALSE	Normalized unit: Intensity; Annotation method: MSMS_Public_ExpBioInsilico_Pos_VS17_1	FALSE	FALSE	58	0	0	1	-1	-1	-1	-1	-1	1	13.98	Non Insect (N5)	163.04022:5014 163.12544:186 163.15482:196 163.43408:74 163.47624:62 163.90195:52 164.04143:672 164.10423:100 164.14938:104 164.99937:348 165.03827:1088 165.11060:136	null	17910	20244	16722	17567	16099	19735	21287	14129	21486	19130	14832	15095	23668	14618	13248	20659
0.706	163.05673	Meglutol	[M+H]+	null	0.88	FALSE	-1	163.0601	C6H10O5	Hydroxy fatty acids	NPOAOTPXWNWTSH-UHFFFAOYSA-N	O=C(O)CC(O)(C)CC(=O)O	530	FALSE	TRUE	FALSE	Normalized unit: Intensity; Annotation method: MSMS_Public_ExpBioInsilico_Pos_VS17_1	FALSE	FALSE	59	0	0	1	-1	-1	-1	-1	-1	1	23.77	Insect (I9)	163.05927:7934 163.15088:252 163.29686:54 164.05145:340 164.14713:172 164.28819:70 164.39435:102 164.71590:66 165.00475:114 165.03691:1010 165.10851:206 165.14651:104	null	0	15313	21956	28826	27098	20105	25410	26715	22077	20777	31692	21751	24529	19907	19778	16237
12.646	163.06854	Methyl trans-cinnamic acid	[M+H]+	null	0.08	FALSE	4.849	163.07539	C10H10O2	Cinnamic acids	RURHILYUWQEGOS-VOTSOKGWSA-N	Cc1ccc(cc1)/C=C/C(=O)O	530	FALSE	TRUE	FALSE	Normalized unit: Intensity; Annotation method: MSMS_Public_ExpBioInsilico_Pos_VS17_1	FALSE	FALSE	60	0	0	0.99	-1	-1	-1	-1	-1	0.99	16.91	blank2	163.07698:7150 163.14041:1082 163.20786:132 163.23811:70 163.26874:74 163.33772:54 163.37939:54 163.44502:58 163.52383:52 163.71315:76 163.80081:80 163.92046:60 163.94919:74 164.00829:76 164.04485:258 164.08255:828 164.14351:400 164.18222:126 164.54294:114 164.58775:68 164.67957:108 164.71976:74 164.92239:470 164.97589:120 165.00151:60 165.05142:226 165.12596:1148 165.16231:246	null	72937	7204	2886	2639	3075	5870	6856	3361	3748	6366	6309	679	3223	5569	2185	6609
13.628	163.07591	Methyl trans-cinnamic acid	[M+H]+	null	0.04	FALSE	4.849	163.07539	C10H10O2	Cinnamic acids	RURHILYUWQEGOS-VOTSOKGWSA-N	Cc1ccc(cc1)/C=C/C(=O)O	530	FALSE	TRUE	FALSE	Normalized unit: Intensity; Annotation method: MSMS_Public_ExpBioInsilico_Pos_VS17_1	FALSE	FALSE	61	0	0	1	-1	-1	-1	-1	-1	1	25.69	blank2	163.07599:7466 163.14827:1482 163.18672:168 163.22156:108 163.28313:108 163.46570:78 163.60510:102 163.69096:90 163.78496:114 163.89037:60 164.05376:210 164.08118:1048 164.11069:348 164.15527:356 164.21071:86 164.43414:108 164.54268:122 164.73180:126 164.87962:100 165.00647:192 165.05196:452 165.12827:404 165.16458:694	null	29735	1600	1198	957	923	1141	912	1351	1304	1087	973	809	378	894	709	916
8.142	163.1062	DL-5-HYDROXYLYSINE	[M+H]+	null	0.12	FALSE	5.985	163.10738	C6H14N2O3	Alpha amino acids	YSMODUONRAFBET-UHFFFAOYSA-N	C(CC(C(=O)O)N)C(CN)O	530	FALSE	TRUE	FALSE	Normalized unit: Intensity; Annotation method: MSMS_Public_ExpBioInsilico_Pos_VS17_1	FALSE	FALSE	62	0	0	1	-1	-1	-1	-1	-1	1	13.99	Insect (I4)	163.10684:4062 163.14725:2930 163.20345:170 163.27606:130 163.31178:188 163.36241:320 163.40144:592 163.50391:166 163.53377:324 163.58072:118 163.66531:160 163.69131:424 163.72018:420 163.82664:134 163.94463:264 163.99440:92 164.04578:38826 164.24931:54 164.27924:172 164.36768:82 164.44585:68 164.68164:108 164.77045:94 165.00888:200 165.04706:4476 165.11179:66 165.16029:236 165.19360:58	null	105	0	1283	1037	1017	1230	1205	3084	1594	1150	978	0	1065	785	1108	942
14.09	163.11128	Valerophenone	[M+H]+	null	0.04	FALSE	11.575	163.11169	C11H14O	Alkyl-phenylketones	XKGLSKVNOSHTAD-UHFFFAOYSA-N	CCCCC(=O)C1=CC=CC=C1	530	FALSE	TRUE	FALSE	Normalized unit: Intensity; Annotation method: MSMS_Public_ExpBioInsilico_Pos_VS17_1	FALSE	FALSE	63	0	0	1	-1	-1	-1	-1	-1	1	11.77	blank2	163.11128:4400 163.17758:250 163.21255:196 163.53786:124 163.58008:194 163.65308:60 163.68510:72 163.81674:204 163.93077:72 163.96936:56 164.04851:130 164.07996:224 164.12393:552 164.21486:90 164.23924:72 164.31107:112 164.34404:108 164.49486:160 164.60828:60 164.66446:124 164.77046:148 164.83734:64 164.89105:68 164.93161:60 164.97986:84 165.02100:110 165.05331:464 165.08961:346 165.12895:412	null	13254	3211	2191	2661	3224	2633	2229	3521	3592	3112	4331	3053	3006	2989	3336	3413
13.556	163.11327	Valerophenone	[M+H]+	null	0.04	FALSE	11.575	163.11169	C11H14O	Alkyl-phenylketones	XKGLSKVNOSHTAD-UHFFFAOYSA-N	CCCCC(=O)C1=CC=CC=C1	530	FALSE	TRUE	FALSE	Normalized unit: Intensity; Annotation method: MSMS_Public_ExpBioInsilico_Pos_VS17_1	FALSE	FALSE	64	0	0	0.99	-1	-1	-1	-1	-1	0.99	31.95	blank2	163.11327:4376 163.14108:1024 163.33495:72 163.38025:86 163.46205:54 163.61101:76 163.65158:68 163.70955:80 163.79138:104 163.81516:84 163.89493:110 163.91930:128 163.94844:164 163.98048:80 164.04282:176 164.11479:546 164.15434:212 164.18840:88 164.27724:74 164.37006:110 164.55521:124 164.59145:100 164.67549:180 164.85582:64 164.96466:108 165.01715:148 165.05316:274 165.09450:298 165.12721:592 16…	null	12628	536	1471	1180	1254	1203	1470	1238	1305	1093	876	713	1453	1470	501	830
11.525	163.13477	Diethylene glycol monobutyl ether	[M+H]+	null	0.04	TRUE	7.646	163.1329	C8H18O3	Dialkyl ethers	OAYXUHPQHDHDDZ-UHFFFAOYSA-N	CCCCOCCOCCO	530	FALSE	TRUE	FALSE	Normalized unit: Intensity; Annotation method: MSMS_Public_ExpBioInsilico_Pos_VS17_1	FALSE	FALSE	65	0	0	0.98	null	null	null	3	null	0.49	21.89	blank2	163.13477:4770 163.24152:208 163.41833:52 163.60803:116 163.97456:104 164.00560:76 164.04352:452 164.13530:428 164.29025:60 164.36777:100 164.62466:104 164.91075:50 164.99918:68 165.04945:174 165.09770:214 165.12955:212 165.22188:110	157.00487:48 163.03525:68	27752	3673	5021	3093	7183	4751	1983	7910	4431	3158	4685	3295	4618	4059	4338	3037
13.396	163.1358	Diethylene glycol monobutyl ether	[M+H]+	null	0.04	FALSE	7.646	163.1329	C8H18O3	Dialkyl ethers	OAYXUHPQHDHDDZ-UHFFFAOYSA-N	CCCCOCCOCCO	530	FALSE	TRUE	FALSE	Normalized unit: Intensity; Annotation method: MSMS_Public_ExpBioInsilico_Pos_VS17_1	FALSE	FALSE	66	0	0	0.96	-1	-1	-1	-1	-1	0.96	28.55	blank2	163.13580:8778 163.22322:336 163.31844:64 163.34625:62 163.37698:118 163.41066:134 163.45506:88 163.49390:140 163.54953:172 163.59534:80 163.63165:128 163.66058:118 163.68973:156 163.77505:106 163.82463:172 163.91983:84 164.01730:238 164.06844:228 164.13718:1222 164.19249:116 164.23933:144 164.28218:132 164.32069:82 164.35468:80 164.43561:148 164.48416:114 164.50975:194 164.54074:114 164.70282:70…	null	32258	864	2112	1263	1041	964	1563	699	2186	1193	957	1485	1572	1291	1307	1727
8.125	163.14302	2,2'-[(3-Aminopropyl)imino]diethanol	[M+H]+	null	0.72	FALSE	-1	163.1441	C7H18N2O2	null	FKJVYOFPTRGCSP-UHFFFAOYSA-N	NCCCN(CCO)CCO	530	FALSE	TRUE	FALSE	Normalized unit: Intensity; Annotation method: MassBank_NIST_6	FALSE	FALSE	67	0	0	1	-1	-1	-1	-1	-1	1	34.24	Insect (I7)	163.14406:3878 163.19547:138 163.22758:108 163.26323:110 163.31563:96 163.36389:244 163.39745:550 163.45415:146 163.52451:248 163.57645:146 163.68810:552 163.71252:236 163.78557:118 163.83308:188 163.92242:128 163.96886:122 163.99586:208 164.04251:46086 164.14873:396 164.20181:52 164.23102:94 164.31999:52 164.36588:54 164.42868:70 164.52139:58 164.55376:66 164.69492:78 164.75240:54 164.81639:80 1…	null	561	19740	24424	9462	13367	12871	18653	23972	22838	22981	13174	13102	13256	10550	16090	25039
13.432	165.05305	2-Hydroxycinnamic acid, predominantly trans	[M+H]+	null	1	FALSE	-1	165.05515	C9H8O3	Hydroxycinnamic acids	PMOWTIHVNWZYFI-AATRIKPKSA-N	OC(=O)C=Cc(c1)c(O)ccc1	530	FALSE	TRUE	FALSE	Normalized unit: Intensity; Annotation method: MSMS_Public_ExpBioInsilico_Pos_VS17_1	FALSE	FALSE	68	0	0	1	-1	-1	-1	-1	-1	1	93.48	Non Insect (N3)	165.05602:11198 165.13728:266 165.43480:66 165.55626:106 165.77431:140 165.94797:68 166.06079:1258 166.44327:60 166.55070:62 166.60590:84 167.01851:110 167.07170:516 167.10605:206 167.14424:326	null	192071	29862	29655	28025	28078	27098	29690	28415	29589	28060	27821	27960	29978	29440	30975	30309
9.503	165.05354	p-Coumaric acid	[M+H]+	null	0.4	FALSE	1.382	165.054	C9H8O3	Hydroxycinnamic acids	NGSWKAQJJWESNS-ZZXKWVIFSA-N	O=C(O)C=CC1=CC=C(O)C=C1	530	FALSE	TRUE	FALSE	Normalized unit: Intensity; Annotation method: MSMS_Public_ExpBioInsilico_Pos_VS17_1	FALSE	FALSE	69	0	0	1	-1	-1	-1	-1	-1	1	13.56	Non Insect (N5)	165.05400:3924 165.11226:274 165.14900:70 165.18066:98 166.00508:196 166.05707:336 166.16812:92 167.03430:118 167.06395:332 167.11000:288	null	1052	3241	9498	13259	5708	5091	7084	8691	2622	6176	4315	9930	8234	7020	3813	3346
13.317	165.08528	Hinokitiol	[M+H]+	null	0.36	FALSE	-1	165.09154	C10H12O2	Tropolones	FUWUEFKEXZQKKA-UHFFFAOYSA-N	CC(C)C(=C1)C=C(O)C(=O)C=C1	530	FALSE	TRUE	FALSE	Normalized unit: Intensity; Annotation method: MSMS_Public_ExpBioInsilico_Pos_VS17_1	FALSE	FALSE	71	0	0	1	-1	-1	-1	-1	-1	1	14.66	Insect (I5)	165.09138:2006 165.13585:286 165.16856:240 165.51924:50 165.67862:90 165.77338:84 166.00374:66 166.10141:170 166.11823:236 166.21237:60 166.28667:72 166.55914:92 166.61317:96 166.87047:96 167.08739:100 167.14211:3766	null	14168	5105	4603	4937	5283	4474	5089	3842	4457	4568	4915	3122	4355	4976	3002	3191
12.85	165.16441	2-Hydroxycinnamic acid, predominantly trans	[M+H]+	null	0.04	FALSE	-1	165.16	C9H8O3	Hydroxycinnamic acids	PMOWTIHVNWZYFI-AATRIKPKSA-N	C1=CC=C(C(=C1)C=CC(=O)O)O	530	FALSE	TRUE	FALSE	Normalized unit: Intensity; Annotation method: MSMS_Public_ExpBioInsilico_Pos_VS17_1	FALSE	FALSE	72	0	0	0.91	-1	-1	-1	-1	-1	0.91	15.46	blank2	165.16441:2832 165.22212:210 165.27774:128 165.39563:124 165.49371:98 165.68704:114 165.73341:96 165.77693:86 165.92101:88 165.95346:110 165.98140:218 166.05325:150 166.12920:492 166.17253:456 166.28137:136 166.37021:60 166.41356:210 166.48621:66 166.60068:82 166.71376:332 166.82922:126 166.85869:66 166.90350:66 166.94057:104 166.98271:118 167.07297:186 167.11214:466 167.15186:634 167.22981:74 16…	null	10155	2087	1619	2146	1322	1598	931	960	1841	1880	1719	1048	1382	1591	835	1245
13.732	167.0341	Phthalic acid	[M+H]+	null	0.68	FALSE	1.154	167.03391	C8H6O4	Benzoic acids	XNGIFLGASWRNHJ-UHFFFAOYSA-N	O=C(O)C=1C=CC=CC1C(=O)O	530	FALSE	TRUE	FALSE	Normalized unit: Intensity; Annotation method: MSMS_Public_ExpBioInsilico_Pos_VS17_1	FALSE	FALSE	73	0	0	1	-1	-1	-1	-1	-1	1	33.74	Insect (I10)	167.03398:4696 167.10829:194 167.14418:114 167.17473:64 167.33571:102 167.44994:118 167.70413:74 167.75459:78 168.03534:232 168.08609:138 168.21765:72 168.46866:94 168.96782:60 168.99597:116 169.02383:66 169.08189:276 169.13396:146	null	53569	10261	12899	11135	9637	10297	11170	10951	11739	10401	11272	9182	12772	12100	9180	8664
13.288	167.03436	Phthalic acid	[M+H]+	null	0.04	FALSE	1.154	167.03391	C8H6O4	Benzoic acids	XNGIFLGASWRNHJ-UHFFFAOYSA-N	O=C(O)C=1C=CC=CC1C(=O)O	530	FALSE	TRUE	FALSE	Normalized unit: Intensity; Annotation method: MSMS_Public_ExpBioInsilico_Pos_VS17_1	FALSE	FALSE	74	0	0	1	-1	-1	-1	-1	-1	1	20.65	blank2	167.03436:2036 167.06529:438 167.10867:1032 167.14491:14422 167.32597:94 167.38327:132 167.46336:66 167.55696:130 167.59503:176 167.62451:174 167.72563:82 167.75600:106 167.78386:50 167.81516:164 168.04153:192 168.06587:200 168.11029:208 168.14893:1632 168.19589:212 168.28688:64 168.40483:132 168.48669:94 168.56093:56 168.59082:118 168.63266:96 168.68799:170 168.73781:104 168.95967:162 169.04553:…	null	6619	473	598	750	683	659	277	589	823	417	618	538	1078	986	972	618
13.816	167.03511	2-Nitrobenzamide	[M+H]+	null	1	TRUE	0.946	167.0451	C7H6N2O3	Nitrobenzenes	KLGQWSOYKYFBTR-UHFFFAOYSA-N	NC(=O)C1=C(C=CC=C1)[N+]([O-])=O	530	FALSE	TRUE	FALSE	Normalized unit: Intensity; Annotation method: MSMS_Public_ExpBioInsilico_Pos_VS17_1	FALSE	FALSE	75	0	0	0.61	0.56	0.61	0.8	4	0.25	1.2	82.32	blank2	167.03520:30488 167.14018:426 167.21486:96 167.25978:66 167.35399:128 167.40121:96 167.44852:92 167.51436:204 167.56097:100 167.58183:142 167.61769:66 167.66220:228 167.71046:82 167.76260:60 167.80418:160 167.82053:140 167.90517:60 167.93735:244 168.03946:2830 168.09178:220 168.12532:132 168.16904:160 168.24854:72 168.27695:102 168.30907:116 168.41794:118 168.45686:138 168.50940:130 168.60004:70 …	150.03531:102 150.06720:46	137211	43911	43741	40945	43008	45227	44092	45323	41982	46341	40358	35100	44444	47089	34872	36587
19.302	167.0354	Phthalic acid	[M+H]+	null	0.04	FALSE	1.154	167.03391	C8H6O4	Benzoic acids	XNGIFLGASWRNHJ-UHFFFAOYSA-N	O=C(O)C=1C=CC=CC1C(=O)O	530	FALSE	TRUE	FALSE	Normalized unit: Intensity; Annotation method: MSMS_Public_ExpBioInsilico_Pos_VS17_1	FALSE	FALSE	76	0	0	0.99	-1	-1	-1	-1	-1	0.99	13.63	blank2	167.03662:2076 167.10509:194 167.14670:168 167.18292:60 167.21144:130 167.36426:94 167.67197:138 167.86740:56 168.04666:144 168.11014:114 168.14162:76 168.21024:128 168.26353:60 168.44679:66 168.67456:114 169.03566:126 169.09027:194 169.12155:188	null	9822	2025	2811	2253	1790	617	3135	2133	2845	1984	2538	3329	2584	6803	2068	4460
11.415	167.05452	1-methylxanthine	[M+H]+	null	0.04	FALSE	-1	167.056	C6H6N4O2	Xanthines	MVOYJPOZRLFTCP-UHFFFAOYSA-N	CN1C(=O)C2=C(NC1=O)N=CN2	530	FALSE	TRUE	FALSE	Normalized unit: Intensity; Annotation method: MSMS_Public_ExpBioInsilico_Pos_VS17_1	FALSE	FALSE	77	0	0	0.99	-1	-1	-1	-1	-1	0.99	11.35	QC2I7	167.05452:2044 167.11548:176 167.18098:150 168.06104:298 168.09436:206 168.12659:240 168.19505:82 169.03601:112 169.09070:90 169.12221:608	null	95	1117	556	380	168	168	404	236	190	621	289	1634	346	440	578	197
14.857	167.05635	3-Methylxanthine; CE0; GMSNIKWWOQHZGF-UHFFFAOYSA-N	[M+H]+	null	0.24	FALSE	2.699	167.05635	C6H6N4O2	Xanthines	GMSNIKWWOQHZGF-UHFFFAOYSA-N	Cn1c2c(c(nc1=O)O)nc[nH]2	530	FALSE	TRUE	FALSE	Normalized unit: Intensity; Annotation method: MSMS_Public_ExpBioInsilico_Pos_VS17_1	FALSE	FALSE	78	0	0	1	-1	-1	-1	-1	-1	1	20.84	blank2	167.05635:2810 167.14415:264 167.17249:142 167.21541:60 167.24660:128 167.30084:94 167.35332:86 167.40430:60 167.43439:118 167.49918:58 167.70975:76 167.77702:68 168.06110:384 168.12802:114 168.19507:100 168.26616:76 168.70148:82 168.82298:92 168.99757:98 169.08395:216 169.11536:258	null	8608	651	8009	372	80	175	104	360	213	433	441	6883	220	687	766	346
13.928	167.05737	7-Methylxanthine	[M+H]+	null	0.28	FALSE	0.819	167.0564	C6H6N4O2	Xanthines	PFWLFWPASULGAN-UHFFFAOYSA-N	Cn1cnc2[nH]c(=O)[nH]c(=O)c12	530	FALSE	TRUE	FALSE	Normalized unit: Intensity; Annotation method: MSMS_Public_ExpBioInsilico_Pos_VS17_1	FALSE	FALSE	79	0	0	1	-1	-1	-1	-1	-1	1	36.51	Insect (I10)	167.05658:3202 167.10014:458 167.13501:270 167.17941:204 167.22258:66 167.55298:76 167.94923:92 168.05537:532 168.10764:88 168.18953:114 168.29924:66 168.69266:72 168.79192:52 168.97754:136 169.04947:360 169.11794:274 169.15613:104	null	28341	3141	9184	2031	1111	1312	1764	2158	1878	1968	1872	8977	1073	3967	2412	1054
13.21	167.06947	3,4-Dimethoxybenzaldehyde	[M+H]+	null	0.96	FALSE	1.076	167.0704	C9H10O3	Dimethoxybenzenes	WJUFSDZVCOTFON-UHFFFAOYSA-N	O=CC1=CC=C(OC)C(OC)=C1	530	FALSE	TRUE	FALSE	Normalized unit: Intensity; Annotation method: MSMS_Public_ExpBioInsilico_Pos_VS17_1	FALSE	FALSE	80	0	0	1	-1	-1	-1	-1	-1	1	14.99	Insect (I6)	167.07040:2034 167.10484:316 167.13924:338 167.19568:172 167.70834:70 167.84686:164 168.08215:302 168.13725:118 168.21332:88 168.35692:96 168.47191:122 168.56003:64 168.60487:124 168.80525:54 168.98184:86 169.00616:124 169.08670:122 169.12401:262 169.15764:128	null	5239	4948	5682	5329	5747	6124	5652	5480	6372	5082	5880	4114	6156	5339	5541	4848
13.218	167.10887	6-Pentyl-2H-pyran-2-one	[M+H]+	null	0.04	FALSE	16.672	167.1067	C10H14O2	Pyranones and derivatives	MAUFTTLGOUBZNA-UHFFFAOYSA-N	CCCCCC1=CC=CC(=O)O1	530	FALSE	TRUE	FALSE	Normalized unit: Intensity; Annotation method: MSMS_Public_ExpBioInsilico_Pos_VS17_1	FALSE	FALSE	81	0	0	0.98	-1	-1	-1	-1	-1	0.98	26.9	blank2	167.10771:4886 167.14488:1030 167.24315:140 167.26726:160 167.31314:60 167.38547:108 167.42926:220 167.45627:146 167.48254:186 167.52713:92 167.63913:68 167.69676:292 167.79565:84 167.84119:106 167.90265:112 167.97124:68 168.07121:340 168.11147:958 168.15158:276 168.23093:150 168.25780:94 168.30736:98 168.39928:92 168.43315:72 168.47725:52 168.58601:124 168.69656:108 168.74582:60 168.78780:72 168…	null	16678	419	514	628	484	271	534	247	533	786	403	908	185	1980	432	1361
13.133	167.14397	Dihydrojasmone	[M+H]+	null	1	FALSE	-1	167.14304	C11H18O	Cyclic ketones	YCIXWYOBMVNGTB-UHFFFAOYSA-N	CCCCCC(=C(C)1)C(=O)CC1	530	FALSE	TRUE	FALSE	Normalized unit: Intensity; Annotation method: MSMS_Public_ExpBioInsilico_Pos_VS17_1	FALSE	FALSE	82	0	0	1	-1	-1	-1	-1	-1	1	19.64	Non Insect (N9)	167.14305:2076 167.17728:368 167.21762:230 167.26537:100 167.30920:118 167.44685:76 167.52315:122 167.69370:112 167.92410:56 168.03281:80 168.09781:102 168.14192:360 168.21214:92 168.41541:96 168.49031:82 168.57855:78 168.66811:92 169.09026:118 169.12152:230 169.22141:70	null	45633	6252	7883	8804	7095	8450	7807	8116	7696	6759	8327	5795	6744	7438	6534	5556
13.324	167.14478	Dihydrojasmone	[M+H]+	null	1	FALSE	-1	167.14304	C11H18O	Cyclic ketones	YCIXWYOBMVNGTB-UHFFFAOYSA-N	CCCCCC(=C(C)1)C(=O)CC1	530	FALSE	TRUE	FALSE	Normalized unit: Intensity; Annotation method: MSMS_Public_ExpBioInsilico_Pos_VS17_1	FALSE	FALSE	83	0	0	1	-1	-1	-1	-1	-1	1	27.42	Non Insect (N6)	167.14305:3702 167.23314:260 167.49745:76 167.73775:64 167.80646:62 167.92447:88 167.98242:62 168.14189:238 168.20602:50 168.26425:50 168.74727:84 168.95200:76 169.05066:80 169.08647:220 169.12222:334 169.18117:168	null	86454	8337	8165	8866	7958	9557	9122	8591	7881	8478	8421	9288	8661	8962	9240	7608
8.572	169.1187	Geranic acid	[M+H]+	null	0.12	TRUE	1.218	169.1208	C10H16O2	Acyclic monoterpenoids	ZHYZQXUYZJNEHD-VQHVLOKHSA-N	O=C(O)C=C(C)CCC=C(C)C	530	FALSE	TRUE	FALSE	Normalized unit: Intensity; Annotation method: MSMS_Public_ExpBioInsilico_Pos_VS17_1	FALSE	FALSE	84	0	0	0.98	-1	-1	-1	-1	-1	0.98	32.83	QC2I7	169.11870:7408 169.17259:132 169.22784:198 169.52246:56 170.02176:70 170.12042:1272 170.96034:410 171.02602:92 171.07578:106 171.12082:200 171.17004:62	null	1544	2855	4298	740	693	348	699	999	691	273	772	5977	273	1051	790	944
12.568	169.12383	Geranic acid	[M+H]+	null	0.04	FALSE	1.304	169.1223	C10H16O2	Acyclic monoterpenoids	ZHYZQXUYZJNEHD-VQHVLOKHSA-N	O=C(O)C=C(C)CCC=C(C)C	530	FALSE	TRUE	FALSE	Normalized unit: Intensity; Annotation method: MSMS_Public_ExpBioInsilico_Pos_VS17_1	FALSE	FALSE	85	0	0	0.99	-1	-1	-1	-1	-1	0.99	39.55	blank2	169.12349:6592 169.25114:144 169.34799:52 169.53127:108 169.60040:52 169.63446:106 169.72130:62 169.76183:104 169.97054:62 170.00819:68 170.05591:206 170.09207:186 170.12537:834 170.18340:76 170.50563:188 170.67241:68 170.89835:118 170.95645:474 170.98933:102 171.13454:2028	null	34288	2482	5385	6159	4232	3331	3477	5759	5610	2291	3344	5400	6083	7316	3906	6830
13.076	169.15869	Uric acid	[M+H]+	null	0.04	FALSE	-1	169.14999	C5H4N4O3	Xanthines	LEHOTFFKMJEONL-UHFFFAOYSA-N	C12=C(NC(=O)N1)NC(=O)NC2=O	530	FALSE	TRUE	FALSE	Normalized unit: Intensity; Annotation method: MSMS_Public_ExpBioInsilico_Pos_VS17_1	FALSE	FALSE	86	0	0	0.69	-1	-1	-1	-1	-1	0.69	16.84	blank2	169.15869:2842 169.24400:66 169.31949:66 169.38589:72 169.44994:120 169.61635:74 169.64935:88 169.77496:124 169.82863:72 169.85176:148 169.92390:156 170.05769:2118 170.12181:340 170.15797:1588 170.22513:134 170.26639:84 170.48387:138 170.51677:86 170.58360:96 170.69138:104 170.72112:100 170.78085:70 170.82709:124 170.86890:100 170.95378:80 171.06781:218 171.14056:2150 171.21167:120	null	8414	327	1212	308	904	350	273	155	406	959	438	757	342	216	566	479
15.689	169.19666	Pyridoxamine dihydrochloride	[M+H]+	null	0.04	FALSE	-1	169.19	C8H12N2O2	Pyridoxamine 5'-phosphates	NHZMQXZHNVQTQA-UHFFFAOYSA-N	CC1=NC=C(C(=C1O)CN)CO	530	FALSE	TRUE	FALSE	Normalized unit: Intensity; Annotation method: MSMS_Public_ExpBioInsilico_Pos_VS17_1	FALSE	FALSE	87	0	0	0.8	-1	-1	-1	-1	-1	0.8	41.64	blank2	169.19666:5710 169.31210:96 169.34235:106 169.39467:62 169.51620:68 169.65837:86 169.69724:72 169.87515:64 170.02518:76 170.07504:88 170.15436:368 170.20250:756 170.28020:92 170.54034:56 170.91777:94 170.95480:464 171.02216:156 171.06250:194 171.10498:220 171.13953:582 171.19154:138	null	35754	1646	1999	1749	2315	1477	3033	1381	2911	2526	1856	1738	1439	3479	1607	3565
13.071	170.05653	3-METHYL-2-OXINDOLE	[M+Na]+	null	0.04	FALSE	-1	170.058	C9H9NO	Indolines	BBZCPUCZKLTAJQ-UHFFFAOYSA-N	CC1C2=CC=CC=C2NC1=O	530	FALSE	TRUE	FALSE	Normalized unit: Intensity; Annotation method: MSMS_Public_ExpBioInsilico_Pos_VS17_1	FALSE	FALSE	88	0	0	0.99	-1	-1	-1	-1	-1	0.99	33.52	blank2	170.05653:2142 170.12186:394 170.15678:1672 170.28297:78 170.30617:166 170.43521:74 170.47278:76 170.56444:74 170.63084:116 170.71768:54 170.74316:66 170.77394:74 170.80489:128 170.84148:54 170.93964:190 171.00383:56 171.05499:180 171.10558:492 171.14185:3076 171.20688:212 171.25194:80 171.32552:68 171.60632:70 171.66496:90 171.71370:80 171.83867:50 171.86559:154 171.99846:74 172.04839:98 172.082…	null	5509	99	523	523	427	123	373	385	273	512	439	369	427	396	178	90
13.039	170.15329	Lupinine	[M+H]+	null	1	FALSE	-1	170.15393	C10H19NO	Lupinine-type alkaloids	HDVAWXXJVMJBAR-VHSXEESVSA-N	OCC1CCCN2CCCCC21	530	FALSE	TRUE	FALSE	Normalized unit: Intensity; Annotation method: MSMS_Public_ExpBioInsilico_Pos_VS17_1	FALSE	FALSE	89	0	0	1	-1	-1	-1	-1	-1	1	43.81	QC1I18	170.15341:3282 170.20941:228 170.25473:126 170.47978:88 170.62819:54 170.78612:70 170.95490:294 171.06458:72 171.13919:1534 171.27362:62 171.39130:52 171.49858:120 171.57671:74 172.06117:98 172.16739:762	null	34243	11647	13665	12434	13164	12555	11601	11695	13957	11651	11090	13539	12630	13736	11903	11578
13.866	171.10406	Pentamidine HCl	[M+2H]+	null	0.04	FALSE	-1	171.103	C19H26Cl2N4O2	Phenol ethers	HWURPQUPKQFGJI-UHFFFAOYSA-N	C1(C=CC(=CC=1)OCCCCCOC2C=CC(=CC=2)C(N)=N)C(N)=N.Cl.Cl	530	FALSE	TRUE	FALSE	Normalized unit: Intensity; Annotation method: MSMS_Public_ExpBioInsilico_Pos_VS17_1	FALSE	FALSE	91	0	0	0.99	-1	-1	-1	-1	-1	0.99	13.89	Non Insect (N10)	171.10406:1374 171.13734:246 171.16975:212 171.43126:118 171.80841:90 172.01669:82 172.10564:138 172.13293:256 172.17123:2582 172.36819:132 173.03957:362 173.11221:62 173.17535:238	null	5322	4022	3665	1964	4259	3726	3634	4380	3815	3541	4328	2617	4401	3988	2049	2296
14.408	171.13766	delta-Decalactone	[M+H]+	null	0.04	FALSE	-1	171.13795	C10H18O2	Delta valerolactones	GHBSPIPJMLAMEP-UHFFFAOYSA-N	CCCCCC(C1)OC(=O)CC1	530	FALSE	TRUE	FALSE	Normalized unit: Intensity; Annotation method: MSMS_Public_ExpBioInsilico_Pos_VS17_1	FALSE	FALSE	92	0	0	1	-1	-1	-1	-1	-1	1	17.96	blank2	171.13855:2102 171.20779:200 171.23683:110 171.28767:114 171.51404:86 171.56946:130 171.63345:52 171.70650:88 171.75751:94 171.81961:60 172.01793:84 172.04959:62 172.09512:134 172.17087:3630 172.32484:88 172.45729:142 172.48662:72 172.57567:108 172.69604:96 172.71945:94 172.80026:98 173.01370:114 173.08397:276 173.13066:262 173.17447:202 173.22070:52	null	8505	1009	412	526	676	211	622	731	729	1138	1532	612	559	1068	413	599
14.16	171.13884	epsilon-Decalactone	[M+H]+	null	0.04	FALSE	17.66	171.138	C10H18O2	Lactones	YKVIWISPFDZYOW-UHFFFAOYSA-N	CCCCC1CCCCC(=O)O1	530	FALSE	TRUE	FALSE	Normalized unit: Intensity; Annotation method: MSMS_Public_ExpBioInsilico_Pos_VS17_1	FALSE	FALSE	93	0	0	1	-1	-1	-1	-1	-1	1	13.69	blank2	171.13884:1958 171.17273:624 171.25145:192 171.36383:140 171.39690:86 171.46126:106 171.48035:148 171.53003:118 171.56523:350 171.65923:86 171.71916:146 171.78874:60 171.89091:94 172.01183:108 172.06046:72 172.10335:140 172.13416:438 172.17006:2676 172.28094:218 172.31390:66 172.35463:58 172.40601:76 172.42891:74 172.50026:100 172.52638:126 172.66931:92 172.70911:74 172.75166:76 172.78119:158 172…	null	7410	685	1413	1054	1382	567	1468	667	1514	1496	1269	1111	503	858	1286	1190
13.047	171.13928	epsilon-Decalactone	[M+H]+	null	0.88	FALSE	17.66	171.138	C10H18O2	Lactones	YKVIWISPFDZYOW-UHFFFAOYSA-N	CCCCC1CCCCC(=O)O1	530	FALSE	TRUE	FALSE	Normalized unit: Intensity; Annotation method: MSMS_Public_ExpBioInsilico_Pos_VS17_1	FALSE	FALSE	94	0	0	1	-1	-1	-1	-1	-1	1	18.56	Non Insect (N10)	171.13811:1918 171.19537:134 171.24208:132 171.27721:72 171.42044:60 171.78064:76 171.99777:78 172.06564:66 172.09578:96 172.13512:274 172.16994:1356 172.88805:146 173.08159:290 173.11542:226 173.15448:434	null	62044	5193	5334	4921	4892	5559	5001	5045	4912	5096	4771	4463	4937	5335	4172	4387
13.168	171.13997	epsilon-Decalactone	[M+H]+	null	0.04	FALSE	17.66	171.138	C10H18O2	Lactones	YKVIWISPFDZYOW-UHFFFAOYSA-N	CCCCC1CCCCC(=O)O1	530	FALSE	TRUE	FALSE	Normalized unit: Intensity; Annotation method: MSMS_Public_ExpBioInsilico_Pos_VS17_1	FALSE	FALSE	95	0	0	0.98	-1	-1	-1	-1	-1	0.98	59.8	blank2	171.13966:8944 171.23112:180 171.26430:150 171.28604:230 171.40656:66 171.44943:100 171.48091:78 171.59106:90 171.67583:186 171.91975:176 172.00163:172 172.05882:54 172.17114:9370 172.24939:318 172.33466:116 172.37935:180 172.42844:60 172.47682:106 172.62453:192 172.72806:64 172.95436:178 173.00935:86 173.04395:70 173.08324:344 173.13129:1084 173.17493:1216	null	22564	1156	821	807	969	1076	1610	1412	859	597	1412	1575	1050	882	808	696
13.218	171.14043	epsilon-Decalactone	[M+H]+	null	0.04	FALSE	17.66	171.138	C10H18O2	Lactones	YKVIWISPFDZYOW-UHFFFAOYSA-N	CCCCC1CCCCC(=O)O1	530	FALSE	TRUE	FALSE	Normalized unit: Intensity; Annotation method: MSMS_Public_ExpBioInsilico_Pos_VS17_1	FALSE	FALSE	96	0	0	0.97	-1	-1	-1	-1	-1	0.97	109.18	blank2	171.14043:12164 171.21092:396 171.25259:372 171.32079:70 171.38850:176 171.43198:98 171.48785:186 171.62840:104 171.75415:94 171.79539:102 171.82054:108 171.84937:84 171.88654:86 171.93661:270 172.02859:470 172.05710:236 172.10486:688 172.17094:176238 172.27559:1868 172.33855:300 172.36984:162 172.40492:156 172.44931:130 172.50067:268 172.54117:298 172.59854:60 172.64006:82 172.67076:76 172.72047…	null	37348	863	1858	1112	1067	564	967	851	888	622	1088	1395	958	2400	870	837
0.101	172.0938	C4-homoserine lactone	[M+H]+	null	0.32	FALSE	2.223	172.0968	C8H13NO3	N-acyl-alpha amino acids and derivatives	VFFNZZXXTGXBOG-UHFFFAOYSA-N	CCCC(=O)NC1CCOC1=O	530	FALSE	TRUE	FALSE	Normalized unit: Intensity; Annotation method: MSMS_Public_ExpBioInsilico_Pos_VS17_1	FALSE	FALSE	97	0	0	1	-1	-1	-1	-1	-1	1	23.95	QC2I7	172.09598:3782 172.16888:424 172.36079:60 172.40637:112 172.43083:116 172.61194:128 172.65320:108 172.71698:78 172.78394:60 172.86967:62 172.98166:258 173.08055:1804 173.17233:168 173.22894:76 173.27425:94 173.34027:108 173.41881:122 173.49049:58 173.57375:76 173.62476:62 173.70015:58 173.80754:50 173.90794:54 173.96573:96 174.04973:80 174.07664:294 174.10344:266	null	407	1661	1988	1197	2021	1401	1729	2438	2359	1641	1534	8687	2202	2615	7557	8465
12.991	172.16817	Chrysanthemyl Alcohol	[M+NH4]+	null	1	FALSE	-1	172.16959	C10H18O	Monocyclic monoterpenoids	HIPIENNKVJCMAP-DTWKUNHWSA-N	OCC1C(C=C(C)C)C1(C)C	530	FALSE	TRUE	FALSE	Normalized unit: Intensity; Annotation method: MSMS_Public_ExpBioInsilico_Pos_VS17_1	FALSE	FALSE	98	0	0	1	-1	-1	-1	-1	-1	1	17.4	Non Insect (N4)	172.17001:3126 172.20653:296 172.98868:146 173.04858:98 173.07666:304 173.11806:90 173.16862:492 173.24149:72 173.28366:130 173.54878:74 173.76584:82 173.93840:88 174.00522:66 174.09383:68 174.13589:96 174.19046:146	null	56366	9279	9231	8593	9943	9574	8932	11359	9907	8979	10876	10158	9787	9968	9842	8834
13.247	172.16846	NEROL	[M+NH4]+	null	1	TRUE	-1	172.16959	C10H18O	Acyclic monoterpenoids	GLZPCOQZEFWAFX-YFHOEESVSA-N	OCC=C(C)CCC=C(C)C	530	FALSE	TRUE	FALSE	Normalized unit: Intensity; Annotation method: MSMS_Public_ExpBioInsilico_Pos_VS17_1	FALSE	FALSE	99	0	0	1	0	0.89	0.01	64	0.03	0.95	1068.16	Insect (I2)	172.16949:137696 172.23308:2364 172.28282:2720 172.35040:108 172.40656:80 172.44728:108 172.49527:130 172.53699:300 172.58467:120 172.62555:102 172.67105:120 172.69655:168 172.72870:122 172.86624:262 172.92329:94 172.98868:172 173.08167:870 173.11574:320 173.17255:18656 173.29515:202 173.33626:92 173.36160:54 173.45026:70 173.67992:50 173.72472:136 173.76970:56 174.04993:74 174.08047:124 174.1330…	151.03987:18 155.59435:18 156.88461:18 163.39241:18 171.41222:132 171.83546:30 171.86510:20 171.95595:32 172.04912:26 172.09692:20 172.13150:86 172.16814:6362 172.26019:134 172.44502:34 172.66277:44 172.76309:42 173.17383:328 173.23480:64 174.05829:20 174.17763:76 174.27776:22 174.31917:44 175.23712:18 176.25826:18	1055850	459348	449091	452370	482430	480551	472953	480045	441398	472785	433128	493928	484180	465493	486084	486822
0.722	173.0426	Xylose	[M+Na]+	null	0.68	FALSE	-1	173.04204	C5H10O5	Pentoses	PYMYPHUHKUWMLA-VPENINKCSA-N	O=CC(O)C(O)C(O)CO	530	FALSE	TRUE	FALSE	Normalized unit: Intensity; Annotation method: MSMS_Public_ExpBioInsilico_Pos_VS17_1	FALSE	FALSE	101	0	0	1	-1	-1	-1	-1	-1	1	35.63	QC2I7	173.04147:4290 173.14839:76 173.23485:74 173.51794:88 173.75772:134 173.95964:60 174.04688:328 174.07909:166 174.11885:54 174.17390:108 174.28052:128 174.33298:82 174.43471:82 174.46204:60 174.53003:112 174.93193:120 174.98447:158 175.02048:2776 175.05597:1266 175.12062:242	null	324	26558	15291	9911	17784	18832	15209	6910	21838	14229	6628	17107	21740	19074	20631	17957
0.101	173.08018	1,4-Cyclohexanedicarboxylic acid	[M+H]+	null	0.96	FALSE	1.601	173.07809	C8H12O4	Dicarboxylic acids and derivatives	PXGZQGDTEZPERC-UHFFFAOYSA-N	O=C(O)C1CCC(C(=O)O)CC1	530	FALSE	TRUE	FALSE	Normalized unit: Intensity; Annotation method: MSMS_Public_ExpBioInsilico_Pos_VS17_1	FALSE	FALSE	102	0	0	1	-1	-1	-1	-1	-1	1	22.7	Non Insect (N10)	173.07802:1996 173.12866:212 173.26503:84 173.30038:72 173.35336:70 173.50325:74 173.53993:78 173.60561:82 173.63431:88 173.96945:92 174.02405:144 174.15109:86 174.19887:88 174.34450:132 174.43390:62 174.48405:50 174.52780:58 174.57898:86 174.63162:64 174.67642:68 174.95450:124 175.02649:126 175.07173:94 175.10405:72 175.14656:78	null	889	4974	5596	5165	3627	5814	5665	4759	5043	4361	5332	6241	5658	5440	4577	6363
13.266	173.08057	NCGC00381342-01!3-[(E)-prop-1-enyl]pentanedioic acid	[M+H]+	null	0.68	FALSE	-1	173.08099	C8H12O4	Medium-chain fatty acids	MZNNPGRTALKBID-NSCUHMNNSA-N	C\C=C\C(CC(O)=O)CC(O)=O	530	FALSE	TRUE	FALSE	Normalized unit: Intensity; Annotation method: MSMS_Public_ExpBioInsilico_Pos_VS17_1	FALSE	FALSE	103	0	0	1	-1	-1	-1	-1	-1	1	21.97	Non Insect (N10)	173.08102:1940 173.11147:470 173.17346:8934 173.24995:248 173.45836:86 173.51656:64 173.65666:52 173.74303:74 173.80199:52 173.89095:66 174.02431:134 174.08749:360 174.17635:1082 174.21323:98 174.29749:52 174.39977:88 174.48235:108 174.51425:172 174.64769:72 174.83369:74 174.93767:100 175.06178:138 175.11179:696 175.14233:530	null	20306	5120	7402	4758	6417	5979	6062	6106	6184	6021	5731	3830	6177	6717	2821	3521
12.573	173.11859	ReSpect:PS062201 Disodium Glycerophoshate 5.5-Hydrate|Glycerol Phosphate	[M+H]+	null	0.04	FALSE	-1	173.12	null	null	null	no data	530	FALSE	TRUE	FALSE	Normalized unit: Intensity; Annotation method: RESPECT_3	FALSE	FALSE	104	0	0	0.99	-1	-1	-1	-1	-1	0.89	38.28	blank2	173.11769:7356 173.15918:1464 173.60074:68 173.76247:82 173.86870:68 174.03902:58 174.08728:152 174.12030:858 174.16701:274 174.37291:108 174.41531:72 174.51904:64 174.75801:102 175.07558:656 175.11499:904 175.14714:608	null	56587	1302	357	589	571	330	470	287	332	375	447	214	308	473	315	472
14.266	173.15508	MLS002415724-01!	[M+H]+	null	0.04	FALSE	-1	173.15401	C10H20O2	Medium-chain fatty acids	GHVNFZFCNZKVNT-UHFFFAOYSA-N	CCCCCCCCCC(=O)O	530	FALSE	TRUE	FALSE	Normalized unit: Intensity; Annotation method: MSMS_Public_ExpBioInsilico_Pos_VS17_1	FALSE	FALSE	105	0	0	0.99	-1	-1	-1	-1	-1	0.99	17.54	blank2	173.15508:2076 173.23740:306 173.26869:212 173.49864:70 173.52707:110 173.61705:98 173.71172:54 173.74467:78 173.87766:106 173.95746:176 174.00035:68 174.13460:118 174.17377:230 174.23412:216 174.26859:68 174.51656:50 174.65079:98 174.70261:118 174.74974:96 174.86902:166 174.91576:76 174.94937:56 174.98723:110 175.10991:294 175.15367:358 175.19069:166	null	7182	253	239	172	233	175	202	372	230	196	346	194	182	303	99	124
13.036	173.15558	MLS002415724-01!	[M+H]+	null	0.04	FALSE	-1	173.15401	C10H20O2	Medium-chain fatty acids	GHVNFZFCNZKVNT-UHFFFAOYSA-N	CCCCCCCCCC(=O)O	530	FALSE	TRUE	FALSE	Normalized unit: Intensity; Annotation method: MSMS_Public_ExpBioInsilico_Pos_VS17_1	FALSE	FALSE	106	0	0	0.99	-1	-1	-1	-1	-1	0.99	27.68	blank2	173.15541:3162 173.27838:110 173.31786:198 173.45415:78 173.57137:104 173.60928:70 173.70570:106 173.75153:74 173.78505:68 173.83669:82 173.93159:74 173.96750:88 173.99649:100 174.05087:106 174.07248:200 174.13187:1150 174.15746:744 174.26917:74 174.37973:62 174.40730:92 174.44975:80 174.55597:70 174.66762:84 174.75761:66 174.84517:86 174.93617:64 174.99730:952 175.11472:1624 175.15059:2998 175.2…	null	10770	1356	803	1864	1590	70	778	1109	1589	777	1686	664	1155	1336	1219	1371
12.98	174.9942	N-Acetylornithine	[M+H]+	null	1	FALSE	-1	175	C7H14N2O3	N-acyl-L-alpha-amino acids	JRLGPAXAGHMNOL-LURJTMIESA-N	NCCCC(NC(C)=O)C(O)=O	530	FALSE	TRUE	FALSE	Normalized unit: Intensity; Annotation method: MSMS_Public_ExpBioInsilico_Pos_VS17_1	FALSE	FALSE	107	0	0	0.97	-1	-1	-1	-1	-1	0.97	32.15	Insect (I4)	174.99754:2990 175.07262:366 175.10789:136 175.15378:330 175.32951:88 175.47765:66 175.58305:96 175.65796:72 175.78346:70 175.80807:70 176.00740:72 176.06332:98 176.12874:68 176.22070:62 176.38048:72 176.77502:146 176.90808:92 176.99487:1646 177.05916:592	null	64633	8299	8473	9057	8728	8788	7701	8386	8101	8193	8497	7966	8006	9260	8965	9701
0.748	175.01703	Isocitrate	[M-H2O+H]+	null	0.16	FALSE	8.845	175.02	C6H8O7	Tricarboxylic acids and derivatives	ODBLHEXUDAPZAU-UHFFFAOYSA-N	OC(=O)CC(C(O)=O)C(O)C(O)=O	530	FALSE	TRUE	FALSE	Normalized unit: Intensity; Annotation method: MSMS_Public_ExpBioInsilico_Pos_VS17_1	FALSE	FALSE	108	0	0	1	-1	-1	-1	-1	-1	1	12.87	Non Insect (N7)	175.01862:2894 175.05164:1320 175.09680:350 175.32443:60 175.43690:70 175.46790:64 175.99393:86 176.02444:214 176.06371:122 176.77444:52 176.94772:84 176.98299:402 177.02985:410 177.07979:422 177.12186:66	null	1478	14355	6885	16357	13571	9040	8695	5045	16000	4991	8454	10344	8101	5878	17401	16744
0.698	175.05807	XYLITOL	[M+Na]+	null	0.24	FALSE	-1	175.058	C5H12O5	Sugar alcohols	HEBKCHPVOIAQTA-NGQZWQHPSA-N	OC[C@H](O)C(O)[C@H](O)CO	530	FALSE	TRUE	FALSE	Normalized unit: Intensity; Annotation method: MSMS_Public_ExpBioInsilico_Pos_VS17_1	FALSE	FALSE	109	0	0	1	-1	-1	-1	-1	-1	1	33.65	Non Insect (N2)	175.05794:5456 175.11342:218 175.17508:172 175.99577:126 176.01520:132 176.06194:400 176.12950:74 176.17191:70 176.39047:72 176.46719:72 176.61052:66 176.69371:62 176.98253:550 177.07033:272 177.11586:78	null	303	16275	7922	50438	20486	14628	11737	29574	5249	19853	5311	12144	7336	27099	18154	13538
13.468	175.11006	Gly-Val	[M+H]+	null	0.96	FALSE	7.905	175.1078	C7H14N2O3	Dipeptides	STKYPAFSDFAEPH-UHFFFAOYSA-N	O=C(O)C(N=C(O)CN)C(C)C	530	FALSE	TRUE	FALSE	Normalized unit: Intensity; Annotation method: MSMS_Public_ExpBioInsilico_Pos_VS17_1	FALSE	FALSE	110	0	0	1	-1	-1	-1	-1	-1	1	39.61	Insect (I1)	175.10796:4146 175.18251:174 175.23155:176 175.29654:64 175.32675:94 175.61958:82 175.95927:78 176.04048:156 176.11348:360 176.18312:88 176.23431:152 176.29959:54 176.36644:68 176.62999:104 176.81606:80 176.94231:62 176.97586:72 177.00073:100 177.04236:176 177.08551:252 177.11459:184 177.14543:160 177.21341:52	null	30567	12171	12450	12623	12097	12498	12114	12892	12447	12476	13480	9870	12629	13329	9684	9134
13.401	175.13432	ReSpect:PS007007 7-Hydroxy-4-methylcoumarin|4-MU|4-Methylumbelliferone|beta-Methylumbelliferone|Hymecromone|Cholestil	[M+H]+	null	0.04	TRUE	-1	175.13	C10H8O3	null	HSHNITRMYYLLCV-UHFFFAOYSA-N	CC1=CC(=O)OC2=C1C=CC(=C2)O	530	FALSE	TRUE	FALSE	Normalized unit: Intensity; Annotation method: RESPECT_3	FALSE	FALSE	111	0	0	0.91	null	null	null	2	null	0.46	918.85	blank2	175.13432:79156 175.23668:824 175.35187:58 175.39978:88 175.43262:160 175.51009:104 175.55345:74 175.59641:202 175.64058:100 175.70441:168 175.78561:86 175.87256:68 175.91074:160 175.94547:154 176.00580:164 176.08072:94 176.13884:7684 176.19901:256 176.25597:398 176.28748:142 176.32397:124 176.35800:102 176.40016:104 176.47319:80 176.55777:214 176.63109:142 176.71071:104 176.78580:110 176.98592:2…	153.01601:68 173.95844:20 175.11093:86 176.11423:82	255520	1316	1872	1738	2124	773	1553	2052	2386	1768	2674	1573	1430	1801	1622	1480
0.105	176.97499	Diallyl Trisulfide	[M-H]-	null	0.92	FALSE	-1	176.987	C6H10S3	null	UBAXRAHSPKWNCX-UHFFFAOYSA-N	N/A	530	FALSE	TRUE	FALSE	Normalized unit: Intensity; Annotation method: MONA_2	FALSE	FALSE	113	0	0	0.65	-1	-1	-1	-1	-1	0.65	17.88	Non Insect (N10)	176.97493:2460 177.04337:196 177.10445:114 177.20216:150 177.51674:104 177.59029:120 177.82906:116 177.88246:94 177.97887:162 178.12675:422 178.39624:130 178.49173:142 178.56897:72 178.60080:92 178.67380:76 178.71266:86 178.77716:162 178.83833:88 178.90611:74 179.01871:368 179.08109:238	null	1471	7330	7023	6712	6124	6051	4321	6739	4595	6127	6267	5666	7776	7810	3006	3045
12.98	176.98845	Diallyl Trisulfide	[M-H]-	null	0.2	FALSE	-1	176.987	C6H10S3	null	UBAXRAHSPKWNCX-UHFFFAOYSA-N	N/A	530	FALSE	TRUE	FALSE	Normalized unit: Intensity; Annotation method: MONA_2	FALSE	FALSE	114	0	0	0.99	-1	-1	-1	-1	-1	0.99	19.26	Non Insect (N9)	176.98946:1394 177.05038:468 177.12299:264 177.15981:264 177.23749:116 177.32664:90 177.99754:98 178.05276:52 178.12572:386 178.22061:116 178.31601:76 178.53664:68 178.67276:74 178.70804:92 178.81555:72 179.02202:2334 179.05743:312	null	20155	2862	1593	2807	2830	2723	3018	2714	3610	2289	2857	3103	2472	2801	2502	2991
12.747	177.05486	trans-Ferulic acid; [M+H-H2O]+; CE10; KSEBMYQBYZTDHS-HWKANZROSA-N	[M+H-H2O]+	null	1	TRUE	1.39	177.05463	C10H10O4	Hydroxycinnamic acids	KSEBMYQBYZTDHS-HWKANZROSA-N	COc1cc(ccc1O)/C=C/C(=O)O	530	FALSE	TRUE	FALSE	Normalized unit: Intensity; Annotation method: MSMS_Public_ExpBioInsilico_Pos_VS17_1	FALSE	FALSE	115	0	0	1	0.02	0.86	0.02	20	0.1	0.97	172.63	Non Insect (N5)	177.05424:18078 177.18103:380 177.24051:50 177.69643:94 177.81297:66 178.05801:1874 178.12331:716 178.18335:92 178.22543:106 178.32967:108 179.02296:2424 179.06221:738 179.11752:394	150.02434:102 167.03369:482 169.04211:68	500643	56669	59451	55246	55970	56060	57442	55619	56848	56447	55499	55195	58058	57238	56656	56566
13.693	177.09221	Canavanine	[M+H]+	null	0.04	FALSE	-1	177.09669	C5H12N4O3	L-alpha-amino acids	FSBIGDSBMBYOPN-VKHMYHEASA-N	O=C(O)C(N)CCONC(=N)N	530	FALSE	TRUE	FALSE	Normalized unit: Intensity; Annotation method: MSMS_Public_ExpBioInsilico_Pos_VS17_1	FALSE	FALSE	116	0	0	0.9	-1	-1	-1	-1	-1	0.9	21.23	blank2	177.09195:2522 177.12498:1046 177.17580:452 177.23912:68 177.35764:94 177.65025:78 177.79379:72 177.95416:154 178.02739:70 178.09540:480 178.12534:652 178.15811:356 178.22142:98 178.31801:188 178.43025:96 178.58011:146 178.71786:52 178.79068:96 178.83545:80 178.88242:118 178.95901:66 178.98523:70 179.02605:1434 179.10500:380 179.14296:880 179.17964:502	null	7549	459	1388	731	795	955	684	811	391	829	845	677	807	1228	1001	906
14.221	177.1134	geraniol	[M+Na]+	null	0.04	FALSE	5.85	177.12	C10H18O	Acyclic monoterpenoids	GLZPCOQZEFWAFX-JXMROGBWSA-N	OCC=C(C)CCC=C(C)C	530	FALSE	TRUE	FALSE	Normalized unit: Intensity; Annotation method: MSMS_Public_ExpBioInsilico_Pos_VS17_1	FALSE	FALSE	117	0	0	0.8	-1	-1	-1	-1	-1	0.8	39.53	blank2	177.11340:3626 177.16510:510 177.26056:86 177.56345:72 177.63283:88 177.71277:68 177.89276:54 177.97960:68 178.11974:630 178.15442:170 178.20279:112 178.32100:76 178.34343:76 178.45638:152 178.50568:108 178.58060:122 178.70955:98 178.73863:108 178.79285:80 178.86615:76 178.90768:162 178.98083:114 179.02264:1272 179.08049:416 179.10995:308 179.14682:324 179.19560:212	null	12726	1229	1422	1198	1032	964	324	1170	960	878	1340	1934	1553	1111	1975	1956
13.136	177.12624	geraniol	[M+Na]+	null	1	FALSE	5.85	177.13	C10H18O	Acyclic monoterpenoids	GLZPCOQZEFWAFX-JXMROGBWSA-N	OCC=C(C)CCC=C(C)C	530	FALSE	TRUE	FALSE	Normalized unit: Intensity; Annotation method: MSMS_Public_ExpBioInsilico_Pos_VS17_1	FALSE	FALSE	118	0	0	1	-1	-1	-1	-1	-1	1	65.58	Non Insect (N3)	177.12968:7060 177.22237:202 177.35193:100 177.41890:98 177.46069:86 177.89053:68 178.05821:232 178.08644:168 178.12968:1290 178.19983:198 178.27197:198 178.65756:106 179.02751:790 179.14331:804 179.20624:58 179.23503:74	null	123216	19628	19447	20068	20182	19862	18153	18776	19983	19931	19493	19685	18708	20431	19088	18268
13.93	177.16408	7-Hydroxy-4-methylcoumarin	[M+H]+	null	1	FALSE	-1	177.16	C10H8O3	7-hydroxycoumarins	HSHNITRMYYLLCV-UHFFFAOYSA-N	CC1=CC(=O)OC2=C1C=CC(=C2)O	530	FALSE	TRUE	FALSE	Normalized unit: Intensity; Annotation method: MSMS_Public_ExpBioInsilico_Pos_VS17_1	FALSE	FALSE	119	0	0	1	-1	-1	-1	-1	-1	1	24.45	Insect (I1)	177.15958:2628 177.83974:92 178.00281:78 178.05856:104 178.12059:482 178.16045:918 178.44583:70 178.62471:52 178.88840:82 179.01834:2554 179.09407:120 179.12184:150 179.16455:128 179.23141:82	null	83205	8342	7935	7288	6943	7179	8210	6888	8278	8162	6949	9211	7294	9115	9820	8610
0.752	178.12155	Mephedrone	[M+H]+	null	0.08	FALSE	4.657	178.1226	C11H15NO	Alkyl-phenylketones	YELGFTGWJGBAQU-UHFFFAOYSA-N	Cc1ccc(cc1)C(=O)C(C)NC	530	FALSE	TRUE	FALSE	Normalized unit: Intensity; Annotation method: MSMS_Public_ExpBioInsilico_Pos_VS17_1	FALSE	FALSE	120	0	0	1	-1	-1	-1	-1	-1	1	8.63	Non Insect (N2)	178.12218:2674 178.48491:62 178.97960:92 179.02255:7062 179.08051:144 179.12605:274 179.17476:58 179.20035:76 179.65652:64 180.03290:222 180.08682:2208 180.17575:136	null	10478	8605	13593	9287	6053	6758	3854	8003	8074	8434	8652	13254	8036	12871	5224	10085
8.001	179.02086	Daphnetin	[M+H]+	null	0.08	FALSE	3.33	179.03	C9H6O4	7,8-dihydroxycoumarins	ATEFPOUAMCWAQS-UHFFFAOYSA-N	O=C1OC=2C(O)=C(O)C=CC2C=C1	530	FALSE	TRUE	FALSE	Normalized unit: Intensity; Annotation method: MSMS_Public_ExpBioInsilico_Pos_VS17_1	FALSE	FALSE	121	0	0	0.81	-1	-1	-1	-1	-1	0.81	9.78	QC1I18	179.02347:8522 179.07973:384 179.14586:222 179.54231:84 180.02869:350 180.07201:124 180.13712:106 180.17542:96 180.93552:50 181.03831:250 181.08089:170 181.12035:192	null	22676	13529	19228	38249	17152	38031	27338	16375	19768	30828	13295	21919	36898	27313	15375	17338
0.221	179.02168	Daphnetin	[M+H]+	null	0.04	FALSE	3.33	179.03	C9H6O4	7,8-dihydroxycoumarins	ATEFPOUAMCWAQS-UHFFFAOYSA-N	O=C1OC=2C(O)=C(O)C=CC2C=C1	530	FALSE	TRUE	FALSE	Normalized unit: Intensity; Annotation method: MSMS_Public_ExpBioInsilico_Pos_VS17_1	FALSE	FALSE	122	0	0	0.71	-1	-1	-1	-1	-1	0.71	4.02	Non Insect (N2)	179.02168:7420 179.07736:330 179.13287:192 179.23500:94 179.90387:74 180.02585:290 180.07567:78 180.12010:76 180.64783:58 180.94409:108 181.03374:412 181.10826:158	null	11679	4647	11215	16980	13073	11010	12424	4844	4705	18831	26187	5409	10081	16135	10600	9329
24.129	179.02383	2-(hydroxymethyl)-5-methoxy-4H-pyran-4-one	[M+Na]+	null	1	TRUE	2.64	179.03	C7H8O4	Pyranones and derivatives	RLWWKLWEBQOOAB-UHFFFAOYSA-N	O=C1C=C(OC=C1OC)CO	530	FALSE	TRUE	FALSE	Normalized unit: Intensity; Annotation method: MSMS_Public_ExpBioInsilico_Pos_VS17_1	FALSE	FALSE	123	0	0	0.9	0.11	1	0.11	19	0.05	1.05	52.7	Non Insect (N3)	179.02541:17780 179.12839:302 179.27963:60 179.36072:68 179.74826:74 179.90619:96 179.96100:136 180.02739:1138 180.12993:52 180.95229:94 181.03931:786 181.09135:84 181.12350:136	179.09636:92	107116	115545	104010	88683	114650	124155	120156	134759	123846	116263	123988	97737	129376	115057	114407	94736
15.605	179.07004	3-Methoxycinnamic acid	[M+H]+	null	1	TRUE	6.028	179.07027	C10H10O3	Coumaric acids and derivatives	LZPNXAULYJPXEH-AATRIKPKSA-N	COC1=CC=CC(\C=C\C(O)=O)=C1	530	FALSE	TRUE	FALSE	Normalized unit: Intensity; Annotation method: MSMS_Public_ExpBioInsilico_Pos_VS17_1	FALSE	FALSE	124	0	0	0.95	0.69	0.97	0.71	8	0.25	1.58	59.61	QC2I18	179.07361:18332 179.17651:278 179.23857:60 179.34879:60 179.43588:62 179.79092:58 179.84947:98 179.91661:84 179.96597:64 180.01389:76 180.03938:142 180.07492:2198 180.13896:116 180.22499:164 180.32550:68 180.41127:120 180.50104:76 180.79488:86 181.03603:194 181.08647:404 181.17389:92	161.06151:1220 162.06674:264	473652	100926	96329	101570	99737	96241	92798	94424	97881	97454	100843	108999	90008	92927	107503	110767
16.023	179.0706	3-Methoxycinnamic acid	[M+H]+	null	1	TRUE	6.028	179.07027	C10H10O3	Coumaric acids and derivatives	LZPNXAULYJPXEH-AATRIKPKSA-N	COC1=CC=CC(\C=C\C(O)=O)=C1	530	FALSE	TRUE	FALSE	Normalized unit: Intensity; Annotation method: MSMS_Public_ExpBioInsilico_Pos_VS17_1	FALSE	FALSE	125	0	0	0.99	0.64	0.9	0.7	8	0.25	1.54	29.92	Non Insect (N2)	179.06874:9344 179.14345:424 179.18022:256 179.31332:60 179.40694:92 179.73547:142 179.80107:70 180.02687:286 180.07278:1566 180.19272:68 180.83371:76 181.02878:54 181.08513:350 181.11485:274 181.16397:192	161.06015:398 161.11041:26 162.06242:134	310127	53048	51292	56138	50395	54434	52328	55403	52673	50370	51654	64871	51251	51406	66486	68008
12.919	179.10988	Methyleugenol	[M+H]+	null	0.4	FALSE	5	179.10001	C11H14O2	Dimethoxybenzenes	ZYEMGPIYFIJGTP-UHFFFAOYSA-N	O(C1=CC=C(C=C1OC)CC=C)C	530	FALSE	TRUE	FALSE	Normalized unit: Intensity; Annotation method: MSMS_Public_ExpBioInsilico_Pos_VS17_1	FALSE	FALSE	126	0	0	0.79	-1	-1	-1	-1	-1	0.79	15.04	Non Insect (N5)	179.10689:1930 179.22766:78 179.25671:116 179.30766:82 179.40558:86 179.48674:52 179.51784:68 179.88283:202 179.96092:58 180.00778:148 180.05467:82 180.10989:322 180.19499:146 180.38692:92 180.56581:86 180.60130:64 180.71652:108 180.75607:80 180.79176:70 180.90030:56 181.05803:62 181.12000:520 181.16655:150	null	7132	3656	3965	4000	3520	3989	4315	3952	3701	3870	4297	2523	3185	4132	2441	3251
13.103	179.14113	MENTHOL(-)	[M+Na]+	null	0.52	FALSE	-1	179.14063	C10H20O	Menthane monoterpenoids	NOOLISFMXDJSKH-UHFFFAOYSA-N	OC1CC(C)CCC1C(C)C	530	FALSE	TRUE	FALSE	Normalized unit: Intensity; Annotation method: MSMS_Public_ExpBioInsilico_Pos_VS17_1	FALSE	FALSE	127	0	0	1	-1	-1	-1	-1	-1	1	14.94	Non Insect (N2)	179.14201:1378 179.27538:72 179.35188:96 179.40752:66 179.49496:92 179.54701:100 179.60104:98 179.83206:64 179.87570:68 180.02602:98 180.14265:298 180.17950:152 180.22227:128 180.25751:54 180.46538:80 180.53188:82 180.63193:88 180.82053:94 180.99805:86 181.04033:174 181.11839:932	null	13913	4763	5806	4982	6367	6858	6007	4177	5015	5996	4530	3156	5709	6049	4616	3289
12.519	180.08679	Meglutol	[M+NH4]+	null	0.16	FALSE	-1	180.08664	C6H10O5	Hydroxy fatty acids	NPOAOTPXWNWTSH-UHFFFAOYSA-N	O=C(O)CC(O)(C)CC(=O)O	530	FALSE	TRUE	FALSE	Normalized unit: Intensity; Annotation method: MSMS_Public_ExpBioInsilico_Pos_VS17_1	FALSE	FALSE	128	0	0	1	-1	-1	-1	-1	-1	1	14.19	Insect (I5)	180.08679:1988 180.30219:66 180.46135:66 180.96201:116 181.03372:204 181.08109:354 181.12064:1198 181.15057:136 181.21951:80 181.97075:84 182.07455:144 182.11224:80 182.15053:124 182.18744:122	null	22	889	2478	3031	1592	367	4159	2563	2296	3353	2852	1059	3417	1265	646	1660
0.704	180.08775	D(+)-Galactosamine	[M+H]+	null	0.96	FALSE	-1	180.08717	C6H13NO5	Hexoses	MSWZFWKMSRAUBD-GASJEMHNSA-N	OC[C@@H](O1)[C@H](O)[C@H](O)[C@@H](N)C(O)1	530	FALSE	TRUE	FALSE	Normalized unit: Intensity; Annotation method: MSMS_Public_ExpBioInsilico_Pos_VS17_1	FALSE	FALSE	129	0	0	1	-1	-1	-1	-1	-1	1	75.3	Non Insect (N7)	180.08717:5416 180.15771:152 180.19316:70 180.26563:112 180.35745:70 180.39294:68 180.70779:96 180.95433:76 181.01555:186 181.04247:234 181.08884:776 181.14938:100 181.22058:76 181.64400:64 181.77425:126 181.99669:96 182.03242:54 182.08685:324 182.16660:156 182.19579:76	null	89	26788	36387	37928	41694	27404	33964	28978	24219	28683	48988	31675	30194	26384	32866	24458
13.556	180.14267	Mexiletine	[M+H]+	null	0.04	FALSE	5.7	180.13831	C11H17NO	Phenol ethers	VLPIATFUUWWMKC-UHFFFAOYSA-N	O(c1c(cccc1C)C)CC(N)C	530	FALSE	TRUE	FALSE	Normalized unit: Intensity; Annotation method: MSMS_Public_ExpBioInsilico_Pos_VS17_1	FALSE	FALSE	130	0	0	0.91	-1	-1	-1	-1	-1	0.91	17.89	blank2	180.14003:2198 180.32249:108 180.41747:100 180.47417:116 180.51135:68 180.54068:110 180.62984:126 180.70247:108 180.98003:62 181.03516:186 181.08333:152 181.12219:1274 181.15915:2042 181.29202:104 181.32672:70 181.40875:124 181.54863:100 181.57990:90 181.63586:58 181.72122:112 181.91939:138 181.96600:90 182.08685:130 182.16237:516 182.22626:206	null	6923	538	997	1409	1045	1204	1206	1084	795	709	827	502	632	495	1194	1100
12.796	180.1772	MLS001401420-01!	[M+H]+	null	0.04	FALSE	-1	180.177	C12H22ClN	Monoalkylamines	LDDHMLJTFXJGPI-VXMZOEJHSA-N	C[C@@]1(C[C@@H]2C[C@]3(C)C1)C[C@](N)(C2)C3.Cl	530	FALSE	TRUE	FALSE	Normalized unit: Intensity; Annotation method: MSMS_Public_ExpBioInsilico_Pos_VS17_1	FALSE	FALSE	131	0	0	1	-1	-1	-1	-1	-1	1	12.65	blank2	180.17522:1372 180.24725:168 180.38187:64 180.51280:68 180.56209:50 180.60811:126 180.63382:188 180.66397:82 180.91261:52 180.94812:74 181.08823:506 181.12425:1862 181.16078:2948 181.26598:266 181.40758:60 181.56419:68 181.90860:122 182.15877:242 182.21021:238	null	4039	856	818	1193	946	717	982	837	825	794	906	539	857	784	680	589
14.246	181.05066	Caffeic acid	[M+H]+	null	0.04	FALSE	1.942	181.0511	C9H8O4	Hydroxycinnamic acids	QAIPRVGONGVQAS-DUXPYHPUSA-N	O=C(O)C=CC1=CC=C(O)C(O)=C1	530	FALSE	TRUE	FALSE	Normalized unit: Intensity; Annotation method: MSMS_Public_ExpBioInsilico_Pos_VS17_1	FALSE	FALSE	132	0	0	1	-1	-1	-1	-1	-1	1	12.05	blank2	181.05074:2232 181.08279:598 181.12654:354 181.16231:418 181.25307:56 181.28642:60 181.37155:52 181.41422:60 181.44600:148 181.49161:144 181.62453:78 181.69879:62 181.74341:86 181.82469:52 181.88672:96 181.94742:80 181.97346:94 182.00113:60 182.05708:342 182.12508:190 182.15369:202 182.29248:66 182.36443:74 182.46321:66 182.51427:182 182.62341:136 182.78207:128 182.83368:74 182.92018:66 182.98805…	null	7265	467	609	697	432	339	281	545	509	316	732	536	602	466	358	357
13.143	181.08623	Propylparaben	[M+H]+	null	1	FALSE	8.357	181.08591	C10H12O3	p-Hydroxybenzoic acid alkyl esters	QELSKZZBTMNZEB-UHFFFAOYSA-N	CCCOC(=O)C1=CC=C(O)C=C1	530	FALSE	TRUE	FALSE	Normalized unit: Intensity; Annotation method: MSMS_Public_ExpBioInsilico_Pos_VS17_1	FALSE	FALSE	133	0	0	1	-1	-1	-1	-1	-1	1	61.74	Insect (I7)	181.08592:6296 181.17165:434 181.21048:174 181.24313:118 181.30440:74 181.45497:126 181.75301:162 182.01820:72 182.04727:98 182.08783:1292 182.15605:146 182.21031:58 182.30927:182 182.42027:60 183.08537:482 183.12837:198 183.17519:192	null	100036	17276	18492	18304	16313	16717	15990	16623	17264	17599	16953	17798	18012	16950	17685	17821
14.09	181.08752	Propylparaben	[M+H]+	null	1	FALSE	8.357	181.08591	C10H12O3	p-Hydroxybenzoic acid alkyl esters	QELSKZZBTMNZEB-UHFFFAOYSA-N	CCCOC(=O)C1=CC=C(O)C=C1	530	FALSE	TRUE	FALSE	Normalized unit: Intensity; Annotation method: MSMS_Public_ExpBioInsilico_Pos_VS17_1	FALSE	FALSE	134	0	0	1	-1	-1	-1	-1	-1	1	59.86	Non Insect (N7)	181.08589:6890 181.16849:352 181.48454:94 181.53806:122 181.58745:100 181.83089:80 182.02422:76 182.08681:406 182.13722:160 182.81488:90 183.01324:104 183.09818:122 183.18559:58	null	86832	24723	25256	26753	25859	27017	26446	26647	26284	25183	24376	26006	22633	27251	28565	24563
13.038	181.12163	Acetylsalicylic acid	[M+H]+	null	0.92	FALSE	-1	181.12	C9H8O4	Acylsalicylic acids	BSYNRYMUTXBXSQ-UHFFFAOYSA-N	CC(=O)OC1=CC=CC=C1C(=O)O	530	FALSE	TRUE	FALSE	Normalized unit: Intensity; Annotation method: MSMS_Public_ExpBioInsilico_Pos_VS17_1	FALSE	FALSE	135	0	0	1	-1	-1	-1	-1	-1	1	18.06	Insect (I3)	181.12022:2708 181.24451:104 181.90132:92 182.04846:88 182.08368:182 182.12793:102 182.29669:66 182.38208:124 182.83493:98 182.90898:132 183.02766:122 183.06978:3222 183.17421:232	null	36313	5970	6476	6811	6947	7569	5936	6124	6203	5893	6951	3676	6958	5608	4842	5801
12.453	181.12271	Acetylsalicylic acid	[M+H]+	null	0.96	FALSE	-1	181.12	C9H8O4	Acylsalicylic acids	BSYNRYMUTXBXSQ-UHFFFAOYSA-N	CC(=O)OC1=CC=CC=C1C(=O)O	530	FALSE	TRUE	FALSE	Normalized unit: Intensity; Annotation method: MSMS_Public_ExpBioInsilico_Pos_VS17_1	FALSE	FALSE	136	0	0	1	-1	-1	-1	-1	-1	1	16.03	QC2I7	181.12195:3216 181.23628:108 181.34143:76 181.40117:72 181.65405:116 181.68831:162 181.72501:100 181.86818:90 181.91928:88 181.96820:234 182.03177:72 182.07587:294 182.12656:596 182.17754:84 182.20180:164 182.25191:80 182.30931:52 182.45705:76 182.48969:134 182.52440:50 182.78764:124 182.98933:128 183.03804:92 183.08737:248 183.13383:352 183.18802:144	null	24224	9546	12965	11951	12133	14076	10081	13256	11347	10333	12400	9603	12791	11007	10138	12184
13.506	181.1566	OMEGA-HYDROXYDODECANOATE	[M-2H2O+H]+	null	1	FALSE	-1	181.159	C12H24O3	Medium-chain hydroxy acids and derivatives	ZDHCZVWCTKTBRY-UHFFFAOYSA-N	OCCCCCCCCCCCC(O)=O	530	FALSE	TRUE	FALSE	Normalized unit: Intensity; Annotation method: MSMS_Public_ExpBioInsilico_Pos_VS17_1	FALSE	FALSE	137	0	0	1	-1	-1	-1	-1	-1	1	27.47	Insect (I9)	181.15892:4408 181.26573:248 181.65158:106 181.78520:100 181.87398:80 182.03255:52 182.08710:90 182.15877:784 182.40060:62 182.53149:88 182.65141:70 183.01723:72 183.09648:218 183.13200:214 183.18594:238	null	25362	14889	15585	14808	14070	14701	12830	14384	15400	15503	16091	9014	12954	14573	9389	7876
13.648	181.1595	OMEGA-HYDROXYDODECANOATE	[M-2H2O+H]+	null	0.04	FALSE	-1	181.159	C12H24O3	Medium-chain hydroxy acids and derivatives	ZDHCZVWCTKTBRY-UHFFFAOYSA-N	OCCCCCCCCCCCC(O)=O	530	FALSE	TRUE	FALSE	Normalized unit: Intensity; Annotation method: MSMS_Public_ExpBioInsilico_Pos_VS17_1	FALSE	FALSE	138	0	0	1	-1	-1	-1	-1	-1	1	22.1	blank2	181.15950:4942 181.24313:134 181.46213:98 181.57971:74 181.65018:110 181.69031:84 181.74016:110 181.78603:74 181.88696:54 182.03899:90 182.09737:142 182.16185:794 182.24225:134 182.30821:80 182.34070:52 182.38954:60 182.41681:86 182.48436:88 182.63313:102 182.73314:50 182.79884:134 182.82941:66 182.92447:78 182.97163:68 183.03798:90 183.10359:598 183.14323:448 183.17488:794 183.25684:98	null	15664	2365	2196	2739	2608	885	1443	2267	2508	1139	1287	1969	2234	1897	2077	2289
13.432	183.06462	Syringaldehyde	[M+H]+	null	0.04	FALSE	-1	183.06519	C9H10O4	Methoxyphenols	KCDXJAYRVLXPFO-UHFFFAOYSA-N	COC1=CC(=CC(=C1O)OC)C=O	530	FALSE	TRUE	FALSE	Normalized unit: Intensity; Annotation method: MSMS_Public_ExpBioInsilico_Pos_VS17_1	FALSE	FALSE	139	0	0	1	-1	-1	-1	-1	-1	1	10.86	blank2	183.06462:1816 183.14110:600 183.17462:794 183.22885:106 183.26633:122 183.30701:100 183.34201:68 183.46341:126 183.50589:76 183.58595:106 183.61870:96 183.65283:80 183.70621:142 183.81105:56 183.86400:104 183.99821:54 184.08640:264 184.13766:144 184.18068:230 184.27412:134 184.33109:104 184.42210:120 184.45670:168 184.53589:66 184.56325:88 184.61467:156 184.66402:72 184.70268:62 184.72563:124 18…	null	3225	980	857	458	675	290	577	441	658	302	701	533	456	827	945	661
13.026	183.07042	b-Orcinolcarboxylic acid	[M+H]+	null	1	TRUE	-1	183.06599	C9H10O4	Hydroxybenzoic acid derivatives	VHNLJRRECIZZPX-UHFFFAOYSA-N	Cc1c(O)c(C(=O)O)c(C)cc1O	530	FALSE	TRUE	FALSE	Normalized unit: Intensity; Annotation method: MSMS_Public_ExpBioInsilico_Pos_VS17_1	FALSE	FALSE	140	0	0	1	0.49	0.46	0.72	6	0.33	1.27	48.29	Insect (I2)	183.06696:6296 183.13968:604 183.17308:426 183.26970:110 183.66277:72 183.79077:72 183.98640:78 184.07489:526 184.15753:206 184.20232:64 184.70476:82 184.90796:64 185.01991:192 185.06429:646 185.11618:698 185.14981:272	163.05191:106 165.06058:94 183.08220:70	84334	9153	10978	10882	10419	11906	11005	12365	11552	11939	10704	11961	8970	10955	12487	11604
14.306	183.1022	Angelic anhydride	[M+H]+	null	0.92	FALSE	6.14	183.10001	C10H14O3	Dicarboxylic acids and derivatives	LIHLSLRANKCHLV-SFECMWDFSA-N	O=C(OC(=O)C(=CC)C)C(=CC)C	530	FALSE	TRUE	FALSE	Normalized unit: Intensity; Annotation method: MSMS_Public_ExpBioInsilico_Pos_VS17_1	FALSE	FALSE	141	0	0	1	-1	-1	-1	-1	-1	1	17.89	Insect (I7)	183.09991:2052 183.24583:68 183.37726:98 183.50458:64 184.09772:72 184.12599:166 184.16098:98 184.26114:96 184.89816:120 184.93018:112 185.03752:228 185.06262:886 185.11502:392	null	54687	7822	7090	6946	6892	6357	6631	6944	5465	7260	7007	6274	4078	7014	7074	6832
13.875	183.1037	MLS002706482-01!	[M+H]+	null	0.04	FALSE	-1	183.10201	C10H14O3	Benzopyrans	GQKAFRQIXWEJOJ-UHFFFAOYSA-N	CC1CC2CCCC(=O)C2=C(O)O1	530	FALSE	TRUE	FALSE	Normalized unit: Intensity; Annotation method: MSMS_Public_ExpBioInsilico_Pos_VS17_1	FALSE	FALSE	142	0	0	0.99	-1	-1	-1	-1	-1	0.99	56.25	blank2	183.10370:6710 183.17499:1018 183.21028:314 183.28912:80 183.36685:96 183.60272:138 183.65509:88 183.75511:56 183.80754:116 183.85915:126 183.96118:96 184.10516:1042 184.17044:212 184.24551:202 184.28064:66 184.31468:66 184.40102:56 184.45428:146 184.56209:82 184.67264:108 184.81184:154 184.89537:82 185.03540:166 185.07266:646 185.11873:3844	null	23546	4002	3456	3271	3627	3329	3429	4006	3721	3109	3037	3654	4326	4269	3290	1291
0.694	184.06526	4-Pyridoxic acid	[M+H]+	null	0.48	FALSE	2.707	184.062	C8H9NO4	Pyridinecarboxylic acids	HXACOUQIXZGNBF-UHFFFAOYSA-N	O=C(O)C1=C(O)C(=NC=C1CO)C	530	FALSE	TRUE	FALSE	Normalized unit: Intensity; Annotation method: MSMS_Public_ExpBioInsilico_Pos_VS17_1	FALSE	FALSE	143	0	0	1	-1	-1	-1	-1	-1	1	19.96	QC2I18	184.06288:1872 184.21275:160 184.96909:184 185.01968:198 185.06752:1398 185.16129:78 185.58226:134 185.62851:72 185.85898:64 186.07013:328	null	157	1513	2336	5509	2324	1483	7561	7380	1773	6121	8557	431	5046	3610	5640	5695
13.227	184.16777	Mairine B	[M+H]+	null	0.92	FALSE	-1	184.16701	C11H21NO	Piperidines	VZBTYNNQZSLPCL-UHFFFAOYSA-N	CC1CN(C)CC2C(CO)CCC12	530	FALSE	TRUE	FALSE	Normalized unit: Intensity; Annotation method: MSMS_Public_ExpBioInsilico_Pos_VS17_1	FALSE	FALSE	144	0	0	1	-1	-1	-1	-1	-1	1	19.28	Non Insect (N9)	184.16966:1784 184.30360:92 184.56546:130 184.61180:102 184.77655:82 184.96344:86 185.01553:114 185.06325:488 185.11166:246 185.17351:410 185.24228:94 185.28967:62 185.35826:84 185.38069:142 185.54575:74 185.71309:58 185.77374:78 185.93144:74 186.07561:128 186.13710:200 186.18481:244 186.27464:86	null	14437	5022	4824	4607	4565	5463	5031	4687	5415	4900	5531	5657	5231	4933	2331	5302
12.755	184.16995	Mairine B	[M+H]+	null	0.16	FALSE	-1	184.16701	C11H21NO	Piperidines	VZBTYNNQZSLPCL-UHFFFAOYSA-N	CC1CN(C)CC2C(CO)CCC12	530	FALSE	TRUE	FALSE	Normalized unit: Intensity; Annotation method: MSMS_Public_ExpBioInsilico_Pos_VS17_1	FALSE	FALSE	145	0	0	0.98	-1	-1	-1	-1	-1	0.98	19.33	Non Insect (N5)	184.17055:1058 184.38104:88 184.69009:104 185.02205:358 185.06346:726 185.12183:258 185.15985:286 186.03162:272 186.06883:142 186.08940:156 186.14412:152	null	10924	3585	2803	3093	1985	2604	1571	3075	3302	3449	3637	2918	3170	2805	2686	2759
8.122	185.02098	Umbelliferone	[M+Na]+	null	0.96	TRUE	3.77	185.02	C9H6O3	7-hydroxycoumarins	ORHBXUUXSCNDEV-UHFFFAOYSA-N	O=C1OC=2C=C(O)C=CC2C=C1	530	FALSE	TRUE	FALSE	Normalized unit: Intensity; Annotation method: MSMS_Public_ExpBioInsilico_Pos_VS17_1	FALSE	FALSE	146	0	0	0.99	0.01	0.89	0.01	4	0.25	0.99	890.23	Non Insect (N10)	185.02139:188166 185.11943:1830 185.20068:172 185.25331:144 185.28539:52 185.31001:90 185.40367:188 185.44270:78 185.57751:80 185.62338:86 185.66212:92 185.74335:218 185.84528:54 185.95535:148 185.98666:96 186.02434:21812 186.13374:326 186.19144:74 186.33182:62 186.43422:76 186.67799:52 186.76947:66 186.81789:50 186.94949:168 187.02843:2662	162.94308:28 163.03818:6134 163.14017:48 163.24936:26 163.47894:28 163.56245:30 163.76193:28 164.04008:200 164.16452:22 165.61139:32 169.63063:24 179.14745:74 181.04660:64	159	1451139	1671119	1604679	1655447	1539096	1598948	1602622	1616719	1543959	1709651	1701877	1653227	1326626	1558852	1791099
24.122	185.06511	Methiocarb-sulfoxide phenol	[M+H]+	null	0.4	FALSE	4.634	185.0631	C9H12O2S	Phenyl sulfoxides	ZHBBDQFXEDCQFI-UHFFFAOYSA-N	CC1=CC(O)=CC(C)=C1S(C)=O	530	FALSE	TRUE	FALSE	Normalized unit: Intensity; Annotation method: MSMS_Public_ExpBioInsilico_Pos_VS17_1	FALSE	FALSE	147	0	0	0.96	-1	-1	-1	-1	-1	0.96	10.69	Non Insect (N5)	185.06007:2506 185.15155:146 185.52428:56 186.06372:892 186.10156:128 186.13405:74 186.25899:56 186.42003:74 187.02274:72 187.06516:816 187.11781:100	null	15073	10723	9919	12978	12109	6562	5902	10771	9960	11592	9074	12885	9990	14144	8786	13427
8.116	185.14404	ReSpect:PS011707 D(-)-3-Phosphoglyceric acid disodium salt|D-Glycerate-3-phosphate disodium salt|(-)-Disodium D-3-phosphoglycerate|3-phospho-D-glyceric acid|2-D-Hydroxy-3-phosphonooxy-propanoic acid	[M+H]+	null	0.08	FALSE	-1	185.14	C3H7O7P	null	OSJPPGNTCRNQQC-UHFFFAOYSA-N	C(C(C(=O)O)O)OP(=O)(O)O	530	FALSE	TRUE	FALSE	Normalized unit: Intensity; Annotation method: RESPECT_3	FALSE	FALSE	151	0	0	0.98	-1	-1	-1	-1	-1	0.98	15.62	Insect (I4)	185.14661:1636 185.22806:84 185.30571:114 185.35120:78 185.37625:92 185.40712:210 185.49646:70 185.74190:172 185.86070:74 185.90904:88 185.95776:120 186.02763:20204 186.26201:90 186.29678:108 186.37086:72 186.41917:68 186.52101:50 186.64001:54 186.77943:72 186.92786:50 187.02867:1588 187.06461:456 187.13901:170 187.21667:132	null	76	2650	3056	2221	3240	6866	2323	1649	1195	7732	3368	3384	4373	5856	4791	2745
13.324	185.15727	delta-Undecalactone	[M+H]+	null	1	TRUE	-1	185.15361	C11H20O2	Delta valerolactones	YZRXRLLRSPQHDK-UHFFFAOYSA-N	CCCCCCC(C1)OC(=O)CC1	530	FALSE	TRUE	FALSE	Normalized unit: Intensity; Annotation method: MSMS_Public_ExpBioInsilico_Pos_VS17_1	FALSE	FALSE	152	0	0	1	0	0.04	0.03	14	0.07	0.54	28.55	blank2	185.15456:43438 185.25444:564 185.32011:62 185.38885:154 185.57729:70 185.68858:120 185.75847:194 185.80804:68 185.87114:90 185.96951:92 186.01588:98 186.08804:106 186.15863:5562 186.29314:218 186.34470:116 186.40767:80 186.45602:124 186.56831:112 186.66356:108 186.91550:78 186.97202:118 187.06837:166 187.16228:1168 187.24112:238	150.13528:72 154.06374:164 154.20215:32 155.19414:98 156.08041:266 157.09683:66 157.14081:42 158.08969:32 161.06169:82 163.04716:290 184.18367:100 186.12897:264 186.20996:100 186.24892:24 188.41106:22	143111	14095	14640	13810	15661	15352	14189	14282	14421	13911	14951	14102	14520	15666	15251	13543
12.982	186.22105	Tributylamine	[M+H]+	null	1	FALSE	5.4	186.2216	C12H27N	Trialkylamines	IMFACGCPASFAPR-UHFFFAOYSA-N	N(CCCC)(CCCC)CCCC	530	FALSE	TRUE	FALSE	Normalized unit: Intensity; Annotation method: MSMS_Public_ExpBioInsilico_Pos_VS17_1	FALSE	FALSE	155	0	0	1	-1	-1	-1	-1	-1	1	41.89	Insect (I6)	186.22163:3066 186.31602:80 186.37651:110 186.56807:78 186.73251:50 186.79800:104 186.89857:66 186.92836:54 186.96025:94 187.08710:144 187.12727:296 187.22316:322 187.30444:68 187.54704:72 187.57669:94 187.65820:84 187.80945:108 188.10686:116 188.16524:208	null	93917	7450	6931	8458	7183	7256	7211	7173	7235	7297	7846	7689	6627	7601	7827	7124
13.484	186.22296	Tributylamine	[M+H]+	null	0.04	FALSE	5.4	186.2216	C12H27N	Trialkylamines	IMFACGCPASFAPR-UHFFFAOYSA-N	N(CCCC)(CCCC)CCCC	530	FALSE	TRUE	FALSE	Normalized unit: Intensity; Annotation method: MSMS_Public_ExpBioInsilico_Pos_VS17_1	FALSE	FALSE	156	0	0	0.99	-1	-1	-1	-1	-1	0.99	26.4	blank2	186.22296:1872 186.46394:56 186.51256:66 186.56133:138 186.64740:166 186.87817:52 186.90414:80 186.93919:92 187.02531:78 187.04961:50 187.14832:1162 187.23793:56 187.31581:186 187.35176:172 187.40758:58 187.59975:56 187.66263:138 187.93835:62 188.03636:82 188.07632:70 188.12440:168 188.16411:692 188.25854:62 188.28966:88	null	3813	141	104	564	29	336	175	144	79	63	100	84	312	398	171	99
14.112	187.02921	4-COUMARATE	[M+Na]+	null	0.04	FALSE	-1	187.037	C9H8O3	Hydroxycinnamic acids	NGSWKAQJJWESNS-ZZXKWVIFSA-N	OC(=O)\C=C\C1=CC=C(O)C=C1	530	FALSE	TRUE	FALSE	Normalized unit: Intensity; Annotation method: MSMS_Public_ExpBioInsilico_Pos_VS17_1	FALSE	FALSE	157	0	0	0.74	-1	-1	-1	-1	-1	0.74	16.48	blank2	187.02921:1844 187.08397:272 187.13011:538 187.22885:52 187.28995:82 187.34915:78 187.41194:118 187.56075:242 187.64162:88 187.68414:84 187.76689:52 187.88936:56 187.91379:72 187.99214:138 188.02794:68 188.07394:118 188.14130:160 188.38632:106 188.50995:94 188.53793:70 188.60808:64 188.68172:68 188.75703:62 188.79549:62 188.84044:84 188.89560:164 188.97594:178 189.02563:254 189.06610:82 189.11432…	null	7170	205	320	192	129	180	48	74	165	86	157	176	109	608	74	119
12.982	187.09839	Gabapentin Related Compound E	[M+H]+	null	0.04	FALSE	6.8	187.0965	C9H14O4	Dicarboxylic acids and derivatives	SDAXMMUAZRUWNL-UHFFFAOYSA-N	C1CC[C@@](CC1)(C(=O)O)CC(=O)O	530	FALSE	TRUE	FALSE	Normalized unit: Intensity; Annotation method: MSMS_Public_ExpBioInsilico_Pos_VS17_1	FALSE	FALSE	158	0	0	0.98	-1	-1	-1	-1	-1	0.98	133.64	blank2	187.09839:15884 187.22658:538 187.28252:70 187.37094:104 187.46574:126 187.52960:70 187.59283:150 187.61969:84 187.66360:54 187.76195:92 187.81769:92 187.86215:110 187.90382:70 187.99265:246 188.04271:190 188.10152:1558 188.16037:832 188.39487:68 188.42439:94 188.49094:122 188.54878:78 188.59454:70 188.71675:120 188.73552:158 188.76242:110 188.83105:140 188.89554:168 188.96712:150 189.01239:114 1…	null	34509	84	380	427	583	546	181	163	459	217	225	249	134	42	68	100
12.804	187.13113	Royal jelly acid	[M+H]+	null	0.72	FALSE	5.58	187.13	C10H18O3	Medium-chain hydroxy acids and derivatives	QHBZHVUGQROELI-SOFGYWHQSA-N	O=C(O)C=CCCCCCCCO	530	FALSE	TRUE	FALSE	Normalized unit: Intensity; Annotation method: MSMS_Public_ExpBioInsilico_Pos_VS17_1	FALSE	FALSE	159	0	0	0.91	-1	-1	-1	-1	-1	0.91	24.09	Insect (I10)	187.13428:3032 187.18161:402 187.23566:90 187.86743:58 188.01427:100 188.04922:58 188.09056:62 188.13620:578 188.18901:138 188.44167:62 188.82779:118 188.94524:116 188.98027:104 189.05406:98 189.08344:144 189.12650:138 189.16449:182	null	21048	13326	10994	11497	10329	10415	10506	12322	11384	10467	10647	6352	10184	9476	5244	5550
12.642	187.13528	Royal jelly acid	[M+H]+	null	0.84	TRUE	5.58	187.13	C10H18O3	Medium-chain hydroxy acids and derivatives	QHBZHVUGQROELI-SOFGYWHQSA-N	O=C(O)C=CCCCCCCCO	530	FALSE	TRUE	FALSE	Normalized unit: Intensity; Annotation method: MSMS_Public_ExpBioInsilico_Pos_VS17_1	FALSE	FALSE	160	0	0	0.9	null	null	null	2	null	0.45	22.5	blank2	187.13452:16902 187.26378:206 187.47986:128 187.51006:60 187.54202:90 187.72408:114 187.79346:108 187.89540:56 187.92249:68 188.02574:96 188.08542:214 188.13855:2116 188.20270:138 188.25214:76 188.29971:94 188.33272:106 188.77055:132 188.89319:76 188.96930:242 188.99797:176 189.05336:176 189.11949:1010 189.14694:1750 189.22092:162	151.14839:34 153.08917:58 154.12300:82 155.11275:78 159.08641:44 160.11296:60 165.04572:134 165.46442:62 179.09206:84 188.07706:84 188.10228:68	97559	9929	9799	9865	11772	12415	8855	8301	11451	9051	10893	1997	10478	10848	7515	4944
13.053	187.14532	NCGC00380284-01!N-(5-acetamidopentyl)acetamide	[M+H]+	null	0.08	FALSE	-1	187.144	C9H18N2O2	Acetamides	FQKKPLXFGDCBJT-UHFFFAOYSA-N	CC(=O)NCCCCCNC(C)=O	530	FALSE	TRUE	FALSE	Normalized unit: Intensity; Annotation method: MSMS_Public_ExpBioInsilico_Pos_VS17_1	FALSE	FALSE	161	0	0	0.99	-1	-1	-1	-1	-1	0.99	77.61	QC2I7	187.14532:1906 187.23003:70 187.25627:116 187.51231:76 187.92589:126 188.08127:80 188.15817:236 188.27394:124 188.38203:60 188.60530:116 188.96306:112 189.03528:220 189.06229:138 189.09380:324 189.12224:306 189.15594:394 189.22476:94 189.25311:84	null	51193	3575	5057	3287	2891	2730	4226	3073	3583	4810	5031	5298	3104	5079	5201	5054
13.52	187.14977	D(-)-3-Phosphoglyceric acid disodium salt	[M+H]+	null	0.04	FALSE	-1	187.14999	C3H7O7P	Sugar acids and derivatives	OSJPPGNTCRNQQC-UWTATZPHSA-N	C(C(C(=O)O)O)OP(=O)(O)O	530	FALSE	TRUE	FALSE	Normalized unit: Intensity; Annotation method: MSMS_Public_ExpBioInsilico_Pos_VS17_1	FALSE	FALSE	162	0	0	1	-1	-1	-1	-1	-1	1	29.69	blank2	187.15001:3768 187.18973:1804 187.25247:96 187.29605:236 187.36116:116 187.62773:50 187.65771:66 187.77777:92 187.91368:192 187.97408:76 188.00262:64 188.07916:50 188.11316:80 188.15675:832 188.23691:150 188.27975:126 188.37218:52 188.46928:50 188.51143:80 188.55391:102 188.59509:62 188.69333:72 188.73483:116 188.87434:106 188.92909:106 188.96825:304 189.03426:68 189.12251:888 189.16299:844 189.2…	null	16416	1004	692	592	1716	1410	1055	1018	675	1163	1358	656	1470	990	1012	949
11.425	189.03697	Plumbagin	[M+Na]+	null	0.12	TRUE	-1	189.03346	C11H8O3	Naphthoquinones	VCMMXZQDRFWYSE-UHFFFAOYSA-N	O=C1C=C(C(=O)C=2C=CC=C(O)C12)C	530	FALSE	TRUE	FALSE	Normalized unit: Intensity; Annotation method: MSMS_Public_ExpBioInsilico_Pos_VS17_1	FALSE	FALSE	163	0	0	0.97	null	null	null	3	null	0.49	41.92	QC2I7	189.03590:8456 189.10275:272 189.13995:164 189.16183:178 189.86415:124 189.98698:100 190.03572:1224 190.39490:50 190.45595:66 190.99408:108 191.03287:556 191.06387:272	165.99707:142 179.02245:60	95	2698	7003	1763	628	1419	3135	1479	2811	2224	2105	8624	1674	1217	2892	2039
0.1	189.07231	Thymol	[M+K]+	null	0.04	FALSE	-1	189.06761	C10H14O	Aromatic monoterpenoids	MGSRCZKZVOBKFT-UHFFFAOYSA-N	OC1=CC(=CC=C1C(C)C)C	530	FALSE	TRUE	FALSE	Normalized unit: Intensity; Annotation method: MSMS_Public_ExpBioInsilico_Pos_VS17_1	FALSE	FALSE	164	0	0	0.9	-1	-1	-1	-1	-1	0.9	14.2	Non Insect (N1)	189.07359:1356 189.13342:74 189.17372:140 189.28645:84 189.41931:82 189.64040:82 189.66745:84 189.75192:76 189.89291:78 189.97556:134 190.04521:68 190.07843:98 190.12025:54 190.15977:78 190.19005:208 190.23267:76 190.45941:72 190.60187:52 190.67270:64 190.81497:66 190.86333:82 190.97232:90 191.10594:332 191.12859:220	null	224	705	474	267	356	785	324	318	214	199	285	3802	237	782	3680	4258
13.293	189.12796	Gly-Ile	[M+H]+	null	0.04	FALSE	7.668	189.1235	C8H16N2O3	Peptides	KGVHCTWYMPWEGN-UHFFFAOYSA-N	O=C(O)C(N=C(O)CN)C(C)CC	530	FALSE	TRUE	FALSE	Normalized unit: Intensity; Annotation method: MSMS_Public_ExpBioInsilico_Pos_VS17_1	FALSE	FALSE	165	0	0	0.91	-1	-1	-1	-1	-1	0.91	17.37	Non Insect (N10)	189.12804:1370 189.18146:96 189.21423:104 189.26199:194 189.98903:84 190.03551:100 190.15106:88 190.17696:270 190.22328:174 190.29376:80 190.31676:112 190.35083:128 190.58441:56 190.81700:56 190.94763:100 190.97829:62 191.02991:60 191.13750:260 191.18208:964	null	10409	2898	2793	2697	3443	2551	3122	3579	3666	2764	3189	1824	3095	2291	2053	1479
15.771	189.1291	Homoarginine	[M+H]+	null	0.04	FALSE	8.979	189.13271	C7H16N4O2	Alpha amino acids	QUOGESRFPZDMMT-YFKPBYRVSA-N	O=C(O)C(N)CCCCNC(=N)N	530	FALSE	TRUE	FALSE	Normalized unit: Intensity; Annotation method: MSMS_Public_ExpBioInsilico_Pos_VS17_1	FALSE	FALSE	166	0	0	0.94	-1	-1	-1	-1	-1	0.94	71.72	blank2	189.13036:5120 189.20186:170 189.23012:208 189.38948:110 189.74435:86 189.89578:64 189.98717:104 190.01747:78 190.08102:140 190.13441:848 190.17355:102 190.19939:168 190.24001:112 190.29175:50 190.59778:78 190.62502:66 190.66003:152 190.81383:50 190.85135:54 190.95250:66 190.99211:70 191.11781:248 191.14015:186 191.18416:406 191.23834:70	null	39750	1757	2419	2032	2349	1843	772	1708	2776	1856	2617	1980	844	2095	2214	3434
13.663	189.13086	Gly-Ile	[M+H]+	null	1	FALSE	7.374	189.1225	C8H16N2O3	Peptides	KGVHCTWYMPWEGN-UHFFFAOYSA-N	O=C(O)C(N=C(O)CN)C(C)CC	530	FALSE	TRUE	FALSE	Normalized unit: Intensity; Annotation method: MSMS_Public_ExpBioInsilico_Pos_VS17_1	FALSE	FALSE	167	0	0	1	-1	-1	-1	-1	-1	1	20.73	Insect (I1)	189.12248:2714 189.18718:188 189.31641:96 189.80016:50 190.07483:56 190.12221:364 190.18271:120 190.25160:62 190.31929:102 191.00993:78 191.03497:76 191.09283:118 191.12630:78 191.16760:152 191.22833:80	null	9104	6628	6476	6569	6396	7076	6190	6445	6910	6749	6191	5172	6647	6650	5076	4523
13.247	190.18298	Quisqualic acid	[M+H]+	null	0.84	FALSE	-1	190.19	C5H7N3O5	L-alpha-amino acids	ASNFTDCKZKHJSW-REOHCLBHSA-N	C(C(C(=O)O)N)N1C(=O)NC(=O)O1	530	FALSE	TRUE	FALSE	Normalized unit: Intensity; Annotation method: MSMS_Public_ExpBioInsilico_Pos_VS17_1	FALSE	FALSE	168	0	0	0.61	-1	-1	-1	-1	-1	0.61	23.58	Insect (I2)	190.18076:1304 190.30130:110 190.52150:134 190.70337:82 190.94492:84 191.04391:56 191.10454:308 191.14110:454 191.18552:158 191.55377:94 191.73215:80 192.03346:68 192.10822:176 192.13690:346 192.17789:146 192.22433:70	null	9590	4152	4443	3889	3846	4833	4176	3849	4290	4773	4041	3586	4274	4555	3568	3661
13.815	191.07169	7-methoxy-4-methylcoumarin	[M+H]+	null	0.64	FALSE	6.772	191.0703	C11H10O3	Coumarins and derivatives	UDFPKNSWSYBIHO-UHFFFAOYSA-N	CC1=CC(=O)OC2=C1C=CC(=C2)OC	530	FALSE	TRUE	FALSE	Normalized unit: Intensity; Annotation method: MSMS_Public_ExpBioInsilico_Pos_VS17_1	FALSE	FALSE	169	0	0	1	-1	-1	-1	-1	-1	1	17.28	Non Insect (N4)	191.07098:1526 191.14688:518 191.18704:122 191.29048:66 191.39763:114 191.53156:84 191.78346:52 191.96744:60 192.07135:130 192.13945:316 192.19933:116 192.44695:112 192.58986:132 192.94180:126 193.05368:84 193.08945:90 193.11458:98 193.15842:106	null	5151	4896	5272	5366	5014	5166	4927	4378	4244	5083	5391	5576	4993	3255	4994	5289
12.886	191.16219	1,1-Dimethyl-4-phenylpiperazinium	[M+H]+	null	0.04	FALSE	2.69	191.1544	C12H18N2	Phenylpiperazines	WVHNHHJEHFWYHH-UHFFFAOYSA-N	C=1C=CC(=CC1)C2NC(C)C(NC2)C	530	FALSE	TRUE	FALSE	Normalized unit: Intensity; Annotation method: MSMS_Public_ExpBioInsilico_Pos_VS17_1	FALSE	FALSE	170	0	0	0.74	-1	-1	-1	-1	-1	0.74	20.47	Insect (I10)	191.16219:1366 191.21461:124 191.29210:224 191.39975:84 191.71649:150 191.95375:80 192.03137:100 192.14569:162 192.22339:82 192.63779:58 192.80428:54 192.94162:68 192.98749:50 193.04222:122 193.12422:248 193.15782:4780 193.21465:338	null	217	4022	3998	3966	4005	3838	3231	3982	3851	2356	3522	3044	3503	2935	2398	3168
13.076	191.1799	Caryophyllene [T(-)]	[M+H]+	null	0.04	FALSE	-1	191.17941	C14H22	Branched unsaturated hydrocarbons	INOSMXBKABLUIL-CHWSQXEVSA-N	C=C1CC=C(C)CCC2C1CC2(C)C	530	FALSE	TRUE	FALSE	Normalized unit: Intensity; Annotation method: MSMS_Public_ExpBioInsilico_Pos_VS17_1	FALSE	FALSE	171	0	0	1	-1	-1	-1	-1	-1	1	29.57	blank2	191.17990:3064 191.32649:154 191.35597:82 191.41818:82 191.48853:86 191.53477:82 191.78636:50 191.89209:70 191.98744:94 192.01926:124 192.13959:974 192.18169:780 192.29253:68 192.33659:108 192.38014:86 192.74742:72 192.87181:80 192.91689:100 193.00874:92 193.12439:1584 193.16048:3614 193.22272:282 193.26286:186	null	11430	1403	1000	1399	1490	1096	1500	1115	1217	1021	1365	1452	1338	584	1624	1617
13.354	191.18063	Caryophyllene [T(-)]	[M+H]+	null	0.04	FALSE	-1	191.17941	C14H22	Branched unsaturated hydrocarbons	INOSMXBKABLUIL-CHWSQXEVSA-N	C=C1CC=C(C)CCC2C1CC2(C)C	530	FALSE	TRUE	FALSE	Normalized unit: Intensity; Annotation method: MSMS_Public_ExpBioInsilico_Pos_VS17_1	FALSE	FALSE	172	0	0	0.99	-1	-1	-1	-1	-1	0.99	138.58	blank2	191.18063:16446 191.24864:542 191.30286:240 191.39467:252 191.50259:144 191.54147:72 191.65433:74 191.82205:112 191.99117:148 192.05957:198 192.10786:342 192.14044:436 192.18510:2776 192.26700:126 192.30872:242 192.34163:148 192.39215:98 192.45346:68 192.49152:82 192.54681:204 192.62344:98 192.79430:72 192.84163:216 193.01378:116 193.05025:70 193.12390:784 193.16006:2358 193.26050:110	null	42854	4316	3945	4095	3647	4279	3326	4081	3646	3947	3966	4244	3697	3716	4696	4241
13.298	191.18181	Caryophyllene [T(-)]	[M+H]+	null	0.04	FALSE	-1	191.17941	C14H22	Branched unsaturated hydrocarbons	INOSMXBKABLUIL-CHWSQXEVSA-N	C=C1CC=C(C)CCC2C1CC2(C)C	530	FALSE	TRUE	FALSE	Normalized unit: Intensity; Annotation method: MSMS_Public_ExpBioInsilico_Pos_VS17_1	FALSE	FALSE	173	0	0	0.97	-1	-1	-1	-1	-1	0.97	115.71	blank2	191.18181:11216 191.30110:94 191.38014:50 191.55136:58 191.66132:132 191.88783:56 191.96667:118 192.10291:88 192.14363:560 192.18663:1442 192.30679:238 192.54091:150 192.61595:64 192.73969:102 192.80678:72 192.85056:70 192.92540:90 193.05312:110 193.10580:1138 193.16093:8088 193.28824:166	null	31633	3065	3793	2913	3269	2757	3425	3653	3112	3673	3020	3361	3175	3735	3413	2601
12.701	192.13657	DEET	[M+H]+	null	1	TRUE	8.6	192.13831	C12H17NO	N,N-dialkyl-m-toluamides	MMOXZBCLCQITDF-UHFFFAOYSA-N	c1(C(N(CC)CC)=O)cc(C)ccc1	530	FALSE	TRUE	FALSE	Normalized unit: Intensity; Annotation method: MSMS_Public_ExpBioInsilico_Pos_VS17_1	FALSE	FALSE	174	0	0	1	0.49	0.53	0.8	2	0.5	1.36	44.16	Insect (I6)	192.13837:4614 192.25966:116 192.71552:98 192.74382:84 192.93927:168 193.08435:320 193.14641:500 193.22095:140 193.95926:52 193.99554:108 194.02751:82 194.07410:104 194.11749:2030 194.21466:72	150.13651:72 177.12546:88 192.13928:314 194.21378:74	30677	16650	16276	15065	15791	15935	15771	15448	13612	16326	16611	15105	16124	15105	17253	15174
13.039	192.13774	Theanine	[M+Na]+	null	0.76	FALSE	-1	192.13426	C7H14N2O3	Glutamine and derivatives	DATAGRPVKZEWHA-YFKPBYRVSA-N	O=C(O)C(N)CCC(O)=NCC	530	FALSE	TRUE	FALSE	Normalized unit: Intensity; Annotation method: MSMS_Public_ExpBioInsilico_Pos_VS17_1	FALSE	FALSE	175	0	0	1	-1	-1	-1	-1	-1	1	15.37	Non Insect (N2)	192.13399:2158 192.32565:100 192.35760:78 192.57571:84 192.94420:106 193.03392:192 193.12090:426 193.15488:600 193.21925:238 193.33069:62 193.51984:88 193.93768:94 194.11497:2252 194.15366:254 194.21521:54	null	2414	7122	4628	8803	7344	6644	7745	7517	8493	8054	7955	7411	9111	8626	8722	6168
0.675	193.07097	QUINATE	[M+H]+	null	0.96	FALSE	-1	193.071	C7H12O6	Quinic acids and derivatives	AAWZDTNXLSGCEK-LNVDRNJUSA-N	C1[C@H](C([C@@H](CC1(C(=O)O)O)O)O)O	530	FALSE	TRUE	FALSE	Normalized unit: Intensity; Annotation method: MSMS_Public_ExpBioInsilico_Pos_VS17_1	FALSE	FALSE	176	0	0	1	-1	-1	-1	-1	-1	1	44.97	Insect (I10)	193.07100:8016 193.17807:332 193.77310:68 193.93439:98 194.00298:58 194.07678:314 194.11809:3070 194.20184:192 194.45761:66 194.76840:130 194.95462:76 195.01628:374 195.08551:732 195.12338:722	null	210	31726	43578	32111	44158	38430	43070	32998	49026	41461	27432	48023	47536	30340	30303	48938
12.88	193.08583	4-oxo-5-phenylpentanoic acid	[M+H]+	null	0.04	FALSE	-1	193.08592	C11H12O3	Medium-chain keto acids and derivatives	LTNSOYZGFPWHOF-UHFFFAOYSA-N	O=C(O)CCC(=O)CC=1C=CC=CC1	530	FALSE	TRUE	FALSE	Normalized unit: Intensity; Annotation method: MSMS_Public_ExpBioInsilico_Pos_VS17_1	FALSE	FALSE	177	0	0	1	-1	-1	-1	-1	-1	1	28.72	blank2	193.08658:3066 193.12431:1432 193.16010:21142 193.28635:522 193.32539:72 193.36209:110 193.56395:98 193.61269:58 193.73148:130 193.76665:106 193.82292:182 193.98502:130 194.11841:1928 194.16231:2596 194.22545:314 194.25539:228 194.32600:172 194.40376:96 194.50670:210 194.54173:112 194.57216:190 194.64673:74 194.86662:98 194.89642:90 194.97325:162 195.01761:164 195.14009:1978 195.17421:968	null	19781	214	323	473	192	246	441	269	473	168	371	274	129	494	510	239
14.166	193.12216	L-citrulline	[M+NH4]+	null	1	FALSE	-1	193.12952	C6H13N3O3	L-alpha-amino acids	RHGKLRLOHDJJDR-BYPYZUCNSA-N	O=C(O)C(N)CCCNC(=N)O	530	FALSE	TRUE	FALSE	Normalized unit: Intensity; Annotation method: MSMS_Public_ExpBioInsilico_Pos_VS17_1	FALSE	FALSE	178	0	0	0.99	-1	-1	-1	-1	-1	0.99	22.26	Insect (I4)	193.12811:2524 193.20366:134 193.24713:64 193.43483:50 193.51073:92 193.62106:70 193.75403:84 193.85057:64 193.90604:54 193.92973:100 194.02588:102 194.08557:130 194.12416:2212 194.15672:728 194.20476:148 194.25887:58 194.55406:80 194.71478:134 194.80209:68 194.84016:98 194.88541:100 194.94576:164 195.01324:68 195.06194:74 195.13617:616 195.17686:464	null	33149	9393	9945	9086	9390	9433	8806	8322	8582	8568	8766	10302	9625	8819	10229	10646
14.309	194.01093	2-Amino-6-nitrobenzothiazole	[M-H]-	null	0.04	FALSE	-1	194.00301	C7H5N3O2S	null	GPNAVOJCQIEKQF-UHFFFAOYSA-N	NC1=NC2=CC=C(C=C2S1)[N+]([O-])=O	530	FALSE	TRUE	FALSE	Normalized unit: Intensity; Annotation method: MassBank_NIST_6	FALSE	FALSE	184	0	0	0.73	-1	-1	-1	-1	-1	0.73	12.41	blank2	194.01093:3430 194.08255:212 194.11934:1916 194.26717:92 194.32536:80 194.40601:92 194.43636:70 194.50856:108 194.54483:154 194.58720:126 194.68292:70 194.76729:88 194.92809:54 195.01527:720 195.12532:1360 195.17151:264 195.22603:144 195.26520:126 195.33598:116 195.45639:80 195.54234:58 195.58965:80 195.71602:98 195.92412:118 196.00969:404 196.04956:212 196.10785:212	null	15013	225	173	299	206	98	190	289	312	200	399	195	304	633	198	305
0.737	194.1179	N,N-Diethyl-4-hydroxybenzamide	[M+H]+	null	1	TRUE	-1	194.11755	C11H15NO2	Benzamides	WLRVSRJKZYZCJY-UHFFFAOYSA-N	CCN(CC)C(=O)c(c1)ccc(O)c1	530	FALSE	TRUE	FALSE	Normalized unit: Intensity; Annotation method: MSMS_Public_ExpBioInsilico_Pos_VS17_1	FALSE	FALSE	185	0	0	1	0.6	0.64	0.76	3	0.33	1.43	15.58	Non Insect (N1)	194.11774:7174 194.20047:218 194.35258:54 194.40659:78 195.03889:248 195.08762:740 195.11559:1064 195.21475:68 195.77994:72 195.95529:108 196.05502:100 196.08687:288 196.13281:162 196.18974:76	165.03036:64 194.11938:244 195.79929:36	36087	26617	31011	31989	31446	27945	34419	33072	32886	29980	35437	33582	36909	29302	28663	33936
24.081	194.12094	N,N-Diethyl-4-hydroxybenzamide	[M+H]+	null	1	TRUE	-1	194.11755	C11H15NO2	Benzamides	WLRVSRJKZYZCJY-UHFFFAOYSA-N	CCN(CC)C(=O)c(c1)ccc(O)c1	530	FALSE	TRUE	FALSE	Normalized unit: Intensity; Annotation method: MSMS_Public_ExpBioInsilico_Pos_VS17_1	FALSE	FALSE	186	0	0	1	0.84	0.88	0.76	3	0.33	1.67	18.79	Non Insect (N2)	194.11821:6422 194.23581:142 194.82529:70 195.01642:158 195.12250:1120 195.21190:140 195.35210:100 195.67805:64 196.01884:64 196.07784:102 196.12119:224 196.20157:86	194.12445:338	26179	28938	25888	31993	25439	23098	26445	25658	26350	26074	37180	21085	29010	18471	35111	31845
13.252	194.15009	4-Hexyloxyaniline	[M+H]+	null	1	TRUE	15.896	194.1539	C12H19NO	Aminophenyl ethers	DJRKHTCUXRGYEU-UHFFFAOYSA-N	CCCCCCOC1=CC=C(N)C=C1	530	FALSE	TRUE	FALSE	Normalized unit: Intensity; Annotation method: MSMS_Public_ExpBioInsilico_Pos_VS17_1	FALSE	FALSE	187	0	0	0.97	0.4	0.4	0.81	2	0.5	1.23	91.73	Non Insect (N1)	194.15125:31670 194.28375:200 194.33266:70 194.65675:50 194.70779:84 194.98210:80 195.05234:84 195.10146:812 195.15251:4084 195.24652:152 195.31956:82 195.36987:54 195.47980:98 195.50389:140 196.03171:130 196.15398:594 196.21037:84	193.09883:60 194.12267:92 194.15550:128	68215	85985	87837	83351	89151	79196	85529	94909	87922	83414	94336	92772	87729	90383	91435	97418
13.411	195.08226	NCGC00168939-02!8-hydroxy-3-(4-oxopentyl)-3,4-dihydroisochromen-1-one [IIN-based on: CCMSLIB00000847794]	[M-3H2O+H]+	null	0.04	FALSE	-1	195.08099	C14H16O4	2-benzopyrans	KEYNBOUNPFJEST-UHFFFAOYSA-N	CC(=O)CCCC1CC2=C(C(=O)O1)C(O)=CC=C2	530	FALSE	TRUE	FALSE	Normalized unit: Intensity; Annotation method: MSMS_Public_ExpBioInsilico_Pos_VS17_1	FALSE	FALSE	188	0	0	0.99	-1	-1	-1	-1	-1	0.99	31.01	blank2	195.08226:3986 195.13188:1144 195.17258:960 195.33531:134 195.38632:86 195.44008:66 195.52373:152 195.55212:90 195.58081:168 195.61430:60 195.67628:98 195.72437:242 195.81035:218 195.87952:384 195.93481:120 195.98442:118 196.03238:68 196.08957:680 196.16273:142 196.22803:112 196.26700:130 196.33209:72 196.49657:68 196.52904:214 196.56577:180 196.63846:150 196.68044:60 196.72101:144 196.81189:92 1…	null	15616	1902	1849	2299	2281	682	2208	2444	2121	2000	614	2396	2240	2609	2252	1388
0.71	195.08505	Caffeine	[M+H]+	null	0.32	FALSE	-1	195.08817	C8H10N4O2	Xanthines	RYYVLZVUVIJVGH-UHFFFAOYSA-N	Cn(c2)c(C(=O)1)c(n2)N(C)C(=O)N(C)1	530	FALSE	TRUE	FALSE	Normalized unit: Intensity; Annotation method: MSMS_Public_ExpBioInsilico_Pos_VS17_1	FALSE	FALSE	189	0	0	1	-1	-1	-1	-1	-1	1	13.54	Insect (I7)	195.08627:2226 195.18718:214 195.56573:62 195.76187:140 195.93851:78 196.04109:90 196.08665:190 196.13515:92 196.18118:70 196.45610:72 196.50694:124 196.67995:68 196.78912:150 197.02820:272 197.10448:172 197.14719:100	null	172	549	4358	4726	4080	3357	7356	4877	9017	7051	4577	8187	6096	4925	4354	8899
13.7	195.10185	Butylparaben	[M+H]+	null	0.08	FALSE	24.665	195.10159	C11H14O3	p-Hydroxybenzoic acid alkyl esters	QFOHBWFCKVYLES-UHFFFAOYSA-N	CCCCOC(=O)C1=CC=C(O)C=C1	530	FALSE	TRUE	FALSE	Normalized unit: Intensity; Annotation method: MSMS_Public_ExpBioInsilico_Pos_VS17_1	FALSE	FALSE	190	0	0	1	-1	-1	-1	-1	-1	1	41.38	Non Insect (N1)	195.10185:1934 195.17812:764 196.10391:410 196.13185:180 196.17169:116 196.21750:52 196.27884:52 196.48003:72 196.76106:52 196.95598:224 197.03311:154 197.10855:254 197.19092:116	null	32437	2687	2107	2331	901	922	2445	1993	2123	1443	1777	2501	1854	1526	1320	379
13.21	195.10262	Butylparaben	[M+H]+	null	0.8	FALSE	24.665	195.10159	C11H14O3	p-Hydroxybenzoic acid alkyl esters	QFOHBWFCKVYLES-UHFFFAOYSA-N	CCCCOC(=O)C1=CC=C(O)C=C1	530	FALSE	TRUE	FALSE	Normalized unit: Intensity; Annotation method: MSMS_Public_ExpBioInsilico_Pos_VS17_1	FALSE	FALSE	191	0	0	1	-1	-1	-1	-1	-1	1	32.88	Insect (I10)	195.10202:6264 195.22104:188 195.24881:236 195.29002:126 195.64395:94 195.72415:190 195.95840:138 195.99615:110 196.10727:678 196.17221:292 196.33783:60 196.43268:68 196.49255:68 196.64613:60 196.84067:104 197.10980:262 197.15227:462 197.20837:84	null	9065	13168	11707	11414	12368	11823	12772	13622	12251	12522	13711	9426	12729	11685	9795	10210
13.909	195.17685	(5E)-6,10-dimethyl-5,9-undecadien-2-one	[M+H]+	null	0.96	FALSE	6.85	195.17999	C13H22O	Acyclic monoterpenoids	HNZUNIKWNYHEJJ-FMIVXFBMSA-N	O=C(C)CCC=C(C)CCC=C(C)C	530	FALSE	TRUE	FALSE	Normalized unit: Intensity; Annotation method: MSMS_Public_ExpBioInsilico_Pos_VS17_1	FALSE	FALSE	194	0	0	1	-1	-1	-1	-1	-1	1	18.54	Insect (I4)	195.17908:3458 195.25636:228 195.35411:86 195.81911:102 196.00475:98 196.13965:208 196.18755:330 196.23793:112 196.45271:78 196.95537:118 197.07040:84 197.12773:80 197.16145:164 197.20071:184 197.24199:62	null	47445	17117	20642	20045	20048	11050	20199	20542	20738	9224	20553	11247	19773	21460	7824	14587
13.432	197.08113	NCGC00385960-01!methyl 4,6-dihydroxy-2,3-dimethylbenzoate	[M+H]+	null	1	FALSE	-1	197.08099	C10H12O4	p-Hydroxybenzoic acid alkyl esters	QCEVKSVMCRLLPS-UHFFFAOYSA-N	COC(=O)C1=C(O)C=C(O)C(C)=C1C	530	FALSE	TRUE	FALSE	Normalized unit: Intensity; Annotation method: MSMS_Public_ExpBioInsilico_Pos_VS17_1	FALSE	FALSE	195	0	0	1	-1	-1	-1	-1	-1	1	111.21	Insect (I2)	197.08099:10386 197.20628:300 197.58710:56 197.70531:64 197.92664:86 198.02522:126 198.08307:1054 198.14587:238 198.18468:806 198.23669:136 198.28868:56 198.39482:110 198.55991:76 198.77063:60 198.80066:140 198.95782:106 199.04419:212 199.08064:254 199.12265:110 199.17145:2514	null	185437	28444	28742	29384	27939	26220	28575	27449	28201	28358	27863	28123	27034	28553	27875	28529
13.285	197.09502	4-Methylbenzophenone	[M+H]+	null	0.92	FALSE	18.311	197.0961	C14H12O	Benzophenones	WXPWZZHELZEVPO-UHFFFAOYSA-N	CC1=CC=C(C=C1)C(=O)C1=CC=CC=C1	530	FALSE	TRUE	FALSE	Normalized unit: Intensity; Annotation method: MSMS_Public_ExpBioInsilico_Pos_VS17_1	FALSE	FALSE	196	0	0	1	-1	-1	-1	-1	-1	1	14.73	Insect (I5)	197.09628:1788 197.15308:470 197.20222:56 197.28076:64 198.10771:176 198.18604:116 198.96310:360 199.04796:50 199.09586:114 199.17030:6302	null	33660	4167	4521	4452	4585	4522	4394	3787	4553	4357	3740	4287	4300	4529	3743	4072
9.718	197.11478	Cyclo(L-Val-L-Pro)	[M+H]+	null	0.08	FALSE	-1	197.11501	C10H16N2O2	Alpha amino acids and derivatives	XLUAWXQORJEMBD-YUMQZZPRSA-N	CC(C)C1C(=O)N2CCCC2C(=O)N1	530	FALSE	TRUE	FALSE	Normalized unit: Intensity; Annotation method: MSMS_Public_ExpBioInsilico_Pos_VS17_1	FALSE	FALSE	197	0	0	1	-1	-1	-1	-1	-1	1	16	QC2I7	197.11478:2044 197.16212:294 197.21794:52 197.95293:176 198.06169:96 198.11517:150 198.18634:76 198.28362:58 198.65540:96 198.96422:166 199.04494:70 199.09201:306 199.15941:60	null	537	1153	878	1910	1593	575	1132	1085	651	904	1083	1144	2007	2021	1767	529
13.012	197.15358	Chrysanthemic Acid, Ethyl Ester	[M+H]+	null	0.28	FALSE	-1	197.15359	C12H20O2	Monocyclic monoterpenoids	VIMXTGUGWLAOFZ-UHFFFAOYSA-N	O=C(OCC)C1C(C=C(C)C)C1(C)C	530	FALSE	TRUE	FALSE	Normalized unit: Intensity; Annotation method: MSMS_Public_ExpBioInsilico_Pos_VS17_1	FALSE	FALSE	198	0	0	1	-1	-1	-1	-1	-1	1	27.97	Non Insect (N10)	197.15442:3052 197.30353:80 197.41266:96 197.44038:102 197.64259:92 197.79233:140 197.89777:86 198.05418:62 198.08727:122 198.12137:212 198.15662:588 198.27817:86 198.56357:58 198.85411:62 198.88753:66 198.95889:304 199.07138:146 199.09668:236 199.13489:270 199.17300:412 199.21422:68	null	56629	5790	6418	7838	6886	5987	5697	5574	6041	5591	6322	6821	7273	5424	6000	6285
0.697	198.09772	THEOBROMINE	[M+NH4]+	null	0.96	FALSE	-1	198.09854	C7H8N4O2	Xanthines	YAPQBXQYLJRXSA-UHFFFAOYSA-N	O=C1N=C(O)C2=C(N=CN2C)N1C	530	FALSE	TRUE	FALSE	Normalized unit: Intensity; Annotation method: MSMS_Public_ExpBioInsilico_Pos_VS17_1	FALSE	FALSE	199	0	0	1	-1	-1	-1	-1	-1	1	121.7	Insect (I4)	198.09898:8668 198.18536:218 199.01955:84 199.10181:828 199.23698:86 199.57622:100 199.61307:64 199.74702:70 200.02736:104 200.11105:98 200.15706:64 200.19211:60	null	22	39660	52871	52163	57046	44551	47067	41676	36715	36951	61760	47316	47483	42573	48835	41759
13.362	198.12939	Dibenzylamine	[M+H]+	null	0.76	FALSE	12.498	198.1277	C14H15N	Phenylmethylamines	BWLUMTFWVZZZND-UHFFFAOYSA-N	C(NCC1=CC=CC=C1)C1=CC=CC=C1	530	FALSE	TRUE	FALSE	Normalized unit: Intensity; Annotation method: MSMS_Public_ExpBioInsilico_Pos_VS17_1	FALSE	FALSE	200	0	0	1	-1	-1	-1	-1	-1	1	37.81	Insect (I6)	198.12776:2454 198.18355:284 198.24007:66 198.29517:68 198.54668:60 198.87325:60 198.95982:134 199.04021:54 199.09026:50 199.13120:398 199.16756:3304 199.25127:198 199.29820:296 199.64920:82 199.88335:150 199.95135:52 200.04410:54 200.11096:102 200.17159:570 200.23625:240	null	51242	5817	5722	5581	5611	5377	5765	5940	6123	5646	5842	5467	5258	6518	5812	5911
12.657	198.18414	N-(n-octyl)-2-pyrrolidinone	[M+H]+	null	0.04	FALSE	21.872	198.1852	C12H23NO	N-alkylpyrrolidines	WPPOGHDFAVQKLN-UHFFFAOYSA-N	CCCCCCCCN1CCCC1=O	530	FALSE	TRUE	FALSE	Normalized unit: Intensity; Annotation method: MSMS_Public_ExpBioInsilico_Pos_VS17_1	FALSE	FALSE	201	0	0	0.99	-1	-1	-1	-1	-1	0.99	30.12	blank2	198.18547:2900 198.28053:142 198.31337:156 198.61560:114 198.69794:90 198.85938:50 198.95409:84 198.98430:96 199.08305:330 199.16666:4544 199.30031:162 199.43869:72 199.60625:98 199.68317:120 199.74570:60 199.85555:78 200.03133:104 200.06691:70 200.16565:1218	null	10554	1811	1560	1681	1808	1617	1404	1649	1683	1876	1492	1093	2036	1873	1142	1204
12.796	198.18607	N-(n-octyl)-2-pyrrolidinone	[M+H]+	null	0.04	FALSE	21.872	198.1852	C12H23NO	N-alkylpyrrolidines	WPPOGHDFAVQKLN-UHFFFAOYSA-N	CCCCCCCCN1CCCC1=O	530	FALSE	TRUE	FALSE	Normalized unit: Intensity; Annotation method: MSMS_Public_ExpBioInsilico_Pos_VS17_1	FALSE	FALSE	202	0	0	1	-1	-1	-1	-1	-1	1	31.87	blank2	198.18607:4258 198.25806:156 198.37183:68 198.52586:90 198.67305:84 198.86385:94 198.96825:56 199.03276:158 199.13756:5294 199.16699:4432 199.26810:300 199.30566:206 199.56354:68 199.82515:56 199.86967:92 199.92303:142 199.97408:72 200.04193:68 200.08504:72 200.16689:1568 200.23622:230 200.28833:92	null	9758	2190	2004	2382	1979	2187	1643	2366	2691	2329	2282	2036	2265	2368	1506	1675
13.411	198.18704	N-(n-octyl)-2-pyrrolidinone	[M+H]+	null	0.04	FALSE	21.872	198.1852	C12H23NO	N-alkylpyrrolidines	WPPOGHDFAVQKLN-UHFFFAOYSA-N	CCCCCCCCN1CCCC1=O	530	FALSE	TRUE	FALSE	Normalized unit: Intensity; Annotation method: MSMS_Public_ExpBioInsilico_Pos_VS17_1	FALSE	FALSE	203	0	0	0.98	-1	-1	-1	-1	-1	0.98	100.17	blank2	198.18771:9288 198.27188:426 198.31447:162 198.45448:134 198.56805:94 198.62392:96 198.74023:82 198.77501:238 198.83261:72 198.91690:70 198.95901:166 198.98454:196 199.09132:574 199.17134:11598 199.30486:190 199.38737:86 199.48048:180 199.56326:126 199.61671:74 199.68219:104 199.72849:98 199.77634:122 199.81808:166 199.84421:182 199.89131:106 199.94714:134 200.02487:150 200.08502:134 200.11867:15…	null	32044	2199	2292	3097	2077	2543	2600	2948	3307	3070	3126	3020	3378	2628	2347	2342
13.511	198.18794	N-(n-octyl)-2-pyrrolidinone	[M+H]+	null	0.44	FALSE	21.872	198.1852	C12H23NO	N-alkylpyrrolidines	WPPOGHDFAVQKLN-UHFFFAOYSA-N	CCCCCCCCN1CCCC1=O	530	FALSE	TRUE	FALSE	Normalized unit: Intensity; Annotation method: MSMS_Public_ExpBioInsilico_Pos_VS17_1	FALSE	FALSE	204	0	0	1	-1	-1	-1	-1	-1	1	22.17	Non Insect (N10)	198.18549:1434 198.27664:248 198.40855:88 198.77664:78 198.85028:78 198.95567:202 199.17035:1552 199.26060:184 199.29468:70 199.89749:106 200.05852:66 200.19209:626 200.23886:556	null	21020	4683	4882	5623	4259	5234	5298	4275	4463	4878	4779	4136	4936	5523	4831	4415
13.219	199.16975	3,7-dimethyl-6-octenyl acetate	[M+H]+	null	1	TRUE	6.76	199.17	C12H22O2	Fatty alcohol esters	JOZKFWLRHCDGJA-LLVKDONJSA-N	O=C(OCCC(C)CCC=C(C)C)C	530	FALSE	TRUE	FALSE	Normalized unit: Intensity; Annotation method: MSMS_Public_ExpBioInsilico_Pos_VS17_1	FALSE	FALSE	206	0	0	0.99	0.12	0.1	0.75	1	1	1.02	941.88	Non Insect (N9)	199.16869:84366 199.29689:1158 199.42943:70 199.47357:96 199.51231:114 199.56076:170 199.84880:62 199.92180:126 199.97575:68 200.06541:98 200.12590:110 200.17216:12774 200.24837:320 200.29846:190 200.35403:60 200.41060:70 200.44522:78 200.60919:130 200.64816:74 201.04184:1226 201.11221:234 201.17368:1172 201.24245:252 201.27567:154	153.22000:18 156.99554:158 163.02660:90 181.03676:60 183.20432:18 194.57785:18 198.19406:40 199.09125:54	1275589	272439	274762	275479	278141	273590	267437	282645	280654	272600	270468	272628	274452	277228	274386	277580
16.726	199.16992	Pesticide3_Cycluron_C11H22N2O_3-Cyclooctyl-1,1-dimethylurea	[M+H]+	null	0.12	TRUE	-1	199.17999	C11H22N2O	Ureas	DQZCVNGCTZLGAQ-UHFFFAOYSA-N	CN(C)C(=O)NC1CCCCCCC1	530	FALSE	TRUE	FALSE	Normalized unit: Intensity; Annotation method: MSMS_Public_ExpBioInsilico_Pos_VS17_1	FALSE	FALSE	207	0	0	0.64	0.01	0.67	0.03	7	0.14	0.69	18.2	blank2	199.17055:5974 199.25836:136 199.33688:98 199.76616:84 199.85446:98 199.92607:54 199.97787:100 200.06465:104 200.11674:126 200.17615:850 200.20180:1254 200.31056:126 200.80807:64 200.84064:90 200.95821:176 200.99065:88 201.04492:1088 201.12946:156 201.15819:156 201.19643:120 201.25624:90	157.00487:32 159.17242:18 200.02124:30 200.20493:170	45687	8054	11663	5207	5547	8308	3491	7985	4925	9846	10813	13164	7552	13048	12155	12191
13.648	199.17015	Pesticide3_Cycluron_C11H22N2O_3-Cyclooctyl-1,1-dimethylurea	[M+H]+	null	0.04	TRUE	-1	199.17999	C11H22N2O	Ureas	DQZCVNGCTZLGAQ-UHFFFAOYSA-N	CN(C)C(=O)NC1CCCCCCC1	530	FALSE	TRUE	FALSE	Normalized unit: Intensity; Annotation method: MSMS_Public_ExpBioInsilico_Pos_VS17_1	FALSE	FALSE	208	0	0	0.62	0.14	0.3	0.52	7	0.29	0.75	65.45	blank2	199.17015:14490 199.24916:474 199.29710:92 199.48381:102 199.57301:72 199.70497:112 199.83981:80 200.01236:92 200.11070:160 200.17239:1640 200.23672:896 200.28896:248 200.36238:74 200.54117:64 200.56912:80 200.68558:62 200.76167:102 200.81104:90 200.85808:110 200.90831:72 200.94638:68 201.04347:1094 201.09232:474 201.16666:1930 201.23611:252 201.27773:152	157.00194:66 179.03386:74 181.12079:76 199.17244:102 199.22485:66 200.19907:66	60530	7902	6490	6341	5830	7885	10446	7858	9224	9037	9665	8287	10598	7247	7130	9840
13.369	199.17036	3,7-dimethyl-6-octenyl acetate	[M+H]+	null	0.04	FALSE	6.76	199.17	C12H22O2	Fatty alcohol esters	JOZKFWLRHCDGJA-LLVKDONJSA-N	O=C(OCCC(C)CCC=C(C)C)C	530	FALSE	TRUE	FALSE	Normalized unit: Intensity; Annotation method: MSMS_Public_ExpBioInsilico_Pos_VS17_1	FALSE	FALSE	209	0	0	1	-1	-1	-1	-1	-1	1	35.13	blank2	199.17070:19228 199.24023:712 199.28860:272 199.44321:224 199.54471:138 199.58594:84 199.64578:96 199.75487:72 199.80586:52 199.84590:140 199.88200:106 199.99719:124 200.09050:374 200.17453:2234 200.30836:104 200.37201:116 200.40265:98 200.53337:90 200.65372:108 200.70518:90 200.80440:114 200.85275:72 200.97414:100 201.04462:1150 201.16362:1024 201.26508:126	null	52923	3405	5466	9840	8074	3360	3429	10481	6331	6852	10505	25118	6586	7132	9161	8282
13.443	199.17113	3,7-dimethyl-6-octenyl acetate	[M+H]+	null	0.04	FALSE	6.76	199.17	C12H22O2	Fatty alcohol esters	JOZKFWLRHCDGJA-LLVKDONJSA-N	O=C(OCCC(C)CCC=C(C)C)C	530	FALSE	TRUE	FALSE	Normalized unit: Intensity; Annotation method: MSMS_Public_ExpBioInsilico_Pos_VS17_1	FALSE	FALSE	210	0	0	0.99	-1	-1	-1	-1	-1	0.99	47.46	blank2	199.17113:15788 199.29082:140 199.39998:290 199.56552:88 199.59567:68 199.66078:162 199.72768:166 199.84193:60 199.89078:104 199.93044:104 199.99023:148 200.09210:78 200.17265:1614 200.20203:1166 200.23865:9186 200.43703:76 200.57353:180 200.66292:66 200.71233:116 200.79379:176 200.86812:100 200.95229:126 201.04498:832 201.14502:1004 201.24287:958	null	77791	10159	5136	6622	9224	10377	9393	7868	8152	9962	4619	25118	11082	11867	10875	8282
14.218	199.17157	3,7-dimethyl-6-octenyl acetate	[M+H]+	null	1	TRUE	6.76	199.17	C12H22O2	Fatty alcohol esters	JOZKFWLRHCDGJA-LLVKDONJSA-N	O=C(OCCC(C)CCC=C(C)C)C	530	FALSE	TRUE	FALSE	Normalized unit: Intensity; Annotation method: MSMS_Public_ExpBioInsilico_Pos_VS17_1	FALSE	FALSE	211	0	0	1	0.08	0.06	0.75	1	1	0.98	359.51	Insect (I7)	199.16902:29676 199.27306:498 199.41776:68 199.61740:62 199.76378:52 199.90468:130 199.96855:92 200.00630:78 200.06517:124 200.17252:4036 200.26991:172 200.67055:96 200.85846:166 200.88695:74 200.95424:132 201.04372:904 201.13011:178 201.17651:620 201.23476:78	157.01167:54 179.02713:130 199.10167:24 200.19872:110	920259	130188	121142	125166	116144	125913	121369	121122	122072	129258	116568	120755	120353	125308	116952	115212
12.336	200.16045	MMV002816	[M+H]+	null	0.96	TRUE	-1	200.17569	C10H21N3O	Piperazine carboxamides	RCKMWOKWVGPNJF-UHFFFAOYSA-N	O=C(N(CC)CC)N1CCN(C)CC1	530	FALSE	TRUE	FALSE	Normalized unit: Intensity; Annotation method: MSMS_Public_ExpBioInsilico_Pos_VS17_1	FALSE	FALSE	213	0	0	0.86	0.02	0.06	0.41	6	0.17	0.63	53.11	Insect (I4)	200.17020:7344 200.22960:394 200.40115:82 200.44299:122 200.48129:60 200.73975:98 201.04787:2166 201.09061:430 201.11613:304 201.16986:1044 201.22485:138 201.32677:90 201.38873:98 201.43086:56 201.58366:54 201.98868:62 202.05159:192 202.08951:84 202.15547:358 202.19934:130	157.00664:60 161.02461:42 174.09538:72 179.02592:230 179.07732:50 179.14819:54 181.04659:94 181.07939:66 183.13574:86 185.17665:90 190.97902:66 196.98994:90 197.03706:62 200.15993:74 202.13435:90	67481	38157	34450	36427	38453	37172	35458	34538	34175	38015	36872	13621	36937	38516	16520	15184
12.856	200.16437	MLS001074102-01!	[M+H]+	null	0.44	FALSE	-1	200.174	C16H29N3O8	Piperazine carboxamides	PGNKBEARDDELNB-UHFFFAOYSA-N	CCN(CC)C(=O)N1CCN(C)CC1.OC(=O)CC(O)(CC(=O)O)C(=O)O	530	FALSE	TRUE	FALSE	Normalized unit: Intensity; Annotation method: MSMS_Public_ExpBioInsilico_Pos_VS17_1	FALSE	FALSE	214	0	0	0.82	-1	-1	-1	-1	-1	0.82	14.75	Insect (I7)	200.16779:1322 200.24937:80 200.30188:116 200.55547:186 200.83182:130 201.04263:934 201.15048:2496 201.24889:106 201.31104:104 201.75339:78 201.82037:62 201.85834:114 201.89388:68 202.06564:154 202.15802:310 202.22208:68 202.26044:72	null	25588	4938	5147	4550	4410	4703	3759	4328	4165	4516	4147	2215	4948	4751	2063	2171
12.741	200.16684	MLS001074102-01!	[M+H]+	null	0.04	FALSE	-1	200.174	C16H29N3O8	Piperazine carboxamides	PGNKBEARDDELNB-UHFFFAOYSA-N	CCN(CC)C(=O)N1CCN(C)CC1.OC(=O)CC(O)(CC(=O)O)C(=O)O	530	FALSE	TRUE	FALSE	Normalized unit: Intensity; Annotation method: MSMS_Public_ExpBioInsilico_Pos_VS17_1	FALSE	FALSE	215	0	0	0.77	-1	-1	-1	-1	-1	0.77	12.17	blank2	200.16684:3330 200.24760:112 200.33537:124 200.55742:58 200.69632:92 200.92999:276 200.96257:60 201.04625:1396 201.14948:30164 201.28009:516 201.47729:86 201.77388:102 201.88435:118 202.00648:122 202.04768:222 202.09302:84 202.15266:3624	null	16837	2501	2207	1637	2061	1276	2288	2012	1585	2671	1690	1374	1787	1879	1671	1690
13.943	200.201	N,N-Dimethyldecanamide	[M+H]+	null	1	TRUE	-1	200.2009	C12H25NO	null	HNXNKTMIVROLTK-UHFFFAOYSA-N	CCCCCCCCCC(=O)N(C)C	530	FALSE	TRUE	FALSE	Normalized unit: Intensity; Annotation method: MassBank_NIST_6	FALSE	FALSE	216	0	0	1	0.7	0.54	0.75	1	1	1.54	292.35	Non Insect (N4)	200.20131:30494 200.32521:328 200.43602:60 200.54466:58 200.61920:94 200.72870:66 200.98570:74 201.04243:1252 201.09923:328 201.16315:386 201.20409:4400 201.28587:114 201.35623:94 201.45158:84 201.87137:106 201.98375:80 202.01253:166 202.05588:82 202.10886:90 202.20096:338	153.05255:114 158.16319:62 171.02835:124 179.02145:268 179.09457:94 180.02423:80 182.15439:60 190.23634:104 200.20056:2742 200.33350:122 201.22972:142	355266	90249	94319	99665	95688	102687	98101	100187	95051	97767	100113	100029	99407	96668	97725	100817
13.709	200.20242	N,N-Dimethyldecanamide	[M+H]+	null	0.04	FALSE	-1	200.2009	C12H25NO	null	HNXNKTMIVROLTK-UHFFFAOYSA-N	CCCCCCCCCC(=O)N(C)C	530	FALSE	TRUE	FALSE	Normalized unit: Intensity; Annotation method: MassBank_NIST_6	FALSE	FALSE	217	0	0	0.99	-1	-1	-1	-1	-1	0.99	30.78	blank2	200.20242:5080 200.40195:172 200.50044:100 200.57713:116 200.60976:70 200.72992:66 200.93881:100 201.00455:68 201.04602:1268 201.12840:248 201.16371:1504 201.20274:1056 201.24034:192 201.30881:162 201.39868:62 201.46297:88 201.52948:120 201.63606:66 201.73561:66 201.83313:226 201.97009:92 202.00046:104 202.05330:156 202.11980:64 202.17435:262 202.27016:162	null	18393	1152	2039	1989	2063	2082	2193	1527	1387	1634	892	2235	2432	1419	1945	2377
13.454	200.23813	N-Methyldodecylamine	[M+H]+	null	0.04	FALSE	10.498	200.2373	C13H29N	Dialkylamines	OMEMQVZNTDHENJ-UHFFFAOYSA-N	CCCCCCCCCCCCNC	530	FALSE	TRUE	FALSE	Normalized unit: Intensity; Annotation method: MSMS_Public_ExpBioInsilico_Pos_VS17_1	FALSE	FALSE	218	0	0	1	-1	-1	-1	-1	-1	1	71.71	blank2	200.23813:10612 200.36787:304 200.40044:128 200.52715:100 200.59372:78 200.65953:148 200.78201:116 200.86586:76 201.04355:1078 201.09125:424 201.12868:1094 201.17279:1192 201.24240:1190 201.31917:104 201.41443:140 201.47273:68 201.51268:70 201.57571:124 201.78584:70 201.82349:92 201.98279:122 202.04811:228 202.09303:64 202.14005:344 202.18112:236 202.25108:232 202.28955:156 202.34268:82	null	29887	87	17	22	81	42	95	61	18	78	83	133	97	1684	35	55
8.151	200.99521	(4S,5Z,6S)-4-(2-methoxy-2-oxoethyl)-5-[2-[(E)-3-phenylprop-2-enoyl]oxyethylidene]-6-[(2S,3R,4S,5S,6R)-3,4,5-trihydroxy-6-(hydroxymethyl)oxan-2-yl]oxy-4H-pyran-3-carboxylic acid	[M+K]+	null	0.04	FALSE	-1	200.99486	C9H6O3	7-hydroxycoumarins	ORHBXUUXSCNDEV-UHFFFAOYSA-N	O=C1OC=2C=C(O)C=CC2C=C1	530	FALSE	TRUE	FALSE	Normalized unit: Intensity; Annotation method: MSMS_Public_ExpBioInsilico_Pos_VS17_1	FALSE	FALSE	219	0	0	1	-1	-1	-1	-1	-1	1	50.12	Non Insect (N3)	200.99521:3492 201.04483:2382 201.14119:50 201.99994:272 202.05005:526 202.13416:58 202.22604:50 202.71935:62 202.76123:62 202.81789:56 202.95981:364 203.03287:33816	null	0	3845	11163	6177	6574	8560	15699	6198	6991	13593	14881	6080	8645	11334	17426	4088
0.74	201.04028	L-GULONOLACTONE	[M+Na]+	null	0.32	TRUE	-1	201.037	C6H10O6	Gamma butyrolactones	SXZYCXMUPBBULW-UHFFFAOYSA-N	C(C(C1C(C(C(=O)O1)O)O)O)O	530	FALSE	TRUE	FALSE	Normalized unit: Intensity; Annotation method: MSMS_Public_ExpBioInsilico_Pos_VS17_1	FALSE	FALSE	220	0	0	0.95	null	null	null	6	null	0.47	13.57	Insect (I9)	201.04027:8508 201.11906:228 201.17581:220 201.34718:94 201.45479:104 201.87018:90 201.95943:58 202.00748:118 202.04515:834 202.17967:202 202.27032:110 202.33539:54 202.38387:66 202.47653:76 202.52255:68 202.58034:58 202.69868:62 202.74448:94 202.78096:116 202.81915:160 202.88263:98 202.96196:422 203.05309:114280	163.88428:66 167.02728:82 178.12610:22 194.11641:240 196.11845:100	8598	18466	15444	29331	22863	33048	22010	37179	38319	22055	44507	23027	29876	23332	20678	13884
24.128	201.04323	Hapalindole D	[M+H]+	null	1	TRUE	-1	201.047	C21H24N2S	Bicyclic monoterpenoids	PPHWDUZMWNUINO-QAJUQPOASA-N	C[C@@](CC1)(C=C)[C@H](N=C=S)[C@]([C@H]1C(C)=C)([H])C2=CNC3=CC=CC=C32	530	FALSE	TRUE	FALSE	Normalized unit: Intensity; Annotation method: MSMS_Public_ExpBioInsilico_Pos_VS17_1	FALSE	FALSE	221	0	0	0.98	0.01	0.02	0.23	15	0.07	0.59	42.77	Non Insect (N8)	201.04489:10434 201.13954:140 201.17435:298 201.92093:70 202.04860:810 202.14516:108 202.18546:122 202.33441:90 202.36517:50 202.50656:52 202.92642:94 203.07758:2704	153.01201:144 157.00351:578 157.12854:146 157.16887:54 158.00412:110 161.01329:208 162.02747:78 163.02802:78 167.03670:72 167.11865:112 171.05571:164 172.91655:80 178.77142:26 179.02705:510 179.12701:26 180.14461:88 181.04024:100 181.08936:76 193.06276:38 197.03114:110 200.23799:84	58363	62494	46563	57346	57173	48173	67252	52945	61388	54766	60400	54805	53544	52150	48465	55243
0.047	201.04372	Hapalindole D	[M+H]+	null	0.04	FALSE	-1	201.047	C21H24N2S	Bicyclic monoterpenoids	PPHWDUZMWNUINO-QAJUQPOASA-N	C[C@@](CC1)(C=C)[C@H](N=C=S)[C@]([C@H]1C(C)=C)([H])C2=CNC3=CC=CC=C32	530	FALSE	TRUE	FALSE	Normalized unit: Intensity; Annotation method: MSMS_Public_ExpBioInsilico_Pos_VS17_1	FALSE	FALSE	222	0	0	0.95	-1	-1	-1	-1	-1	0.95	5.12	Insect (I8)	201.04372:4270 201.13304:50 201.17160:102 201.96031:106 202.04762:168 202.10178:254 202.17926:202 202.23215:66 202.56723:102 202.97125:92 203.03383:262 203.07593:1976	null	4305	4029	2223	4037	8375	7784	5329	6747	5940	6730	2348	2523	7471	4616	5928	5479
12.912	201.14839	Hexamethylene?bisacetamide	[M+H]+	null	1	FALSE	1.558	201.1593	C10H20N2O2	Carboximidic acids	BNQSTAOJRULKNX-UHFFFAOYSA-N	OC(=NCCCCCCN=C(O)C)C	530	FALSE	TRUE	FALSE	Normalized unit: Intensity; Annotation method: MSMS_Public_ExpBioInsilico_Pos_VS17_1	FALSE	FALSE	223	0	0	0.96	-1	-1	-1	-1	-1	0.96	17.33	Insect (I4)	201.15628:2658 201.20770:424 201.41409:150 201.62189:124 201.86865:108 202.03714:74 202.05959:122 202.12399:100 202.16655:280 202.25323:96 202.29414:114 202.37469:92 202.41600:102 202.54987:150 202.68686:238 202.99170:98 203.08459:324 203.16844:228 203.21071:90 203.25671:52	null	186405	9389	11281	11197	10124	11705	10407	11270	10008	9761	9894	9817	10240	10821	10119	9951
15.42	201.14868	Tetrahydrozoline HCl	[M+H]+	null	1	TRUE	-1	201.13901	C13H17ClN2	Tetralins	BJORNXNYWNIWEY-UHFFFAOYSA-N	N1(=C(NCC1)C2C3=CC=CC=C(CCC2)3).Cl	530	FALSE	TRUE	FALSE	Normalized unit: Intensity; Annotation method: MSMS_Public_ExpBioInsilico_Pos_VS17_1	FALSE	FALSE	224	0	0	0.97	0.11	0.14	0.74	5	0.2	0.89	24.28	Insect (I1)	201.14391:5370 201.22592:166 201.26549:268 201.38078:106 201.48468:110 201.85654:90 202.03807:112 202.09163:74 202.14523:706 202.19904:98 202.73634:104 202.80804:64 203.02625:240 203.07043:802 203.15381:216	157.00049:70 163.05841:80 169.10266:90 174.10179:68 179.01457:224 179.05312:62 179.09392:66 200.19377:132 201.14276:128	89484	24761	23197	25419	23789	22424	20952	20741	24989	20573	24754	42648	20745	21709	38401	41593
12.568	201.14957	Hexamethylene?bisacetamide	[M+H]+	null	0.04	FALSE	1.558	201.1593	C10H20N2O2	Carboximidic acids	BNQSTAOJRULKNX-UHFFFAOYSA-N	OC(=NCCCCCCN=C(O)C)C	530	FALSE	TRUE	FALSE	Normalized unit: Intensity; Annotation method: MSMS_Public_ExpBioInsilico_Pos_VS17_1	FALSE	FALSE	225	0	0	0.62	-1	-1	-1	-1	-1	0.62	65.95	blank2	201.14957:11900 201.22148:486 201.27106:244 201.44298:116 201.73523:74 202.05537:54 202.08810:112 202.15297:1366 202.22670:224 202.26204:174 202.37717:54 202.45221:92 202.81435:96 202.99185:80 203.07690:1288 203.12956:6438 203.25909:292	null	48177	994	663	480	508	285	5742	1009	468	318	598	231	224	528	327	387
12.836	201.15143	Hexamethylene?bisacetamide	[M+H]+	null	0.64	TRUE	1.558	201.1593	C10H20N2O2	Carboximidic acids	BNQSTAOJRULKNX-UHFFFAOYSA-N	OC(=NCCCCCCN=C(O)C)C	530	FALSE	TRUE	FALSE	Normalized unit: Intensity; Annotation method: MSMS_Public_ExpBioInsilico_Pos_VS17_1	FALSE	FALSE	226	0	0	0.68	null	null	null	10	null	0.34	19.13	blank2	201.14970:34422 201.26953:598 201.35493:120 201.43901:94 201.54234:56 201.57634:76 201.67183:80 201.72440:66 201.99690:78 202.05051:276 202.15561:3862 202.27863:188 202.45149:94 202.65918:98 202.73497:88 202.94896:64 203.00249:146 203.07718:952 203.13719:1130 203.22093:200	153.01831:72 157.00380:142 159.07651:62 161.13202:64 163.04649:68 163.14015:58 165.14091:184 174.08893:60 179.02821:166 181.12222:94 182.16260:224 182.19777:78 183.64583:34 200.11775:72 200.17320:90 200.25354:106	240631	9443	10220	8980	10369	10827	10407	10519	10260	9834	10155	9817	9882	10394	9106	9036
13.119	201.16211	Hexamethylene?bisacetamide	[M+H]+	null	0.6	FALSE	1.504	201.15939	C10H20N2O2	Carboximidic acids	BNQSTAOJRULKNX-UHFFFAOYSA-N	OC(=NCCCCCCN=C(O)C)C	530	FALSE	TRUE	FALSE	Normalized unit: Intensity; Annotation method: MSMS_Public_ExpBioInsilico_Pos_VS17_1	FALSE	FALSE	227	0	0	1	-1	-1	-1	-1	-1	1	21.05	Non Insect (N2)	201.15962:2896 201.23676:254 201.29910:82 201.43748:84 201.52850:158 201.92891:112 202.06194:78 202.16727:584 202.22290:60 202.26324:98 202.68866:58 202.99181:88 203.07126:700 203.12837:216 203.16943:446 203.20235:144	null	71973	6953	10729	8996	11872	9610	11247	10018	10262	6613	11274	10233	9864	9718	7692	6221
13.308	202.18086	11-aminoundecanoicacid	[M+H]+	null	0.04	FALSE	9.922	202.18021	C11H23NO2	Medium-chain fatty acids	GUOSQNAUYHMCRU-UHFFFAOYSA-N	NCCCCCCCCCCC(O)=O	530	FALSE	TRUE	FALSE	Normalized unit: Intensity; Annotation method: MSMS_Public_ExpBioInsilico_Pos_VS17_1	FALSE	FALSE	229	0	0	1	-1	-1	-1	-1	-1	1	76.47	blank2	202.18086:7804 202.26884:170 202.32182:116 202.53656:62 202.64169:84 202.78931:72 202.85352:86 202.88033:152 202.91142:58 202.97563:96 203.01582:92 203.07726:708 203.17473:2108 203.24464:162 203.28912:78 203.33514:84 203.37909:70 203.43747:90 203.72589:134 203.85475:72 203.93001:78 203.97647:218 204.00540:132 204.09042:122 204.17566:290 204.22952:248	null	23019	2752	2293	3211	2238	2849	2594	2809	2852	2332	2786	2744	3382	2057	2468	2350
12.926	202.21635	DDAO	[M+H]+	null	0.04	FALSE	10.4	202.21651	C12H27NO	Long-chain alkyl amine oxides	ZRKZFNZPJKEWPC-UHFFFAOYSA-N	N(C)(CCCCCCCCCC)(C)=O	530	FALSE	TRUE	FALSE	Normalized unit: Intensity; Annotation method: MSMS_Public_ExpBioInsilico_Pos_VS17_1	FALSE	FALSE	230	0	0	1	-1	-1	-1	-1	-1	1	23.75	blank2	202.21635:1086 202.29788:264 202.32767:148 202.37531:138 202.45811:80 202.53116:180 202.63200:54 202.66286:66 202.72185:66 202.78345:114 202.86395:68 202.91072:54 203.01868:60 203.07230:400 203.16885:2626 203.21996:384 203.27394:168 203.36266:68 203.42519:70 203.55164:110 203.66347:116 203.71541:58 203.78300:204 204.01312:70 204.07791:128 204.14032:690 204.16753:700 204.28159:106	null	4664	49	515	674	170	114	25	1063	57	869	971	52	639	747	101	68
8.124	203.03064	Caffeic acid	[M+Na]+	null	0.96	TRUE	3.41	203.03	C9H8O4	Hydroxycinnamic acids	QAIPRVGONGVQAS-DUXPYHPUSA-N	O=C(O)C=CC1=CC=C(O)C(O)=C1	530	FALSE	TRUE	FALSE	Normalized unit: Intensity; Annotation method: MSMS_Public_ExpBioInsilico_Pos_VS17_1	FALSE	FALSE	231	0	0	0.99	0.06	1	0.06	7	0.14	1.07	217.52	Insect (I5)	203.03117:47278 203.16008:550 203.98192:52 204.03564:4914 204.09854:314 204.23651:54 204.29968:50 204.63371:92 204.96057:104 205.03654:596 205.09819:454	181.04247:90	69	403181	452748	413520	399511	429133	423397	441397	400063	429192	417254	375634	447472	385591	339305	386080
0.701	203.05289	Theophylline	[M+Na]+	null	0.96	TRUE	2.63	203.05	C7H8N4O2	Xanthines	ZFXYFBGIUFBOJW-UHFFFAOYSA-N	O=C1C=2NC=NC2N(C(=O)N1C)C	530	FALSE	TRUE	FALSE	Normalized unit: Intensity; Annotation method: MSMS_Public_ExpBioInsilico_Pos_VS17_1	FALSE	FALSE	232	0	0	0.97	0.85	0.82	0.88	2	1	1.78	652.12	QC2I7	203.05240:192748 203.18681:1862 203.25069:68 203.31308:66 203.37515:144 203.41202:108 203.45197:308 203.59760:130 203.64621:64 203.71370:72 203.80479:188 203.89676:88 203.96440:174 203.99861:70 204.05576:16332 204.13110:498 204.16876:358 204.28632:84 204.37970:126 204.49846:100 204.59882:58 204.67181:56 204.80571:58 204.97130:210 205.06400:4562	161.07303:34 163.05107:108 203.05273:520 203.09656:132	0	892984	1167360	1133694	1229475	921076	1044184	1030140	774807	889685	1426412	1134433	923919	907607	1071412	924021
24.126	203.07607	vasicinone	[M+H]+	null	0.8	FALSE	1.006	203.0818	C11H10N2O2	Quinazolines	SDIVYZXRQHWCKF-UHFFFAOYSA-N	O=C1C=2C=CC=CC2N=C3N1CCC3O	530	FALSE	TRUE	FALSE	Normalized unit: Intensity; Annotation method: MSMS_Public_ExpBioInsilico_Pos_VS17_1	FALSE	FALSE	233	0	0	1	-1	-1	-1	-1	-1	1	14.44	QC1I18	203.08195:3810 203.13934:288 204.09438:518 204.14497:90 204.63774:50 204.96292:72 205.04430:400 205.09229:1534	null	14910	11264	11773	17891	17037	7998	11409	15311	15917	10662	9559	13857	13499	15022	9003	8725
13.467	203.10681	9-methanesulfinylnonanoic acid	[M-H2O+H]+	null	1	TRUE	4.43	203.11121	C10H20O3S	Medium-chain fatty acids	XZYIQKMSOAQJCG-UHFFFAOYSA-N	O=C(O)CCCCCCCCS(=O)C	530	FALSE	TRUE	FALSE	Normalized unit: Intensity; Annotation method: MSMS_Public_ExpBioInsilico_Pos_VS17_1	FALSE	FALSE	234	0	0	0.9	null	null	null	5	null	0.45	486.05	Insect (I2)	203.10663:52882 203.23793:652 203.28154:108 203.43939:60 203.51164:106 203.55334:106 203.68062:100 203.81483:62 203.87569:160 204.02573:116 204.11017:6764 204.22993:154 204.26802:108 204.31317:176 204.39793:74 204.43610:122 204.46690:118 204.51262:144 204.85736:86 205.10887:836 205.15723:1092	160.08405:66 160.85228:28 160.91454:42 161.09550:2138 161.15300:102 161.62723:28 162.10150:244 164.07228:46 175.07378:76 176.12317:62 179.01997:82 185.12881:58 187.14539:104	548042	156003	157935	158367	160370	159065	155395	152759	156136	154591	156979	110447	156249	157260	113799	113460
13.027	203.10707	9-methanesulfinylnonanoic acid	[M-H2O+H]+	null	0.88	FALSE	4.43	203.11121	C10H20O3S	Medium-chain fatty acids	XZYIQKMSOAQJCG-UHFFFAOYSA-N	O=C(O)CCCCCCCCS(=O)C	530	FALSE	TRUE	FALSE	Normalized unit: Intensity; Annotation method: MSMS_Public_ExpBioInsilico_Pos_VS17_1	FALSE	FALSE	235	0	0	0.95	-1	-1	-1	-1	-1	0.95	21.44	Non Insect (N5)	203.10484:2148 203.21280:174 203.45686:102 203.98743:60 204.03270:64 204.07060:248 204.11478:174 204.15005:352 204.19250:98 204.52597:88 204.95966:106 205.08730:720 205.15024:242	null	36415	3042	4963	4772	4834	4885	5152	4823	4713	5138	4950	4685	5504	3991	4955	4728
12.536	203.12807	diisopropylsuccinate	[M+H]+	null	1	TRUE	19.416	203.12781	C10H18O4	Fatty acid esters	YPLYFEUBZLLLIY-UHFFFAOYSA-N	CC(C)OC(=O)CCC(=O)OC(C)C	530	FALSE	TRUE	FALSE	Normalized unit: Intensity; Annotation method: MSMS_Public_ExpBioInsilico_Pos_VS17_1	FALSE	FALSE	236	0	0	0.97	0.04	0.13	0.31	3	0.33	0.73	12.52	blank2	203.13045:9620 203.20613:464 203.26021:186 203.73509:100 203.82385:76 203.92419:62 203.95717:128 204.00645:204 204.07822:480 204.14507:758 204.34805:64 204.60712:74 204.68388:66 204.96622:206 205.09288:544 205.14833:1822	153.04103:74 157.10223:126 158.12901:76 158.99319:70 161.00839:82 167.10573:104 173.11688:222 173.16426:70 174.08949:204 174.24911:92 176.14481:50 182.02682:32 184.15234:60 189.08463:60 191.41116:88 203.14882:54 205.12999:62	84618	10233	10266	9958	9169	10663	8603	8789	8709	10707	8660	8966	10239	8566	9852	9959
12.703	203.12901	sebacic acid	[M+H]+	null	0.04	FALSE	5.74	203.13	C10H18O4	Medium-chain fatty acids	CXMXRPHRNRROMY-UHFFFAOYSA-N	O=C(O)CCCCCCCCC(=O)O	530	FALSE	TRUE	FALSE	Normalized unit: Intensity; Annotation method: MSMS_Public_ExpBioInsilico_Pos_VS17_1	FALSE	FALSE	237	0	0	1	-1	-1	-1	-1	-1	1	7.31	Non Insect (N8)	203.12769:2008 203.87567:88 204.09279:234 204.13231:396 204.16603:116 204.24704:62 204.56879:84 204.95978:132 205.08763:630 205.16209:336	null	2073	2842	4924	3890	3869	3804	4349	4058	4472	4310	4753	3943	2486	4185	4410	4075
12.971	203.1301	sebacic acid	[M+H]+	null	0.04	FALSE	5.74	203.13	C10H18O4	Medium-chain fatty acids	CXMXRPHRNRROMY-UHFFFAOYSA-N	O=C(O)CCCCCCCCC(=O)O	530	FALSE	TRUE	FALSE	Normalized unit: Intensity; Annotation method: MSMS_Public_ExpBioInsilico_Pos_VS17_1	FALSE	FALSE	238	0	0	1	-1	-1	-1	-1	-1	1	34.27	blank2	203.12979:7036 203.19579:560 203.26309:258 203.33347:94 203.35989:156 203.67960:116 203.71988:96 203.80473:86 203.85757:106 203.92812:104 203.98766:72 204.07800:194 204.14001:860 204.36093:76 204.39125:110 204.50000:222 204.57443:68 204.60733:178 204.64104:78 204.67998:130 204.81091:132 204.85896:74 204.90497:98 204.94890:196 205.09108:928 205.15884:1286	null	21835	1938	2141	2516	2033	2356	2445	2731	2493	2643	2332	2220	2311	2439	2108	1861
14.157	203.13133	NCGC00015088-09_C12H14N2O_N-[2-(1H-Indol-3-yl)ethyl]acetamide	[M+H]+	null	0.16	FALSE	-1	203.118	C12H14N2O	3-alkylindoles	NVUGEQAEQJTCIX-UHFFFAOYSA-N	CC(=O)NCCC1=C[NH]C2=C1C=CC=C2	530	FALSE	TRUE	FALSE	Normalized unit: Intensity; Annotation method: MSMS_Public_ExpBioInsilico_Pos_VS17_1	FALSE	FALSE	239	0	0	0.93	-1	-1	-1	-1	-1	0.93	15.32	Non Insect (N2)	203.12175:1940 203.17038:250 203.20567:128 203.32327:66 203.37305:82 203.44881:54 203.52696:116 203.60829:50 203.64796:54 203.80086:112 203.88841:116 204.08525:132 204.12944:192 204.16470:162 204.21469:144 204.43594:72 204.59262:84 204.64403:82 204.94913:124 205.00182:108 205.08472:5182 205.16463:382 205.19574:232	null	18369	1106	4142	3120	4167	3712	3346	4039	3373	2988	3346	2742	4163	4938	1686	3171
13.81	203.14238	Ala-Ile	[M+H]+	null	1	FALSE	7.348	203.1385	C9H18N2O3	Dipeptides	ZSOICJZJSRWNHX-ACZMJKKPSA-N	O=C(O)C(N=C(O)C(N)C)C(C)CC	530	FALSE	TRUE	FALSE	Normalized unit: Intensity; Annotation method: MSMS_Public_ExpBioInsilico_Pos_VS17_1	FALSE	FALSE	240	0	0	0.99	-1	-1	-1	-1	-1	0.99	28.71	Insect (I1)	203.13742:6388 203.22627:276 203.27806:100 203.46858:156 203.52859:68 203.55460:70 203.73950:146 203.89369:98 204.01067:86 204.08948:186 204.14287:1310 204.20143:260 204.28078:96 204.35161:104 204.38620:98 204.47656:60 204.51144:76 204.58716:60 204.62927:106 204.71400:106 204.75946:170 204.80891:284 204.87360:224 204.91960:250 204.98700:424 205.02327:472 205.08063:264722 205.18936:2888 205.21474:…	null	25029	24377	24360	25274	23945	25921	25002	24569	24147	24428	25281	18455	25307	24225	19794	19302
13.459	203.2287	SPERMINE	[M+H]+	null	0.04	FALSE	-1	203.224	C10H26N4	Dialkylamines	PFNFFQXMRSDOHW-UHFFFAOYSA-N	C(CCNCCCN)CNCCCN	530	FALSE	TRUE	FALSE	Normalized unit: Intensity; Annotation method: MSMS_Public_ExpBioInsilico_Pos_VS17_1	FALSE	FALSE	241	0	0	0.9	-1	-1	-1	-1	-1	0.9	29.11	blank2	203.22870:2218 203.29550:338 203.32550:114 203.35913:272 203.40002:132 203.46933:142 203.50340:340 203.60468:102 203.63246:170 203.66022:114 203.71599:70 203.75792:68 203.79503:112 203.86815:186 203.94420:102 203.97897:108 204.01956:158 204.07353:198 204.11223:22642 204.26843:88 204.31221:160 204.37077:70 204.41139:116 204.50711:118 204.55356:54 204.60992:226 204.68138:88 204.75656:70 204.81047:1…	null	3440	1309	434	1871	1579	526	748	1274	2044	2037	1509	100	876	574	136	756
15.18	204.07906	alpha-oxo-1h-indole-3-propanoic acid	[M+H]+	null	0.04	FALSE	3.49	204.07899	C11H9NO3	Indolyl carboxylic acids and derivatives	RSTKLPZEZYGQPY-UHFFFAOYSA-N	O=C(O)C(=O)CC1=CNC=2C=CC=CC21	530	FALSE	TRUE	FALSE	Normalized unit: Intensity; Annotation method: MSMS_Public_ExpBioInsilico_Pos_VS17_1	FALSE	FALSE	242	0	0	1	-1	-1	-1	-1	-1	1	11.88	blank2	204.08093:1390 204.17032:174 204.26340:80 204.30061:98 204.38292:58 204.53993:100 204.65453:60 204.74664:70 204.88681:56 204.94145:90 205.03525:122 205.08809:6114 205.19409:386 205.26474:164 205.44608:132 205.50935:136 205.56677:50 205.66019:78 205.69194:70 205.86664:98 205.91507:64 206.01102:62 206.04202:74 206.09064:782	null	7224	915	1280	531	442	662	703	434	1258	650	536	1168	685	761	692	1754
13.819	204.99982	O-Acetylcarnitine	[M+H]+	null	0.04	FALSE	-1	205	C9H18NO4	Acyl carnitines	RDHQFKQIGNGIED-QMMMGPOBSA-O	CC(=O)O[C@@H](CC(O)=O)C[N+1](C)(C)C	530	FALSE	TRUE	FALSE	Normalized unit: Intensity; Annotation method: MSMS_Public_ExpBioInsilico_Pos_VS17_1	FALSE	FALSE	243	0	0	1	-1	-1	-1	-1	-1	1	43.55	blank2	205.00449:2216 205.08611:1309768 205.21350:6122 205.30022:386 205.33751:946 205.39505:612 205.44685:1432 205.48788:1940 205.53630:456 205.56558:290 205.63370:604 205.67926:324 205.74561:350 205.78412:420 205.84418:1624 205.94942:414 205.99277:874 206.03496:472 206.09077:179808 206.22147:2204 206.29231:212 206.38171:136 206.42526:340 206.50514:150 206.54930:222 206.64110:254 206.71864:142 206.7768…	null	11720	1701	2630	2071	1580	1235	1590	2114	2229	2409	2010	1439	1446	1625	2587	1861
0.691	205.06609	SORBITOL	[M+Na]+	null	0.96	FALSE	-1	205.06799	C6H14O6	Sugar alcohols	FBPFZTCFMRRESA-JGWLITMVSA-N	OC[C@H](O)[C@@H](O)[C@H](O)[C@H](O)CO	530	FALSE	TRUE	FALSE	Normalized unit: Intensity; Annotation method: MSMS_Public_ExpBioInsilico_Pos_VS17_1	FALSE	FALSE	244	0	0	1	-1	-1	-1	-1	-1	1	42.8	Non Insect (N2)	205.06796:15314 205.17973:214 205.61652:98 205.92894:74 205.95959:88 206.06631:1466 206.14555:150 206.17799:198 206.22684:78 206.30238:60 206.42726:76 206.54126:80 207.03905:188 207.08263:398 207.15181:80	null	124	49548	34317	128181	61630	27745	32042	74406	14879	64748	36459	40949	42481	86857	57623	35969
13.732	205.08641	Tetramisole	[M+H]+	null	1	TRUE	-1	205.08006	C11H12N2S	Imidazothiazoles	HLFSDGLLUJUHTE-UHFFFAOYSA-N	[H]c(c([H])3)c([H])c([H])c(c([H])3)C([H])(N=2)C([H])([H])N(C12)C([H])([H])C([H])([H])S1	530	FALSE	TRUE	FALSE	Normalized unit: Intensity; Annotation method: MSMS_Public_ExpBioInsilico_Pos_VS17_1	FALSE	FALSE	245	0	0	0.82	0.25	0.19	0.75	1	1	1.05	287.21	Non Insect (N10)	205.08632:45700 205.19107:558 205.21439:452 205.33438:60 205.48294:74 205.75783:50 205.89963:102 205.99075:190 206.09029:6708 206.16072:386 206.65231:118 206.92429:66 206.99226:94 207.09276:920 207.17496:384	191.07384:50 204.96301:76 205.06082:56 205.15050:40	705427	117737	118527	124263	121628	126698	119596	116507	116809	121852	126603	117604	124525	123718	126417	126941
13.815	205.08664	(3Z,5E)-4-hydroxy-6-(4-hydroxyphenyl)hexa-3,5-dien-2-one	[M+H]+	null	1	TRUE	-1	205.08592	C12H12O3	Styrenes	IWINXMWZYVGFKC-JHLWKMQHSA-N	O=C(C=C(O)C=CC1=CC=C(O)C=C1)C	530	FALSE	TRUE	FALSE	Normalized unit: Intensity; Annotation method: MSMS_Public_ExpBioInsilico_Pos_VS17_1	FALSE	FALSE	246	0	0	1	0	0.37	0	36	0.03	0.69	1795.04	Insect (I10)	205.08601:280390 205.20135:2954 205.28937:132 205.33917:186 205.44843:300 205.48851:366 205.54315:116 205.58331:84 205.63326:246 205.69084:152 205.73662:118 205.81303:388 205.85002:320 205.92216:110 205.97890:184 206.01161:156 206.04144:134 206.08948:45456 206.16273:760 206.21124:472 206.27240:128 206.36769:110 206.47617:70 206.51781:56 206.60938:144 206.63724:92 206.72664:178 206.85065:58 206.90…	156.99995:18 157.10193:56 170.07747:18 171.30147:26 171.59447:18 204.13872:94 207.05699:50	5629081	1035340	1018635	1068113	972532	1045418	1016351	997821	1002400	1025086	1025541	1041814	990271	1052149	1055397	1023790
14.221	205.08746	1-[4-hydroxy-3-(3-methylbut-2-enyl)phenyl]ethanone	[M+H]+	null	0.04	FALSE	-1	205.08617	C13H16O2	Alkyl-phenylketones	QJAPFSSVKIZTMR-UHFFFAOYSA-N	O=C(C1=CC=C(O)C(=C1)CC=C(C)C)C	530	FALSE	TRUE	FALSE	Normalized unit: Intensity; Annotation method: MSMS_Public_ExpBioInsilico_Pos_VS17_1	FALSE	FALSE	247	0	0	0.99	-1	-1	-1	-1	-1	0.99	40.97	blank2	205.08746:20174 205.16319:586 205.21307:350 205.27428:130 205.32245:120 205.43376:90 205.49796:66 205.54646:140 205.64165:68 205.73080:200 205.79024:90 205.84676:76 205.95601:76 205.99507:84 206.09026:2460 206.19296:254 206.27173:134 206.34326:98 206.47539:68 206.50172:82 206.55856:52 206.59853:144 206.64642:106 206.67703:156 206.81064:96 206.86200:64 206.95006:118 207.00179:100 207.03687:68 207.…	null	110400	14658	7497	29735	10058	12458	11328	5343	10146	14229	10876	11895	12338	14817	18567	15872
14.127	205.08757	1-[4-hydroxy-3-(3-methylbut-2-enyl)phenyl]ethanone	[M+H]+	null	0.04	FALSE	-1	205.08617	C13H16O2	Alkyl-phenylketones	QJAPFSSVKIZTMR-UHFFFAOYSA-N	O=C(C1=CC=C(O)C(=C1)CC=C(C)C)C	530	FALSE	TRUE	FALSE	Normalized unit: Intensity; Annotation method: MSMS_Public_ExpBioInsilico_Pos_VS17_1	FALSE	FALSE	248	0	0	0.99	-1	-1	-1	-1	-1	0.99	53.93	blank2	205.08755:26038 205.20035:678 205.31743:76 205.36586:94 205.42503:54 205.47975:76 205.70221:202 205.81320:72 205.90512:52 205.93393:128 205.98650:272 206.03575:84 206.09129:3922 206.15382:252 206.19057:388 206.26935:118 206.37396:86 206.41730:62 206.47383:74 206.50931:80 206.54520:122 206.70065:110 206.74345:136 206.80618:114 206.89264:76 207.02847:170 207.06358:390 207.10037:738 207.17609:5004	null	163232	30042	30556	33991	13382	26960	16827	12870	8638	14057	17261	20046	22339	22229	36748	14450
13.041	205.08759	1-[4-hydroxy-3-(3-methylbut-2-enyl)phenyl]ethanone	[M+H]+	null	0.04	FALSE	-1	205.08617	C13H16O2	Alkyl-phenylketones	QJAPFSSVKIZTMR-UHFFFAOYSA-N	O=C(C1=CC=C(O)C(=C1)CC=C(C)C)C	530	FALSE	TRUE	FALSE	Normalized unit: Intensity; Annotation method: MSMS_Public_ExpBioInsilico_Pos_VS17_1	FALSE	FALSE	249	0	0	0.99	-1	-1	-1	-1	-1	0.99	41.52	blank2	205.08759:8118 205.16071:10540 205.30405:134 205.37140:66 205.49574:88 205.59869:84 205.68622:80 205.75069:146 205.98531:244 206.09192:1390 206.12279:3236 206.16208:1906 206.23936:236 206.29694:136 206.32729:108 206.45650:82 206.48671:78 206.54927:66 206.59093:110 206.80568:68 206.84113:112 207.01611:128 207.10258:790 207.13857:1374 207.17677:2018	null	30401	660	2631	3827	2990	3745	3757	2089	3674	3320	6305	3501	4205	4348	2448	1523
0.091	205.08788	NCGC00380309-01_C12H14O4_(7R,8R)-7,8-Dihydroxy-3,5,7-trimethyl-7,8-dihydro-6H-isochromen-6-one	[M-H2O+H]+	null	0.16	FALSE	-1	205.08501	C12H14O4	Azaphilones	JVUYBLROBHJEJN-NEPJUHHUSA-N	CC/1=C/C/2=C(C)/C(=O)[C@](C)(O)[C@H](O)C2=C\O1	530	FALSE	TRUE	FALSE	Normalized unit: Intensity; Annotation method: MSMS_Public_ExpBioInsilico_Pos_VS17_1	FALSE	FALSE	250	0	0	1	-1	-1	-1	-1	-1	1	7.4	Non Insect (N3)	205.08479:1704 205.16029:140 205.32272:104 205.58966:132 205.83734:94 205.96214:126 206.09843:306 206.14226:118 206.22801:66 206.33981:98 206.48322:64 206.69040:120 206.74075:78 206.96751:62 207.04805:106 207.09137:330 207.13644:324 207.17325:164	null	1310	1947	2235	2388	2298	2456	1578	2348	2866	2111	2316	2392	1890	1829	3490	3276
12.515	205.1423	1COOH-2But-A7EO1	[M+H]+	null	0.88	FALSE	-1	205.1434	C10H20O4	Medium-chain fatty acids	CEHZMLXJTDNURC-UHFFFAOYSA-N	OCCOCC(CCCC)CC(=O)O	530	FALSE	TRUE	FALSE	Normalized unit: Intensity; Annotation method: MSMS_Public_ExpBioInsilico_Pos_VS17_1	FALSE	FALSE	251	0	0	1	-1	-1	-1	-1	-1	1	11.58	Non Insect (N2)	205.14258:1506 205.27261:114 205.99229:300 206.03918:154 206.09164:176 206.14716:258 206.19701:114 206.83873:92 207.00484:110 207.09419:140 207.14206:130	null	16607	6152	6877	5912	6976	7944	7241	6266	6269	7668	7171	7741	5862	7787	5961	6418
13.817	205.15263	3-Amino-Beta-Pinene	[M+NH4]+	null	0.08	FALSE	-1	205.14659	C10H18ClN	Bicyclic monoterpenoids	SQSDBXYJKLVZJR-UHFFFAOYSA-N	Cl.C=C1C(N)CC2CC1C2(C)C	530	FALSE	TRUE	FALSE	Normalized unit: Intensity; Annotation method: MSMS_Public_ExpBioInsilico_Pos_VS17_1	FALSE	FALSE	252	0	0	0.83	-1	-1	-1	-1	-1	0.83	14.03	Non Insect (N10)	205.15263:4500 205.20963:1984 205.33926:170 205.44473:306 205.48775:506 205.55115:104 205.59067:78 205.63785:114 205.73587:178 205.81639:108 205.84738:360 205.89496:112 205.93709:80 205.99026:108 206.02686:200 206.08990:38292 206.21246:608 206.30333:176 206.36530:108 206.42126:126 206.63176:74 206.69638:234 206.76712:74 206.81926:72 206.86153:80 206.96687:92 206.99727:150 207.09210:3860 207.17055…	null	338	288	810	0	0	374	320	1320	380	738	455	354	1330	485	1426	1030
13.052	205.15637	(-)-alpha-Copaene	[M+H]+	null	0.12	FALSE	-1	205.16	C15H24	Sesquiterpenoids	VLXDPFLIRFYIME-ZPWMNFGTSA-N	CC1=CCC2C3C1C2(CCC3C(C)C)C	530	FALSE	TRUE	FALSE	Normalized unit: Intensity; Annotation method: MSMS_Public_ExpBioInsilico_Pos_VS17_1	FALSE	FALSE	253	0	0	1	-1	-1	-1	-1	-1	1	24.58	blank2	205.15977:13924 205.25784:236 205.31931:88 205.40671:62 205.48230:112 205.57004:100 205.66449:64 205.74602:54 205.84540:124 205.93637:156 206.03059:66 206.12387:2678 206.16052:2264 206.25792:188 206.30409:68 206.39778:148 206.53694:152 206.66891:70 206.69785:96 206.76138:66 206.84558:114 206.94740:84 206.99071:82 207.13841:1216 207.17590:2500 207.23792:300	null	53306	5558	2616	6904	6381	6668	1933	4376	6076	6373	5229	6215	4028	5745	5766	6286
13.52	205.16086	(-)-alpha-Copaene	[M+H]+	null	0.04	FALSE	-1	205.16	C15H24	Sesquiterpenoids	VLXDPFLIRFYIME-ZPWMNFGTSA-N	CC1=CCC2C3C1C2(CCC3C(C)C)C	530	FALSE	TRUE	FALSE	Normalized unit: Intensity; Annotation method: MSMS_Public_ExpBioInsilico_Pos_VS17_1	FALSE	FALSE	254	0	0	1	-1	-1	-1	-1	-1	1	22.74	blank2	205.16035:6578 205.41919:92 205.55995:76 205.58780:90 205.69223:56 205.76060:76 205.81584:112 205.87242:56 206.00864:158 206.08197:74 206.16612:834 206.48553:76 206.54256:50 206.67824:82 206.72342:86 206.94191:86 206.97746:74 207.02802:54 207.12451:708 207.17944:1426	null	25854	544	1884	2478	1390	2569	2583	2602	2047	2568	908	1231	2005	2200	1326	1298
13.33	205.16505	(-)-alpha-Copaene	[M+H]+	null	0.4	FALSE	-1	205.16	C15H24	Sesquiterpenoids	VLXDPFLIRFYIME-ZPWMNFGTSA-N	CC1=CCC2C3C1C2(CCC3C(C)C)C	530	FALSE	TRUE	FALSE	Normalized unit: Intensity; Annotation method: MSMS_Public_ExpBioInsilico_Pos_VS17_1	FALSE	FALSE	255	0	0	1	-1	-1	-1	-1	-1	1	12.82	Insect (I9)	205.15775:2626 205.29642:136 205.33327:72 205.38158:86 205.82426:90 206.10403:120 206.16100:564 206.26050:102 206.31564:66 206.62102:66 207.13504:1068 207.20750:286 207.25070:116	null	11397	5176	5268	5719	6050	6048	6074	6831	5578	5965	6541	3530	5487	5651	3349	3371
13.146	205.18169	MMV687801	[M+H]+	null	0.04	FALSE	-1	205.19099	C10H24N2O2	1,2-aminoalcohols	AEUTYOVWOVBAKS-NXEZZACHSA-N	CC[C@H](CO)NCCN[C@H](CC)CO	530	FALSE	TRUE	FALSE	Normalized unit: Intensity; Annotation method: MSMS_Public_ExpBioInsilico_Pos_VS17_1	FALSE	FALSE	256	0	0	0.65	-1	-1	-1	-1	-1	0.65	24.11	blank2	205.17921:4474 205.28349:294 205.32321:86 205.37115:100 205.56497:98 205.68730:76 205.76544:178 205.80240:70 205.83415:100 205.88748:66 206.00258:52 206.05663:78 206.08572:80 206.12585:450 206.19092:654 206.25031:80 206.31081:126 206.47784:78 206.73431:62 206.78325:136 206.85385:172 207.02580:92 207.09856:424 207.13777:450 207.17474:1088	null	13485	611	2161	2160	1922	2042	2203	1978	1970	1842	1750	2406	2159	1902	1839	2313
13.814	205.19701	(1S,9S,E)-4,11,11-trimethyl-8-methylenebicyclo[7.2.0]undec-4-ene	[M+H]+	null	0.16	FALSE	7.84	205.2	C15H24	Sesquiterpenoids	NPNUFJAVOOONJE-BLOBHPOZSA-N	C=C1CCC=C(C)CCC2C1CC2(C)C	530	FALSE	TRUE	FALSE	Normalized unit: Intensity; Annotation method: MSMS_Public_ExpBioInsilico_Pos_VS17_1	FALSE	FALSE	257	0	0	1	-1	-1	-1	-1	-1	1	18.49	Non Insect (N4)	205.20888:2776 205.29236:122 205.32925:158 205.37537:78 205.44252:216 205.48735:394 205.58263:144 205.63167:148 205.73102:88 205.80833:284 205.84642:438 205.90559:114 205.98482:180 206.02109:124 206.08994:40946 206.22440:634 206.28725:74 206.33481:68 206.36948:52 206.44235:148 206.49011:92 206.55447:114 206.59111:82 206.76649:66 206.80455:78 206.94429:110 206.98227:92 207.09145:3358 207.17577:932…	null	2718	1937	961	2000	2461	1770	5088	6868	5227	788	1615	2179	1042	4336	1866	4170
13.818	205.21721	Bufotenine	[M+H]+	null	0.76	FALSE	-1	205.213	C12H16N2O	Serotonins	VTTONGPRPXSUTJ-UHFFFAOYSA-N	CN(C)CCC1=CNC2=C1C=C(C=C2)O	530	FALSE	TRUE	FALSE	Normalized unit: Intensity; Annotation method: MSMS_Public_ExpBioInsilico_Pos_VS17_1	FALSE	FALSE	258	0	0	1	-1	-1	-1	-1	-1	1	37.28	Insect (I6)	205.21217:2024 205.30528:132 205.36935:188 205.44016:226 205.48700:362 205.59077:194 205.62943:232 205.76952:136 205.81522:170 205.84787:440 205.92628:110 205.95021:114 206.00409:200 206.08987:40294 206.33839:152 206.41121:78 206.45985:86 206.49817:124 206.66982:104 206.70862:54 206.82680:192 206.85759:58 206.88249:94 206.92252:80 207.09146:4070 207.13930:480 207.17261:646 207.21204:276 207.27925…	null	35681	8283	8157	10516	3229	6507	4477	6025	7800	8933	6254	3654	8294	5296	7003	2395
0.692	206.04506	NCGC00094846-03!XANTHURENIC ACID	[M+H]+	null	0.32	FALSE	-1	206.045	C10H7NO4	Quinoline carboxylic acids	FBZONXHGGPHHIY-UHFFFAOYSA-N	OC(=O)C1=NC2=C(C=CC=C2O)C(=C1)O	530	FALSE	TRUE	FALSE	Normalized unit: Intensity; Annotation method: MSMS_Public_ExpBioInsilico_Pos_VS17_1	FALSE	FALSE	261	0	0	1	-1	-1	-1	-1	-1	1	20.78	QC1I18	206.04648:1780 206.21227:94 206.69710:164 206.76907:144 206.93881:102 206.98076:70 207.04964:532 207.13843:146 207.30847:58 207.38574:88 207.71515:106 208.06549:146	null	91	492	6352	4000	2498	1935	8725	9940	1378	5351	9628	218	2978	1280	1502	7098
13.031	206.12299	Methionine butyl ester	[M+H]+	null	0.04	FALSE	-1	206.121	C9H19NO2S	Methionine and derivatives	FEOZZKKBHYDPPI-UHFFFAOYSA-N	CCCCOC(=O)C(N)CCSC	530	FALSE	TRUE	FALSE	Normalized unit: Intensity; Annotation method: MSMS_Public_ExpBioInsilico_Pos_VS17_1	FALSE	FALSE	262	0	0	0.98	-1	-1	-1	-1	-1	0.98	28.99	blank2	206.12473:3222 206.16415:2022 206.24977:372 206.37309:52 206.42267:108 206.46310:86 206.52660:64 206.60284:74 206.70444:66 206.88878:100 207.03583:78 207.13553:1028 207.17575:2456 207.38428:60 207.44185:100 207.62808:98 207.77536:84 207.81026:134 207.90196:140 207.93861:104 208.02502:74 208.07504:190 208.13171:540 208.17705:896	null	16401	1395	2029	973	1305	1362	2273	2107	322	788	1014	1859	1461	2332	498	439
13.313	207.13705	Ibuprofen	[M+Na]+	null	0.04	FALSE	-1	207.13699	C13H18O2	Phenylpropanoic acids	HEFNNWSXXWATRW-UHFFFAOYSA-N	CC(C)CC1=CC=C(C=C1)C(C)C(=O)O	530	FALSE	TRUE	FALSE	Normalized unit: Intensity; Annotation method: MSMS_Public_ExpBioInsilico_Pos_VS17_1	FALSE	FALSE	263	0	0	1	-1	-1	-1	-1	-1	1	41.09	blank2	207.13705:5084 207.16821:1480 207.21066:292 207.27055:180 207.30412:192 207.40872:84 207.51849:94 207.62787:76 207.66446:118 207.74199:138 208.04462:132 208.16812:814 208.21144:668 208.26494:64 208.41341:62 208.64897:88 208.77203:72 208.84427:78 208.92502:232 208.98990:120 209.09952:962 209.15494:5916 209.19226:7566	null	14866	3170	3076	3696	3770	4138	3550	3149	3436	2574	3259	3859	2846	3738	3738	2961
12.914	207.13744	Ibuprofen	[M+H]+	null	0.16	FALSE	-1	207.13699	C13H18O2	Phenylpropanoic acids	HEFNNWSXXWATRW-UHFFFAOYSA-N	CC(C)CC1=CC=C(C=C1)C(C)C(=O)O	530	FALSE	TRUE	FALSE	Normalized unit: Intensity; Annotation method: MSMS_Public_ExpBioInsilico_Pos_VS17_1	FALSE	FALSE	264	0	0	1	-1	-1	-1	-1	-1	1	17.29	QC2I7	207.13744:1928 207.23706:92 207.27777:122 207.36426:58 207.47014:82 208.03033:152 208.08499:118 208.13788:572 208.25809:68 208.40967:90 208.58806:60 208.81578:78 208.84274:86 208.94368:124 209.00212:66 209.03407:86 209.10689:166 209.13266:192 209.15804:318 209.23381:190	null	4586	957	847	1777	896	1365	520	229	299	1317	2140	1378	547	648	1209	904
11.956	207.15707	Etidronic acid	[M+H]+	null	0.76	FALSE	-1	207.16	C2H8O7P2	Bisphosphonates	DBVJJBKOTRCVKF-UHFFFAOYSA-N	CC(O)(P(=O)(O)O)P(=O)(O)O	530	FALSE	TRUE	FALSE	Normalized unit: Intensity; Annotation method: MSMS_Public_ExpBioInsilico_Pos_VS17_1	FALSE	FALSE	265	0	0	1	-1	-1	-1	-1	-1	1	19.5	QC1I18	207.15924:2414 207.22475:126 207.30045:60 207.93959:78 208.12634:192 208.15746:282 208.21133:94 208.59587:96 209.04361:82 209.07840:254 209.11243:492 209.15872:580 209.19843:214	null	4843	9476	8850	15974	9842	15501	8504	15670	10774	6640	15473	9963	12836	12653	5749	10806
13.367	207.17181	Ibuprofen	[M+H]+	null	0.04	FALSE	-1	207.17	C13H18O2	Phenylpropanoic acids	HEFNNWSXXWATRW-UHFFFAOYSA-N	CC(C)CC1=CC=C(C=C1)C(C)C(=O)O	530	FALSE	TRUE	FALSE	Normalized unit: Intensity; Annotation method: MSMS_Public_ExpBioInsilico_Pos_VS17_1	FALSE	FALSE	266	0	0	0.98	-1	-1	-1	-1	-1	0.98	27.91	Non Insect (N5)	207.17474:2360 207.25362:124 207.29633:50 207.73923:102 208.13983:74 208.17651:696 208.22438:134 208.28154:86 208.61203:60 208.66379:64 208.75888:78 208.88704:88 208.93906:88 208.99699:78 209.05771:140 209.11613:206 209.15282:1270 209.18797:912 209.26047:188	null	7472	1560	1727	979	840	1059	2630	1398	533	987	1763	1768	1406	889	1073	1056
15.327	207.17384	OP (TENTATIVE)	[M+H]+	null	0.04	FALSE	-1	207.1741	C14H22O	1-hydroxy-2-unsubstituted benzenoids	NTDQQZYCCIDJRK-UHFFFAOYSA-N	Oc1ccc(cc1)CCCCCCCC	530	FALSE	TRUE	FALSE	Normalized unit: Intensity; Annotation method: MSMS_Public_ExpBioInsilico_Pos_VS17_1	FALSE	FALSE	267	0	0	1	-1	-1	-1	-1	-1	1	18.43	Non Insect (N5)	207.17465:1960 207.35631:88 207.66211:96 207.77493:116 208.01686:82 208.05510:260 208.17482:238 208.21973:132 208.36758:64 208.95580:144 209.02931:60 209.07912:82 209.11325:166 209.15382:488 209.18279:122 209.22704:84	null	663	119	403	523	227	386	2055	1734	453	732	946	216	309	290	253	526
13.593	207.17497	Carylophyllene Oxide	[M+H]+	null	0.04	FALSE	-1	207.17433	C14H22O	Epoxides	AMTSLHRSERHBCF-IBQNZTRDSA-N	O1C2CC(=C)C3CC(C)(C)C3CCC12C	530	FALSE	TRUE	FALSE	Normalized unit: Intensity; Annotation method: MSMS_Public_ExpBioInsilico_Pos_VS17_1	FALSE	FALSE	268	0	0	1	-1	-1	-1	-1	-1	1	18.63	blank2	207.17662:3060 207.30165:90 207.38322:104 207.73495:124 207.79419:74 207.87605:108 207.91853:70 207.97327:168 208.02814:298 208.08006:84 208.13402:306 208.17715:1252 208.24788:84 208.28513:74 208.35899:110 208.54376:152 208.58319:198 208.66756:82 208.77509:118 208.81844:50 208.93605:50 209.00722:52 209.05164:174 209.15405:2750 209.18816:996 209.26569:74	null	16043	738	2366	2130	1166	1142	1549	1796	771	1782	1261	954	891	1939	1726	682
13.781	207.17552	Carylophyllene Oxide	[M+H]+	null	0.04	FALSE	-1	207.17433	C14H22O	Epoxides	AMTSLHRSERHBCF-IBQNZTRDSA-N	O1C2CC(=C)C3CC(C)(C)C3CCC12C	530	FALSE	TRUE	FALSE	Normalized unit: Intensity; Annotation method: MSMS_Public_ExpBioInsilico_Pos_VS17_1	FALSE	FALSE	269	0	0	0.99	-1	-1	-1	-1	-1	0.99	37.76	blank2	207.17552:5718 207.28868:204 207.36732:256 207.40300:148 207.52278:96 207.61783:58 207.69556:174 207.73688:66 207.80775:78 207.90666:210 207.95912:114 208.01547:92 208.09413:494 208.17751:1222 208.24037:118 208.38385:112 208.41780:102 208.47531:54 208.54912:152 208.62614:166 208.67050:110 208.70636:94 208.77454:62 208.84460:94 208.93245:202 208.99509:58 209.04015:104 209.09271:2596 209.15434:898 …	null	22274	3835	4200	3111	3903	2654	4096	4866	4738	4225	3197	3916	3940	4377	3809	3995
14.144	207.17592	Carylophyllene Oxide	[M+H]+	null	0.04	FALSE	-1	207.17433	C14H22O	Epoxides	AMTSLHRSERHBCF-IBQNZTRDSA-N	O1C2CC(=C)C3CC(C)(C)C3CCC12C	530	FALSE	TRUE	FALSE	Normalized unit: Intensity; Annotation method: MSMS_Public_ExpBioInsilico_Pos_VS17_1	FALSE	FALSE	270	0	0	0.99	-1	-1	-1	-1	-1	0.99	37.46	blank2	207.17592:5530 207.25807:158 207.30626:112 207.37746:54 207.47931:68 207.52924:90 207.56776:98 207.61668:90 207.70465:84 207.77499:80 207.86385:254 207.94337:96 208.00595:148 208.07892:170 208.17526:754 208.23726:122 208.28557:180 208.39157:92 208.44937:84 208.61411:92 208.78578:162 208.83127:150 208.86150:92 208.89304:62 209.04431:72 209.09550:1576 209.15633:1186 209.19296:10630	null	25364	808	1604	1944	1611	1388	2755	1471	799	1360	1636	429	1916	922	1216	2588
13.678	207.17645	Carylophyllene Oxide	[M+H]+	null	0.04	FALSE	-1	207.17433	C14H22O	Epoxides	AMTSLHRSERHBCF-IBQNZTRDSA-N	O1C2CC(=C)C3CC(C)(C)C3CCC12C	530	FALSE	TRUE	FALSE	Normalized unit: Intensity; Annotation method: MSMS_Public_ExpBioInsilico_Pos_VS17_1	FALSE	FALSE	271	0	0	0.98	-1	-1	-1	-1	-1	0.98	29.32	blank2	207.17645:4726 207.25816:196 207.31076:90 207.38255:114 207.45413:106 207.52492:80 207.60052:126 207.97665:80 208.02687:114 208.11543:244 208.17903:828 208.24179:138 208.32074:74 208.37221:152 208.54993:114 208.62454:58 208.73276:56 208.86899:76 208.95345:88 208.99219:60 209.04170:50 209.09018:314 209.15459:1630 209.19180:1376 209.24142:62 209.27600:140	null	22388	2261	6979	6347	7274	4155	2624	6942	7168	2001	2858	2374	6817	5709	4854	3965
14.035	207.17717	Carylophyllene Oxide	[M+H]+	null	0.04	FALSE	-1	207.17433	C14H22O	Epoxides	AMTSLHRSERHBCF-IBQNZTRDSA-N	O1C2CC(=C)C3CC(C)(C)C3CCC12C	530	FALSE	TRUE	FALSE	Normalized unit: Intensity; Annotation method: MSMS_Public_ExpBioInsilico_Pos_VS17_1	FALSE	FALSE	272	0	0	0.96	-1	-1	-1	-1	-1	0.96	30.38	blank2	207.17717:5838 207.30937:162 207.54285:70 207.77925:104 207.94917:66 208.10988:206 208.17529:1092 208.20502:342 208.27705:68 208.36626:80 208.43738:120 208.54239:56 208.57405:56 208.91150:108 209.09702:1322 209.15517:1068 209.19005:1992 209.28699:132	null	22561	378	1117	1866	2126	1831	1700	2231	1574	2695	3025	1867	3116	2289	2610	3581
12.696	209.06218	anthraquinone	[M+H]+	null	0.04	FALSE	6.17	209.06	C14H8O2	Anthraquinones	RZVHIXYEVGDQDX-UHFFFAOYSA-N	O=C1C=2C=CC=CC2C(=O)C=3C=CC=CC13	530	FALSE	TRUE	FALSE	Normalized unit: Intensity; Annotation method: MSMS_Public_ExpBioInsilico_Pos_VS17_1	FALSE	FALSE	274	0	0	0.98	-1	-1	-1	-1	-1	0.98	29.67	blank2	209.06273:2862 209.11256:1232 209.15436:5506 209.29953:62 209.51608:106 209.62474:60 209.69756:78 209.83400:60 209.93736:52 210.02380:126 210.06384:616 210.11781:260 210.15556:1384 210.25981:88 210.35796:54 210.42001:96 210.51318:66 210.67542:100 210.83681:60 210.98743:174 211.09294:574 211.13109:2324 211.17200:2512	null	13775	54	59	40	1746	56	92	67	2135	91	166	26	1977	1503	65	1909
11.844	209.07988	3,4-Dimethoxycinnamic acid	[M+H]+	null	0.16	FALSE	-1	209.08136	C11H12O4	Coumaric acids and derivatives	HJBWJAPEBGSQPR-GQCTYLIASA-N	COc(c1)c(OC)cc(C=CC(O)=O)c1	530	FALSE	TRUE	FALSE	Normalized unit: Intensity; Annotation method: MSMS_Public_ExpBioInsilico_Pos_VS17_1	FALSE	FALSE	275	0	0	1	-1	-1	-1	-1	-1	1	14.29	Insect (I3)	209.08212:1916 209.18277:220 209.35515:50 209.90685:96 210.11160:186 210.14824:378 210.19061:96 210.28490:118 210.64240:124 210.96965:374 211.09622:584 211.17445:108	null	117	995	3347	4177	5964	1421	3102	3346	1371	1701	3426	2287	2297	1832	2191	2919
7.754	209.08214	3,4-Dimethoxycinnamic acid	[M+H]+	null	0.24	FALSE	-1	209.08136	C11H12O4	Coumaric acids and derivatives	HJBWJAPEBGSQPR-GQCTYLIASA-N	COc(c1)c(OC)cc(C=CC(O)=O)c1	530	FALSE	TRUE	FALSE	Normalized unit: Intensity; Annotation method: MSMS_Public_ExpBioInsilico_Pos_VS17_1	FALSE	FALSE	276	0	0	1	-1	-1	-1	-1	-1	1	16.47	Non Insect (N6)	209.08141:1576 209.11746:338 209.19618:92 210.08559:270 210.10840:242 210.14630:124 210.20125:76 210.96661:190 210.99889:90 211.09059:278 211.12671:86	null	262	2447	6646	4464	9265	15956	503	3205	853	639	4699	944	4479	2316	7288	11340
13.766	209.09554	Chalcone	[M+H]+	null	0.04	FALSE	9.02	209.09608	C15H12O	Retrochalcones	DQFBYFPFKXHELB-UHFFFAOYSA-N	O=C(C=CC1=CC=CC=C1)C1=CC=CC=C1	530	FALSE	TRUE	FALSE	Normalized unit: Intensity; Annotation method: MSMS_Public_ExpBioInsilico_Pos_VS17_1	FALSE	FALSE	277	0	0	1	-1	-1	-1	-1	-1	1	31.62	blank2	209.09554:4432 209.15468:1372 209.18919:1266 209.37128:146 209.45505:62 209.54842:94 209.59697:52 209.63986:212 209.67104:58 209.75992:68 209.81493:72 210.01698:84 210.09543:1294 210.15648:340 210.19341:696 210.23929:136 210.28447:164 210.35774:106 210.44781:68 210.47984:148 210.66681:78 210.75339:90 210.82750:78 210.85590:110 210.91653:70 210.99208:158 211.05547:194 211.11180:4464 211.17162:2320	null	18948	1448	3620	1831	2543	2375	3323	2524	2679	1128	2249	3138	3157	2412	4473	2888
12.637	209.11264	Primin	[M+H]+	null	0.8	FALSE	11.153	209.1172	C12H16O3	P-benzoquinones	WLWIMKWZMGJRBS-UHFFFAOYSA-N	CCCCCC1=CC(=O)C=C(C1=O)OC	530	FALSE	TRUE	FALSE	Normalized unit: Intensity; Annotation method: MSMS_Public_ExpBioInsilico_Pos_VS17_1	FALSE	FALSE	278	0	0	1	-1	-1	-1	-1	-1	1	17.72	QC2I18	209.11661:2180 209.22162:374 209.25671:162 209.38892:54 210.11697:358 210.15356:314 210.23021:92 210.28104:96 210.98846:102 211.09482:322 211.13597:538 211.17786:322	null	4221	11898	12376	13782	11169	11599	12514	12710	13105	11329	11289	8541	11114	5814	10437	8503
13.134	209.15219	NCGC00380942-01_C13H20O2_1H-Indene-3-carboxylic acid, 3a,4,5,6,7,7a-hexahydro-3a,7,7-trimethyl-	[M+H]+	null	1	TRUE	-1	209.15401	C13H20O2	Carboxylic acids	ACQRUPZAAPLQQP-UHFFFAOYSA-N	CC1(C)CCCC\2(C)C1C\C=C2C(O)=O	530	FALSE	TRUE	FALSE	Normalized unit: Intensity; Annotation method: MSMS_Public_ExpBioInsilico_Pos_VS17_1	FALSE	FALSE	280	0	0	1	-1	-1	-1	-1	-1	1	451.56	Non Insect (N10)	209.15437:45830 209.28719:524 209.41125:80 209.45193:88 209.49474:114 209.57980:58 209.84962:50 209.94057:62 209.98128:106 210.01530:84 210.15768:8180 210.22011:270 210.29033:370 210.35287:56 210.59460:110 210.64832:68 210.70161:126 210.76021:90 210.90646:52 210.98866:288 211.09711:144 211.16611:1340 211.23891:84	null	778580	130266	126312	128197	130465	128779	124077	130721	125777	127117	127084	130661	129140	124093	134834	127210
12.244	209.15269	NCGC00380112-01!2-(6-hydroxy-6-methyloctyl)-2H-furan-5-one	[M-H2O+H]+	null	0.08	FALSE	-1	209.153	C13H22O3	Butenolides	SYVFGLXUEAXFAP-UHFFFAOYSA-N	CCC(C)(O)CCCCCC1OC(=O)C=C1	530	FALSE	TRUE	FALSE	Normalized unit: Intensity; Annotation method: MSMS_Public_ExpBioInsilico_Pos_VS17_1	FALSE	FALSE	281	0	0	1	-1	-1	-1	-1	-1	1	14.47	QC2I7	209.15269:1866 209.80037:70 209.85855:74 209.96976:186 210.03238:204 210.06868:104 210.14836:438 210.24217:200 210.39772:68 210.42822:92 210.53058:72 210.74251:68 210.87045:98 210.96718:276 210.99231:338 211.09682:270 211.13029:486 211.17645:290	null	6620	3094	1308	3429	3179	2877	2556	3118	2755	2307	3004	2075	2385	2910	2150	2483
13.412	209.15329	NCGC00380112-01!2-(6-hydroxy-6-methyloctyl)-2H-furan-5-one	[M-H2O+H]+	null	0.8	FALSE	-1	209.153	C13H22O3	Butenolides	SYVFGLXUEAXFAP-UHFFFAOYSA-N	CCC(C)(O)CCCCCC1OC(=O)C=C1	530	FALSE	TRUE	FALSE	Normalized unit: Intensity; Annotation method: MSMS_Public_ExpBioInsilico_Pos_VS17_1	FALSE	FALSE	282	0	0	1	-1	-1	-1	-1	-1	1	26.85	QC1I18	209.15297:5226 209.27711:208 209.56459:72 209.92409:66 210.03107:86 210.06990:82 210.11530:70 210.15436:958 210.24562:78 210.28638:108 210.53651:50 210.78111:54 210.85072:88 210.89012:78 211.02632:104 211.12703:310 211.16933:1154	null	28124	16478	15592	14722	15193	15749	15176	15127	14060	15557	21616	9983	15872	13620	12757	11587
13.002	209.15344	NCGC00380112-01!2-(6-hydroxy-6-methyloctyl)-2H-furan-5-one	[M-H2O+H]+	null	1	FALSE	-1	209.153	C13H22O3	Butenolides	SYVFGLXUEAXFAP-UHFFFAOYSA-N	CCC(C)(O)CCCCCC1OC(=O)C=C1	530	FALSE	TRUE	FALSE	Normalized unit: Intensity; Annotation method: MSMS_Public_ExpBioInsilico_Pos_VS17_1	FALSE	FALSE	283	0	0	1	-1	-1	-1	-1	-1	1	20.72	Insect (I5)	209.15306:2550 209.19815:374 209.28430:66 209.52744:150 209.57536:102 209.89455:134 210.06920:142 210.15457:866 210.20811:144 210.59738:98 210.94133:88 210.96758:170 211.08968:272 211.16890:682	null	66905	9060	9653	9871	9851	11266	9964	10011	9691	9294	9206	9354	10037	9373	8829	8289
12.721	209.15514	NCGC00380942-01_C13H20O2_1H-Indene-3-carboxylic acid, 3a,4,5,6,7,7a-hexahydro-3a,7,7-trimethyl-	[M+H]+	null	0.04	FALSE	-1	209.15401	C13H20O2	Carboxylic acids	ACQRUPZAAPLQQP-UHFFFAOYSA-N	CC1(C)CCCC\2(C)C1C\C=C2C(O)=O	530	FALSE	TRUE	FALSE	Normalized unit: Intensity; Annotation method: MSMS_Public_ExpBioInsilico_Pos_VS17_1	FALSE	FALSE	284	0	0	0.99	-1	-1	-1	-1	-1	0.99	24.55	blank2	209.15451:7928 209.23889:284 209.31316:120 209.53143:106 209.57712:92 209.79462:90 209.95023:54 210.08461:232 210.15817:1592 210.29405:104 210.36697:90 210.40472:102 210.53645:80 210.63643:102 211.00056:168 211.13411:2208 211.17114:2616 211.24205:270	null	51624	1275	2658	2488	3294	2019	2282	2495	1356	2868	2020	1135	1483	1813	2710	1484
14.145	209.1888	ReSpect:PS104407 mucic acid|MTPA|Galactarate|D-Galactaric acid|Tetrahydroxyadipic acid|Saccharolactic acid|Tetrahydroxyhexanedioic acid|2,3,4,5-Tetrahydroxyadipic Acid	[M+H]+	null	1	FALSE	-1	209.17999	C6H10O8	null	DSLZVSRJTYRBFB-UHFFFAOYSA-N	C(C(C(C(=O)O)O)O)(C(C(=O)O)O)O	530	FALSE	TRUE	FALSE	Normalized unit: Intensity; Annotation method: RESPECT_3	FALSE	FALSE	285	0	0	0.62	-1	-1	-1	-1	-1	0.62	72.3	Insect (I9)	209.18973:10984 209.30737:360 209.56082:140 209.66156:60 209.78636:166 209.88310:100 209.97180:64 210.06607:118 210.11261:168 210.14534:294 210.19586:1730 210.27504:112 210.46623:106 210.65643:78 210.69948:56 210.77457:70 210.86482:100 210.98796:98 211.01727:146 211.08931:180 211.13419:298 211.20203:246 211.25763:108	null	51879	43461	42645	41054	40702	39919	41696	41583	39540	44671	43444	27141	44168	44028	27347	25499
14.43	209.18948	2,4,7,9-Tetramethyl-5-decyne-4,7-diol	[M-H2O+H]+	null	1	TRUE	-1	209.1898	C14H26O2	null	LXOFYPKXCSULTL-UHFFFAOYSA-N	CC(C)CC(C)(O)C#CC(C)(O)CC(C)C	530	FALSE	TRUE	FALSE	Normalized unit: Intensity; Annotation method: MassBank_NIST_6	FALSE	FALSE	286	0	0	1	0.3	0.73	0.55	14	0.14	1.22	118.13	Insect (I5)	209.19005:15642 209.31378:424 209.42645:52 209.54570:58 209.78156:62 210.14734:374 210.19466:2072 210.27332:122 210.32217:270 210.40692:82 210.98788:174 211.03412:68 211.05714:98 211.13438:174 211.20634:100	152.87988:22 191.18819:56 209.12431:22 209.18781:750 210.11217:24 210.18785:214 211.62091:24	81898	71314	58972	62878	64391	59584	61016	59434	62819	62049	65396	41684	71383	61251	47239	42283
14.352	209.18994	2,4,7,9-Tetramethyl-5-decyne-4,7-diol	[M-H2O+H]+	null	1	TRUE	-1	209.1898	C14H26O2	null	LXOFYPKXCSULTL-UHFFFAOYSA-N	CC(C)CC(C)(O)C#CC(C)(O)CC(C)C	530	FALSE	TRUE	FALSE	Normalized unit: Intensity; Annotation method: MassBank_NIST_6	FALSE	FALSE	287	0	0	1	0.45	0.89	0.62	14	0.14	1.4	107.19	Insect (I3)	209.19049:12574 209.30270:204 209.41554:70 209.76619:120 210.14265:172 210.19360:2244 210.25447:98 210.32114:134 210.55414:52 210.99013:188 211.09142:96 211.13705:134 211.17572:220 211.22874:134 211.26601:94	153.13441:176 209.15472:52 209.18674:722 210.19386:52	77671	54303	55069	49767	50573	53520	53625	56128	51397	58101	49767	36483	58617	56182	36262	34429
13.298	209.19058	2,4,7,9-Tetramethyl-5-decyne-4,7-diol	[M-H2O+H]+	null	0.04	FALSE	-1	209.1898	C14H26O2	null	LXOFYPKXCSULTL-UHFFFAOYSA-N	CC(C)CC(C)(O)C#CC(C)(O)CC(C)C	530	FALSE	TRUE	FALSE	Normalized unit: Intensity; Annotation method: MassBank_NIST_6	FALSE	FALSE	288	0	0	1	-1	-1	-1	-1	-1	1	73.87	blank2	209.19135:12150 209.31198:280 209.40860:264 209.44791:94 209.47961:56 209.53630:58 209.69307:56 209.81137:82 209.92207:106 210.03525:70 210.06572:126 210.10159:306 210.16002:1018 210.19031:3478 210.28563:90 210.32300:274 210.46593:92 210.57921:62 210.60509:132 210.68999:66 210.77209:184 210.82425:146 210.92738:118 210.98825:124 211.02415:128 211.10974:1380 211.17155:18814 211.29849:304	null	24206	1699	1836	2409	2080	2439	2772	1858	2061	1895	2066	2674	2251	1879	2909	2256
13.354	209.1917	2,4,7,9-Tetramethyl-5-decyne-4,7-diol	[M-H2O+H]+	null	0.04	FALSE	-1	209.1898	C14H26O2	null	LXOFYPKXCSULTL-UHFFFAOYSA-N	CC(C)CC(C)(O)C#CC(C)(O)CC(C)C	530	FALSE	TRUE	FALSE	Normalized unit: Intensity; Annotation method: MassBank_NIST_6	FALSE	FALSE	289	0	0	0.98	-1	-1	-1	-1	-1	0.98	75.21	blank2	209.19170:11926 209.26999:630 209.39748:168 209.44037:70 209.48003:110 209.51231:70 209.55811:138 209.74548:82 209.81551:142 209.86601:96 209.91757:154 209.97511:62 210.03403:104 210.07266:178 210.11159:176 210.15800:1038 210.19498:2364 210.27979:110 210.33594:80 210.47282:52 210.56947:204 210.65002:72 210.78271:70 210.85420:90 210.88298:128 211.01596:80 211.11227:4178 211.17116:9458 211.28441:210	null	35826	785	3478	2733	2928	3094	2805	3528	2758	2772	3718	3109	3642	2535	3004	2619
0.675	210.09697	(1S,3R,4S,5R)-1,3,4,5-tetrahydroxycyclohexane-1-carboxylic acid	[M+NH4]+	null	0.96	FALSE	-1	210.09721	C7H12O6	Quinic acids and derivatives	AAWZDTNXLSGCEK-WYWMIBKRSA-N	O=C(O)C1(O)CC(O)C(O)C(O)C1	530	FALSE	TRUE	FALSE	Normalized unit: Intensity; Annotation method: MSMS_Public_ExpBioInsilico_Pos_VS17_1	FALSE	FALSE	291	0	0	1	-1	-1	-1	-1	-1	1	43.34	Insect (I3)	210.09723:4378 210.16801:306 210.23335:102 210.35831:54 210.38373:76 210.98621:188 211.02589:140 211.09959:826 211.17065:132 211.77861:70 211.81204:70 211.98253:170 212.11221:948 212.18568:98	null	83	20375	24075	20412	25474	24462	23163	22787	29656	22691	16967	27683	28477	19923	17848	26615
8.565	210.10765	NCGC00380138-01!	[M+H]+	null	0.76	FALSE	-1	210.112	C11H15NO3	Oxazolidinones	UZQNZIRCZJBHKR-UHFFFAOYSA-N	CCC1C(O)C2OC(=O)N3CCC=C1C23	530	FALSE	TRUE	FALSE	Normalized unit: Intensity; Annotation method: MSMS_Public_ExpBioInsilico_Pos_VS17_1	FALSE	FALSE	292	0	0	1	-1	-1	-1	-1	-1	1	18.05	Insect (I7)	210.11203:2470 210.22388:62 210.26480:50 210.97055:458 211.00008:122 211.04247:60 211.12918:242 211.96716:94 211.99323:238 212.16301:70	null	305	9070	11135	12562	5843	12616	7195	10496	12811	7066	6395	6092	9765	1605	6554	7609
13.756	211.11278	Dihydrochalcone	[M+H]+	null	0.04	FALSE	-1	211.11284	C15H14O	Retro-dihydrochalcones	QGGZBXOADPVUPN-UHFFFAOYSA-N	C1=CC=C(C=C1)CCC(=O)C2=CC=CC=C2	530	FALSE	TRUE	FALSE	Normalized unit: Intensity; Annotation method: MSMS_Public_ExpBioInsilico_Pos_VS17_1	FALSE	FALSE	293	0	0	1	-1	-1	-1	-1	-1	1	49.98	blank2	211.11278:5354 211.16545:1268 211.21223:990 211.25777:294 211.33543:124 211.45169:120 211.51663:156 211.58713:50 211.67661:70 211.76428:116 211.87132:66 211.97417:60 212.11964:536 212.16541:556 212.20985:216 212.47914:148 212.55415:54 212.65012:70 212.73042:98 212.77168:206 212.89070:52 212.97154:192 213.13129:396 213.18399:1672	null	18084	2564	2779	2841	3072	2947	3103	2823	2827	2935	2351	2859	2997	3035	3355	2780
13.588	211.11356	Dihydrochalcone	[M+H]+	null	0.04	FALSE	-1	211.11284	C15H14O	Retro-dihydrochalcones	QGGZBXOADPVUPN-UHFFFAOYSA-N	C1=CC=C(C=C1)CCC(=O)C2=CC=CC=C2	530	FALSE	TRUE	FALSE	Normalized unit: Intensity; Annotation method: MSMS_Public_ExpBioInsilico_Pos_VS17_1	FALSE	FALSE	294	0	0	1	-1	-1	-1	-1	-1	1	75.03	blank2	211.11356:9110 211.16849:2516 211.20087:1200 211.30949:278 211.72537:90 211.89038:50 212.11671:1174 212.17123:476 212.23778:392 212.27705:218 212.35873:52 212.46143:50 212.52670:146 212.77859:234 212.86305:118 212.90651:68 213.01895:124 213.09750:342 213.18401:3052	null	36835	2299	2663	4203	4786	3314	4942	4259	4438	5827	3865	4983	4519	5049	5313	6333
12.101	211.13264	Jasmonic Acid	[M+H]+	null	0.16	FALSE	-1	211.133	C12H18O3	Jasmonic acids	ZNJFBWYDHIGLCU-ONEGZZNKSA-N	CCC=CCC1C(CCC1=O)CC(=O)O	530	FALSE	TRUE	FALSE	Normalized unit: Intensity; Annotation method: MSMS_Public_ExpBioInsilico_Pos_VS17_1	FALSE	FALSE	295	0	0	1	-1	-1	-1	-1	-1	1	24.49	QC1I18	211.13396:2824 211.26385:96 211.31700:70 212.03560:88 212.09352:234 212.13995:300 213.10918:860 213.14661:490 213.23878:98	null	5421	1315	1060	1928	2049	1675	1707	1231	1366	1197	1431	280	1328	1085	1252	1765
13.303	211.16695	Altretamine (Hexalen)	[M+H]+	null	0.52	FALSE	-1	211.16701	C9H18N6	Dialkylarylamines	UUVWYPNAQBNQJQ-UHFFFAOYSA-N	N1=C(N=C(N=C1N(C)C)N(C)C)N(C)C	530	FALSE	TRUE	FALSE	Normalized unit: Intensity; Annotation method: MSMS_Public_ExpBioInsilico_Pos_VS17_1	FALSE	FALSE	296	0	0	1	-1	-1	-1	-1	-1	1	31.69	Non Insect (N2)	211.16695:3164 211.25475:126 211.29712:128 211.58464:82 211.83101:152 211.88408:74 211.97198:90 212.09190:160 212.16924:1154 212.25206:80 212.28104:92 212.34370:70 212.41203:118 213.11012:502 213.17474:318	null	81620	13382	10117	12936	11452	11043	12129	12024	11295	10742	9669	9264	12232	11462	11679	11681
12.862	211.16933	Altretamine (Hexalen)	[M+H]+	null	1	FALSE	-1	211.16701	C9H18N6	Dialkylarylamines	UUVWYPNAQBNQJQ-UHFFFAOYSA-N	N1=C(N=C(N=C1N(C)C)N(C)C)N(C)C	530	FALSE	TRUE	FALSE	Normalized unit: Intensity; Annotation method: MSMS_Public_ExpBioInsilico_Pos_VS17_1	FALSE	FALSE	297	0	0	1	-1	-1	-1	-1	-1	1	88.59	Non Insect (N2)	211.16656:7946 211.24290:354 211.28458:84 211.36235:54 211.40041:94 211.44583:74 211.87035:112 211.98578:64 212.06158:70 212.12572:140 212.17003:1798 212.29407:170 212.56555:104 212.67113:108 212.72003:124 212.75200:70 212.96634:108 213.07271:152 213.10358:128 213.14795:708 213.17618:470 213.27634:124	null	176934	37182	36696	37872	37320	36135	37746	36340	37776	36748	37860	20853	39299	34314	19024	20131
13.183	211.16998	Altretamine (Hexalen)	[M+H]+	null	0.84	FALSE	-1	211.16701	C9H18N6	Dialkylarylamines	UUVWYPNAQBNQJQ-UHFFFAOYSA-N	N1=C(N=C(N=C1N(C)C)N(C)C)N(C)C	530	FALSE	TRUE	FALSE	Normalized unit: Intensity; Annotation method: MSMS_Public_ExpBioInsilico_Pos_VS17_1	FALSE	FALSE	298	0	0	0.96	-1	-1	-1	-1	-1	0.96	28.73	QC2I7	211.16740:3098 211.29646:58 211.50946:82 211.58801:78 211.63885:60 211.68811:104 212.09120:54 212.17229:650 212.23997:70 212.78221:64 212.92474:60 212.95592:108 212.99365:120 213.04311:68 213.14777:644 213.18987:268 213.23305:88	null	69965	8163	8626	9517	8652	8602	8042	10634	12031	11321	10484	7718	9340	7921	10659	11171
0.707	212.1111	Quebrachitol	[M+NH4]+	null	0.88	FALSE	-1	212.11285	C7H14O6	Cyclohexanols	DSCFFEYYQKSRSV-UHFFFAOYSA-N	OC1C(O)C(O)C(OC)C(O)C1O	530	FALSE	TRUE	FALSE	Normalized unit: Intensity; Annotation method: MSMS_Public_ExpBioInsilico_Pos_VS17_1	FALSE	FALSE	299	0	0	1	-1	-1	-1	-1	-1	1	24.91	Insect (I7)	212.11296:3024 212.21497:86 212.25514:162 212.64206:64 212.74979:74 212.93140:74 212.96259:132 213.02173:150 213.10686:178 213.15683:138 213.45372:74 214.01840:70 214.08049:106 214.19489:70	null	45	6749	6137	6749	5701	6235	10216	7082	12302	7867	5667	8458	8144	5536	5711	9226
13.24	212.15837	Terbuthylazine-2-hydroxy	[M+H]+	null	0.32	FALSE	5.737	212.1506	C9H17N5O	N-aliphatic s-triazines	OYTCZOJKXCTBHG-UHFFFAOYSA-N	CCNC1=NC(=O)N=C(NC(C)(C)C)N1	530	FALSE	TRUE	FALSE	Normalized unit: Intensity; Annotation method: MSMS_Public_ExpBioInsilico_Pos_VS17_1	FALSE	FALSE	300	0	0	0.74	-1	-1	-1	-1	-1	0.74	34.93	Insect (I1)	212.15837:3458 212.22917:150 212.28348:102 212.42474:60 212.65529:70 213.00716:72 213.08682:130 213.16144:482 213.22490:156 213.30853:144 213.68245:88 213.74437:72 213.82121:90 213.84853:112 213.92867:70 213.98624:60 214.02682:70 214.06648:60 214.11699:422 214.18562:82 214.22043:108	null	10686	10524	9538	8971	10012	8242	11103	9310	8095	9382	10308	8380	9004	8198	7466	7799
12.568	212.16428	Terbuthylazine-2-hydroxy	[M+H]+	null	0.64	FALSE	5.737	212.1506	C9H17N5O	N-aliphatic s-triazines	OYTCZOJKXCTBHG-UHFFFAOYSA-N	CCNC1=NC(=O)N=C(NC(C)(C)C)N1	530	FALSE	TRUE	FALSE	Normalized unit: Intensity; Annotation method: MSMS_Public_ExpBioInsilico_Pos_VS17_1	FALSE	FALSE	301	0	0	0.69	-1	-1	-1	-1	-1	0.69	25.01	Insect (I1)	212.15915:2216 213.00179:108 213.05008:254 213.09447:176 213.14262:498 213.21118:66 213.24210:174 213.28040:98 214.04166:92 214.11455:222 214.17734:538	null	52292	6053	6020	5959	4931	5557	5049	5407	4803	4728	4917	4540	5327	5506	5397	3979
13.256	212.175	Terbuthylazine-2-hydroxy	[M+Na]+	null	0.72	FALSE	5.737	212.1506	C9H17N5O	N-aliphatic s-triazines	OYTCZOJKXCTBHG-UHFFFAOYSA-N	CCNC1=NC(=O)N=C(NC(C)(C)C)N1	530	FALSE	TRUE	FALSE	Normalized unit: Intensity; Annotation method: MSMS_Public_ExpBioInsilico_Pos_VS17_1	FALSE	FALSE	302	0	0	0.61	-1	-1	-1	-1	-1	0.61	34.68	Insect (I7)	212.16049:2722 212.20769:424 212.28731:126 212.34561:128 212.84656:52 213.02600:54 213.08174:96 213.16606:548 213.24098:54 213.43506:92 213.59822:50 213.97549:88 214.07889:90 214.13387:158 214.20918:86 214.25116:80	null	17860	10311	9534	8971	10012	10467	11103	9310	8428	9707	9756	8380	9004	8198	8051	8439
13.882	212.20195	211A Decahydroquinoline cis	[M+H]+	null	1	FALSE	-1	212.201	C13H25NO	Quinolidines	OVVQIFHMGTTXGD-UHFFFAOYSA-N	CCCC1CCC2C(C(CCC2N1)O)CCCCC1CCC2C(C(CCC2N1)O)C	530	FALSE	TRUE	FALSE	Normalized unit: Intensity; Annotation method: MSMS_Public_ExpBioInsilico_Pos_VS17_1	FALSE	FALSE	303	0	0	1	-1	-1	-1	-1	-1	1	27.58	Non Insect (N6)	212.20107:2620 212.29839:84 212.33188:82 212.50139:92 212.88727:114 212.97084:66 213.07605:128 213.10898:112 213.14841:110 213.19412:186 213.23239:158 213.28470:102 213.32388:100 213.51149:108 213.59732:50 213.74107:66 214.03749:60 214.06352:92 214.13220:98 214.17902:208 214.21321:166 214.25920:122	null	36524	3896	9219	10049	9101	9037	9650	8636	9096	8560	8466	8721	9114	7866	8347	8823
6.843	213.07481	2,3-dihydroxy-1-(4-hydroxy-3-methoxyphenyl)-propan-1-one	[M+H]+	null	0.52	TRUE	-1	213.076	C10H12O5	Alkyl-phenylketones	UTXNRISXYKZJTH-UHFFFAOYSA-N	OC1=C(OC)C=C(C(C(CO)O)=O)C=C1	530	FALSE	TRUE	FALSE	Normalized unit: Intensity; Annotation method: MSMS_Public_ExpBioInsilico_Pos_VS17_1	FALSE	FALSE	304	0	0	1	0.4	0.88	0.28	2	0.5	1.31	33.64	Non Insect (N3)	213.07671:4106 213.15746:152 213.19212:58 213.23621:90 213.95630:106 214.01685:128 214.07996:612 214.92557:50 214.96080:56 215.04552:80 215.08939:104	151.03752:324	190	7189	14876	5961	22578	23691	7179	11967	14847	2709	14468	19269	9319	4872	22997	21347
13.016	213.09341	NCGC00180841-02!(2S,3R)-3-hydroxy-4-methoxy-2-(2-phenylethyl)-2,3-dihydropyran-6-one [IIN-based on: CCMSLIB00000846131]	[M-2H2O+H]+	null	0.04	FALSE	-1	213.091	C14H16O4	Kavalactones	VJCNEDVMYQCMBK-SMDDNHRTSA-N	COC1=CC(=O)O[C@@H](CCC2=CC=CC=C2)[C@H]1O	530	FALSE	TRUE	FALSE	Normalized unit: Intensity; Annotation method: MSMS_Public_ExpBioInsilico_Pos_VS17_1	FALSE	FALSE	305	0	0	0.97	-1	-1	-1	-1	-1	0.97	18.98	blank2	213.09341:1310 213.15443:5380 213.18484:5794 213.32384:250 213.39954:66 213.43158:144 213.47221:68 213.56020:88 213.60071:98 213.69807:82 213.73175:108 213.79977:230 213.88835:94 213.92091:56 213.96925:72 214.00960:168 214.06633:140 214.09308:150 214.18201:1128 214.26950:200 214.30295:104 214.55898:142 214.59538:60 214.72794:76 214.76276:94 214.88666:126 214.97188:52 215.04742:56 215.08485:3248 2…	null	4427	259	30	167	156	98	137	141	93	208	182	85	120	133	51	160
12.422	213.10748	methyl 1-methyl-9H-beta-carbolin-7-yl ether	[M+H]+	null	0.28	FALSE	4.55	213.105	C13H12N2O	Harmala alkaloids	BXNJHAXVSOCGBA-UHFFFAOYSA-N	N=1C=CC=2C=3C=CC(OC)=CC3NC2C1C	530	FALSE	TRUE	FALSE	Normalized unit: Intensity; Annotation method: MSMS_Public_ExpBioInsilico_Pos_VS17_1	FALSE	FALSE	306	0	0	1	-1	-1	-1	-1	-1	1	19.26	Insect (I1)	213.10403:2424 213.17412:182 213.23923:120 213.51778:104 214.05318:80 214.10489:432 214.16788:218 214.22891:66 214.31880:68 214.43900:80 214.52261:58 214.66919:80 214.97479:106 215.08148:90 215.13135:120 215.17766:230	null	469	7970	8050	7676	8137	6849	7625	7469	6680	7877	7878	3577	7643	6824	3634	3981
11.932	213.11125	Harmine	[M+H]+	null	0.92	TRUE	6.617	213.1022	C13H12N2O	Harmala alkaloids	BXNJHAXVSOCGBA-UHFFFAOYSA-N	COC1=CC2=C(C=C1)C1=C(N2)C(C)=NC=C1	530	FALSE	TRUE	FALSE	Normalized unit: Intensity; Annotation method: MSMS_Public_ExpBioInsilico_Pos_VS17_1	FALSE	FALSE	307	0	0	0.73	0.6	0.5	0.75	1	1	1.33	61.74	Insect (I10)	213.11012:6642 213.17477:382 213.22211:202 213.24915:198 213.38326:82 213.92480:72 214.06729:72 214.11406:530 214.40176:80 214.92513:134 214.97388:62 215.03246:76 215.10565:320	156.09579:36 213.10706:54	37781	53593	46012	54435	43583	26425	55217	51508	50248	44320	48123	12562	46053	42562	20232	21063
12.733	213.14655	Dihydrojasmonic Acid	[M+H]+	null	0.24	FALSE	-1	213.14851	C12H20O3	Jasmonic acids	PQEYTAGBXNEUQL-UHFFFAOYSA-N	O=C(O)CC1CCC(=O)C1CCCCC	530	FALSE	TRUE	FALSE	Normalized unit: Intensity; Annotation method: MSMS_Public_ExpBioInsilico_Pos_VS17_1	FALSE	FALSE	308	0	0	1	-1	-1	-1	-1	-1	1	17.09	Non Insect (N8)	213.14952:1488 213.28879:66 213.31956:88 213.56807:80 214.11186:212 214.18929:316 214.23827:80 214.30688:96 215.03432:70 215.08463:74 215.12837:326 215.16978:202	null	5117	9428	4642	9227	8855	1731	10713	9709	9205	8931	8740	9100	7754	4285	3934	8502
13.102	213.14928	Dihydrojasmonic Acid	[M+H]+	null	0.68	FALSE	-1	213.14851	C12H20O3	Jasmonic acids	PQEYTAGBXNEUQL-UHFFFAOYSA-N	O=C(O)CC1CCC(=O)C1CCCCC	530	FALSE	TRUE	FALSE	Normalized unit: Intensity; Annotation method: MSMS_Public_ExpBioInsilico_Pos_VS17_1	FALSE	FALSE	309	0	0	1	-1	-1	-1	-1	-1	1	41.53	Non Insect (N1)	213.14915:3558 213.24506:190 213.29681:100 213.46494:94 214.09599:66 214.14577:332 214.18591:414 214.24628:94 214.47760:112 214.93375:90 214.96422:62 215.08258:112 215.16241:692 215.24649:78	null	30734	8037	18500	20226	9295	13940	11633	12405	13272	21209	15078	14423	8518	17141	12070	15642
13.52	213.18463	delta-Tridecalactone	[M+H]+	null	0.04	FALSE	-1	213.18491	C13H24O2	Delta valerolactones	RZZLMGATMUAJPX-UHFFFAOYSA-N	CCCCCCCCC(C1)OC(=O)CC1	530	FALSE	TRUE	FALSE	Normalized unit: Intensity; Annotation method: MSMS_Public_ExpBioInsilico_Pos_VS17_1	FALSE	FALSE	310	0	0	1	-1	-1	-1	-1	-1	1	11.22	blank2	213.18463:3140 213.23302:2208 213.42473:70 213.56665:66 213.60464:110 213.64955:62 213.73090:74 213.77835:96 213.81274:60 214.04013:146 214.09714:174 214.18742:920 214.25337:8678 214.48849:66 214.54843:112 214.67513:64 214.74751:108 214.84474:102 214.91275:88 214.96390:80 214.99432:80 215.04750:188 215.14270:714 215.16846:688 215.25764:1460	null	11813	871	521	338	951	747	1396	1365	892	1010	1328	1198	734	1010	960	1569
13.016	213.18484	delta-Tridecalactone	[M+H]+	null	0.04	FALSE	-1	213.18491	C13H24O2	Delta valerolactones	RZZLMGATMUAJPX-UHFFFAOYSA-N	CCCCCCCCC(C1)OC(=O)CC1	530	FALSE	TRUE	FALSE	Normalized unit: Intensity; Annotation method: MSMS_Public_ExpBioInsilico_Pos_VS17_1	FALSE	FALSE	311	0	0	1	-1	-1	-1	-1	-1	1	56.99	blank2	213.18484:5794 213.32384:250 213.39954:66 213.43158:144 213.47221:68 213.56020:88 213.60071:98 213.69807:82 213.73175:108 213.79977:230 213.88835:94 213.92091:56 213.96925:72 214.00960:168 214.06633:140 214.09308:150 214.18201:1128 214.26950:200 214.30295:104 214.55898:142 214.59538:60 214.72794:76 214.76276:94 214.88666:126 214.97188:52 215.04742:56 215.08485:3248 215.13412:2200 215.16603:6410 2…	null	23105	692	524	388	119	604	554	1605	426	559	515	1387	320	1298	684	970
14.085	213.18643	4-(3-hydroxybutyl)-3,5,5-trimethylcyclohex-3-en-1-ol	[M+H]+	null	0.04	FALSE	-1	213.185	C13H24O2	Sesquiterpenoids	HFQNROGZQRGTGP-UHFFFAOYSA-N	CC1=C(CCC(O)C)C(C)(C)CC(O)C1	530	FALSE	TRUE	FALSE	Normalized unit: Intensity; Annotation method: MSMS_Public_ExpBioInsilico_Pos_VS17_1	FALSE	FALSE	312	0	0	0.99	-1	-1	-1	-1	-1	0.99	27.7	blank2	213.18643:3528 213.29126:80 213.33020:164 213.43359:148 213.47672:144 213.50647:74 213.56766:56 213.66267:62 213.92381:186 214.04692:86 214.21692:1064 214.25233:678 214.34120:112 214.36745:92 214.44992:154 214.49623:80 214.59103:126 214.80180:66 214.85355:166 214.90453:74 215.05179:74 215.14426:728 215.17987:594 215.21712:474 215.29056:194	null	17800	1698	1821	1088	1680	561	1196	720	1435	1162	2770	3280	2087	1053	980	1830
13.074	214.17986	NCGC00381260-01!N-(9-oxodecyl)acetamide	[M+H]+	null	0.08	FALSE	-1	214.17999	C12H23NO2	Acetamides	JRJBWKJICGFLDP-UHFFFAOYSA-N	CC(=O)CCCCCCCCNC(C)=O	530	FALSE	TRUE	FALSE	Normalized unit: Intensity; Annotation method: MSMS_Public_ExpBioInsilico_Pos_VS17_1	FALSE	FALSE	314	0	0	1	-1	-1	-1	-1	-1	1	42.29	Insect (I7)	214.17804:1458 214.24193:132 214.28627:62 214.32431:172 214.65491:86 214.72437:128 215.03377:72 215.09744:180 215.12625:330 215.16389:1222 215.35727:64 215.52299:100 215.84616:70 215.98372:64 216.05466:78 216.11571:114 216.16406:160 216.23457:132	null	25929	3320	3297	2916	2810	3171	2498	3896	2920	3548	2815	2004	2954	3613	2150	1568
14.71	214.21655	(+-)-Baclofen	[M+H]+	null	0.04	FALSE	-1	214.22	C10H12ClNO2	Gamma amino acids and derivatives	KPYSYYIEGFHWSV-UHFFFAOYSA-N	C1=CC(=CC=C1C(CC(=O)O)CN)Cl	530	FALSE	TRUE	FALSE	Normalized unit: Intensity; Annotation method: MSMS_Public_ExpBioInsilico_Pos_VS17_1	FALSE	FALSE	316	0	0	0.94	-1	-1	-1	-1	-1	0.94	16.72	blank2	214.22006:1802 214.32600:128 214.35219:186 214.39909:64 214.43250:188 214.78955:116 214.82422:58 215.07849:164 215.13416:104 215.16896:70 215.21989:320 215.24959:288 215.31636:106 215.38673:156 215.48636:116 215.57820:116 215.82912:50 216.02878:56 216.07161:106 216.11794:76 216.26686:108	null	8452	816	674	2518	1070	1272	1357	1141	1263	1703	908	2008	1599	1005	1517	1317
14.122	214.21739	(+-)-Baclofen	[M+H]+	null	0.04	FALSE	-1	214.22	C10H12ClNO2	Gamma amino acids and derivatives	KPYSYYIEGFHWSV-UHFFFAOYSA-N	C1=CC(=CC=C1C(CC(=O)O)CN)Cl	530	FALSE	TRUE	FALSE	Normalized unit: Intensity; Annotation method: MSMS_Public_ExpBioInsilico_Pos_VS17_1	FALSE	FALSE	317	0	0	0.97	-1	-1	-1	-1	-1	0.97	48.26	blank2	214.21739:3950 214.26227:574 214.31099:148 214.37639:218 214.45177:80 214.51340:100 214.68375:82 214.74084:124 214.80682:150 214.88608:120 215.03535:52 215.08116:144 215.14056:382 215.17174:302 215.22075:630 215.25491:394 215.33209:68 215.36824:62 215.46605:78 215.50464:66 215.74843:114 215.91747:86 215.98087:68 216.14653:108 216.20721:296 216.25568:160	null	16507	1025	793	1504	1661	720	904	1724	1662	1450	1155	1376	1160	1426	1440	1108
14.455	214.21761	(+-)-Baclofen	[M+H]+	null	1	FALSE	-1	214.22	C10H12ClNO2	Gamma amino acids and derivatives	KPYSYYIEGFHWSV-UHFFFAOYSA-N	C1=CC(=CC=C1C(CC(=O)O)CN)Cl	530	FALSE	TRUE	FALSE	Normalized unit: Intensity; Annotation method: MSMS_Public_ExpBioInsilico_Pos_VS17_1	FALSE	FALSE	318	0	0	1	-1	-1	-1	-1	-1	1	76.69	Non Insect (N3)	214.21918:3850 214.35490:124 214.69664:84 215.00388:70 215.09044:136 215.15631:114 215.22153:322 215.40396:70 215.53796:60 215.91502:64 216.08492:84 216.17166:66 216.22978:52 216.31911:58	null	67324	16292	15911	17679	17124	16290	15576	14777	15811	16688	17443	17035	17467	15730	17568	17820
13.756	214.2189	(+-)-Baclofen	[M+H]+	null	0.04	FALSE	-1	214.22	C10H12ClNO2	Gamma amino acids and derivatives	KPYSYYIEGFHWSV-UHFFFAOYSA-N	C1=CC(=CC=C1C(CC(=O)O)CN)Cl	530	FALSE	TRUE	FALSE	Normalized unit: Intensity; Annotation method: MSMS_Public_ExpBioInsilico_Pos_VS17_1	FALSE	FALSE	319	0	0	0.99	-1	-1	-1	-1	-1	0.99	32.47	blank2	214.21890:2750 214.34813:60 214.39537:156 214.50009:112 214.60867:126 214.64804:54 214.77975:126 214.88052:108 214.99181:84 215.07780:252 215.15198:578 215.19827:446 215.33389:174 215.44258:98 215.51076:60 215.56355:102 215.59169:118 215.64445:58 215.74548:106 215.93896:60 215.97417:66 216.01587:88 216.04938:120 216.09358:128 216.18755:298 216.22382:262 216.29518:108 216.32550:96	null	10079	1148	1429	1465	1722	812	1280	1479	1182	869	1598	1549	1757	835	1349	1453
13.517	214.25085	N,N-Dimethyldodecylamine	[M+H]+	null	1	TRUE	10.389	214.2529	C14H31N	Trialkylamines	YWFWDNVOPHGWMX-UHFFFAOYSA-N	CCCCCCCCCCCCN(C)C	430	FALSE	TRUE	TRUE	Normalized unit: Intensity; Annotation method: MSMS_Public_ExpBioInsilico_Pos_VS17_1	FALSE	FALSE	320	0	0	1	0.87	0.79	0.88	3	1	1.79	466.15	Insect (I5)	214.25262:22800 214.36725:454 214.40163:354 214.50119:112 214.74429:76 214.89615:72 215.08318:250 215.13895:200 215.18242:174 215.25621:3424 215.40068:100 215.44789:84 215.59990:66 215.75780:64 216.04805:78 216.09236:108 216.14023:136 216.21074:120 216.25478:284	184.11520:34 196.77217:46 211.41563:80 214.18837:56 214.25420:3540 214.35674:32 214.41196:104 214.71365:20 215.01335:34 215.14456:94 215.25684:434 215.86188:50 216.26419:82 216.55260:28	530780	68969	65962	68729	67866	66878	66223	66589	68532	68506	66098	66978	65983	65848	66499	65601
10.098	215.03468	5,7-Dihydroxy-4-methylcoumarin	[M+Na]+	null	0.96	TRUE	4.08	215.03	C10H8O4	7-hydroxycoumarins	QNVWGEJMXOQQPM-UHFFFAOYSA-N	O=C1OC=2C=C(O)C=C(O)C2C(=C1)C	530	FALSE	TRUE	FALSE	Normalized unit: Intensity; Annotation method: MSMS_Public_ExpBioInsilico_Pos_VS17_1	FALSE	FALSE	322	0	0	0.92	0.54	0.56	0.94	3	1	1.49	37.88	Insect (I9)	215.03395:3812 215.08682:340 215.16183:124 215.96811:92 216.03351:526 216.13026:66 216.16040:178 216.23489:90 216.56728:54 216.95229:80 217.04181:186 217.08130:248 217.14284:216	157.05699:36 159.07292:74 171.04378:146 171.98732:86 177.02141:24 195.22322:30 215.03847:290 215.07356:84 215.13144:92	47	7231	17379	12884	18403	16552	9509	17308	16646	16127	19995	16061	18273	11638	14495	19907
13.416	215.04823	N-Methyl-N-nitrosotoluene-4-sulphonamide (NTOLS)	[M+H]+	null	0.04	FALSE	8.3	215.04849	C8H10N2O3S	Benzenesulfonamides	FFKZOUIEAHOBHW-UHFFFAOYSA-N	O=S(=O)(c1ccc(cc1)C)N(N=O)C	530	FALSE	TRUE	FALSE	Normalized unit: Intensity; Annotation method: MSMS_Public_ExpBioInsilico_Pos_VS17_1	FALSE	FALSE	323	0	0	1	-1	-1	-1	-1	-1	1	22.05	blank2	215.04802:2020 215.16325:1596 215.25989:2116 215.32510:182 215.38014:186 215.41637:102 215.48705:108 215.66394:152 215.71059:66 215.77527:108 215.81424:164 215.87376:142 215.95741:168 215.98592:162 216.02577:188 216.05641:428 216.08145:338 216.16989:468 216.19165:516 216.26158:324 216.36584:86 216.46831:132 216.58125:126 216.67648:118 216.80742:64 216.88103:140 216.93428:176 217.04588:906 217.091…	null	6124	882	1227	357	949	709	926	923	1220	961	1143	1203	1147	1043	1077	950
0.667	215.05261	(1S,3R,4S,5R)-1,3,4,5-tetrahydroxycyclohexane-1-carboxylic acid	[M+Na]+	null	0.92	FALSE	-1	215.0526	C7H12O6	Quinic acids and derivatives	AAWZDTNXLSGCEK-WYWMIBKRSA-N	O=C(O)C1(O)CC(O)C(O)C(O)C1	530	FALSE	TRUE	FALSE	Normalized unit: Intensity; Annotation method: MSMS_Public_ExpBioInsilico_Pos_VS17_1	FALSE	FALSE	324	0	0	1	-1	-1	-1	-1	-1	1	38.61	Non Insect (N3)	215.05260:3988 215.18436:210 216.04993:382 216.11575:150 216.18102:96 216.48041:84 216.94505:212 217.01657:214 217.07184:650	null	65	15846	19684	18739	23415	17219	21454	14674	25183	16721	14208	27931	21611	14746	13769	24549
13.011	215.08315	N,N-Dimethyl-N'-p-tolylsulphamide	[M+H]+	null	0.04	FALSE	7.5	215.0849	C9H14N2O2S	Sulfanilides	UDCDOJQOXWCCSD-UHFFFAOYSA-N	O=S(=O)(Nc1ccc(C)cc1)N(C)C	530	FALSE	TRUE	FALSE	Normalized unit: Intensity; Annotation method: MSMS_Public_ExpBioInsilico_Pos_VS17_1	FALSE	FALSE	325	0	0	0.98	-1	-1	-1	-1	-1	0.98	36.56	blank2	215.08315:3942 215.16365:6008 215.28580:496 215.37393:60 215.48456:136 215.51965:106 215.70744:70 215.80518:74 215.84871:178 215.92372:106 215.97882:66 216.01706:168 216.08467:808 216.12219:460 216.16983:1336 216.30301:110 216.37971:58 216.43974:108 216.58255:60 216.69254:112 216.75034:88 216.80084:130 216.85736:150 216.89539:102 216.92146:94 216.97031:136 217.03885:398 217.14496:84714	null	11992	167	701	102	329	192	46	420	135	915	339	992	257	767	174	852
13.062	215.16426	OMEGA-HYDROXYDODECANOIC ACID	[M+H]+	null	0.32	FALSE	-1	215.16499	C12H24O3	null	ZDHCZVWCTKTBRY-UHFFFAOYSA-N	C(CCCCCC(=O)O)CCCCCO	530	FALSE	TRUE	FALSE	Normalized unit: Intensity; Annotation method: MONA_2	FALSE	FALSE	326	0	0	1	-1	-1	-1	-1	-1	1	22.75	Insect (I3)	215.16486:1852 215.25520:84 215.31894:116 215.45032:86 215.69154:68 216.05797:112 216.08794:90 216.16849:284 216.32576:58 216.94315:72 217.14322:1010	null	59696	5394	3571	6103	5249	4454	4706	5436	4752	5469	4546	4870	7067	5570	4248	3542
13.119	215.16594	OMEGA-HYDROXYDODECANOIC ACID	[M+H]+	null	0.04	FALSE	-1	215.16499	C12H24O3	null	ZDHCZVWCTKTBRY-UHFFFAOYSA-N	C(CCCCCC(=O)O)CCCCCO	530	FALSE	TRUE	FALSE	Normalized unit: Intensity; Annotation method: MONA_2	FALSE	FALSE	327	0	0	1	-1	-1	-1	-1	-1	1	45.37	blank2	215.16594:8162 215.27788:138 215.36040:74 215.41304:100 215.46082:90 215.53464:126 215.75105:112 215.83678:122 215.89449:94 215.95393:54 215.98970:166 216.07658:102 216.17055:698 216.28871:196 216.44725:52 216.52296:158 216.60219:54 216.63895:74 216.68106:86 216.73286:202 216.78122:66 216.84996:96 216.93109:236 217.00653:210 217.07167:146 217.15756:3024	null	33342	1473	3333	1728	2349	2196	2401	1993	3475	2770	2791	1904	2905	3687	2210	1831
13.233	215.16599	OMEGA-HYDROXYDODECANOIC ACID	[M+H]+	null	0.04	FALSE	-1	215.16499	C12H24O3	null	ZDHCZVWCTKTBRY-UHFFFAOYSA-N	C(CCCCCC(=O)O)CCCCCO	530	FALSE	TRUE	FALSE	Normalized unit: Intensity; Annotation method: MONA_2	FALSE	FALSE	328	0	0	1	-1	-1	-1	-1	-1	1	37.15	blank2	215.16599:6254 215.24146:202 215.29330:176 215.58630:108 215.70697:74 215.78767:78 215.83995:50 216.02454:112 216.05919:138 216.12460:486 216.17258:878 216.30412:84 216.34509:60 216.37721:118 216.47873:60 216.58165:56 216.75482:222 216.80492:252 216.88405:228 216.98685:232 217.03906:318 217.14549:95400 217.18042:110700	null	21053	2635	2416	3566	3413	4360	3588	2987	3827	4667	2853	2979	3133	3333	3123	3328
12.675	216.19585	Rhodinyl Acetate	[M+NH4]+	null	1	TRUE	-1	216.1958	C12H22O2	Fatty alcohol esters	JOZKFWLRHCDGJA-UHFFFAOYSA-N	O=C(OCCC(C)CCC=C(C)C)C	530	FALSE	TRUE	FALSE	Normalized unit: Intensity; Annotation method: MSMS_Public_ExpBioInsilico_Pos_VS17_1	FALSE	FALSE	329	0	0	0.99	null	null	null	22	null	0.5	64.32	Non Insect (N5)	216.19707:4706 216.27905:196 216.32701:62 216.53806:58 216.93236:92 217.08095:432 217.14630:350 217.19708:1284 217.25246:82 217.30136:148 217.33105:114 217.89247:78 218.04309:168 218.11206:296 218.15776:136 218.19614:176	159.14371:118 163.14438:238 181.16013:52 181.20673:74 199.11037:68 201.20554:66 216.08694:98	73386	11085	11156	11244	11343	11659	10228	11851	11260	11063	11614	6258	12266	11023	6634	6432
13.648	216.19801	Kinetin	[M+H]+	null	0.04	FALSE	-1	216.2	C10H9N5O	6-alkylaminopurines	QANMHLXAZMSUEX-UHFFFAOYSA-N	N=1C=NC=2C1NC=NC2NCC=3OC=CC3	530	FALSE	TRUE	FALSE	Normalized unit: Intensity; Annotation method: MSMS_Public_ExpBioInsilico_Pos_VS17_1	FALSE	FALSE	330	0	0	0.98	-1	-1	-1	-1	-1	0.98	24.05	blank2	216.19574:1760 216.31021:70 216.33554:106 216.55118:150 216.85281:192 216.90688:102 216.95099:88 216.98550:120 217.04974:150 217.14745:2840 217.18294:3176 217.30353:136 217.43680:102 217.47285:78 217.72099:62 217.90857:96 217.95117:118 218.07837:194 218.11102:70 218.18536:704	null	6911	550	958	853	819	678	602	529	1133	817	744	602	505	854	351	515
0.705	217.06808	1,3,7-trimethyl-3,7-dihydro-1H-purine-2,6-dione	[M+Na]+	null	0.96	TRUE	2.89	217.07001	C8H10N4O2	Xanthines	RYYVLZVUVIJVGH-UHFFFAOYSA-N	O=C1C2=C(N=CN2C)N(C(=O)N1C)C	530	FALSE	TRUE	FALSE	Normalized unit: Intensity; Annotation method: MSMS_Public_ExpBioInsilico_Pos_VS17_1	FALSE	FALSE	331	0	0	0.98	0.51	0.53	0.69	6	0.33	1.3	135.11	Non Insect (N1)	217.06779:25344 217.20267:312 217.30191:54 217.48882:110 218.00717:70 218.07001:1684 218.14822:90 218.18504:74 218.30685:50 218.72932:102 218.89178:80 218.93330:238 218.96104:114 219.02759:15508	160.10684:100 217.06952:94	185	81768	83969	90351	63079	87785	125268	70399	185776	127943	76637	147863	92836	94790	64662	117817
0.1	217.10471	NCGC00380632-01_C10H16O5_(4S,5S,6E,8S,10R)-4,5,8-Trihydroxy-10-methyl-3,4,5,8,9,10-hexahydro-2H-oxecin-2-one	[M+H]+	null	0.96	FALSE	-1	217.10699	C10H16O5	Oxocins	HWMMWMJBUOCCFZ-XYEXOTNWSA-N	C[C@@H]1C[C@H](O)\C=C\[C@H](O)[C@@H](O)CC(=O)O1	530	FALSE	TRUE	FALSE	Normalized unit: Intensity; Annotation method: MSMS_Public_ExpBioInsilico_Pos_VS17_1	FALSE	FALSE	332	0	0	1	-1	-1	-1	-1	-1	1	17.85	Insect (I3)	217.10703:1504 217.16772:144 217.24611:90 217.30191:74 217.38649:98 217.56198:112 217.78229:68 217.88297:60 217.98787:144 218.11670:180 218.16031:92 218.19734:122 218.37151:90 218.75771:104 218.91623:342 219.05394:460 219.11551:154 219.15926:194 219.20055:120	null	772	4696	4004	4521	4532	4117	2666	3373	3783	4000	3690	8174	2493	4087	6944	7342
14.158	217.14346	(2R)-2-[(2R,5S)-5-[(2S)-2-hydroxybutyl]oxolan-2-yl]propanoic acid	[M+H]+	null	1	FALSE	-1	217.14343	C11H20O4	Tetrahydrofurans	HTCUURQJNZBKIA-XFWSIPNHSA-N	O=C(O)C(C)C1OC(CC1)CC(O)CC	530	FALSE	TRUE	FALSE	Normalized unit: Intensity; Annotation method: MSMS_Public_ExpBioInsilico_Pos_VS17_1	FALSE	FALSE	333	0	0	1	-1	-1	-1	-1	-1	1	25.1	Insect (I5)	217.14345:2750 217.28230:120 217.42273:68 217.46899:84 217.49631:82 217.64407:72 217.67883:64 217.74385:160 217.84238:74 217.89391:68 217.93002:60 217.98033:74 218.03438:52 218.09781:146 218.14899:666 218.22629:72 218.25461:104 218.47462:100 218.51544:100 218.57887:78 218.60750:62 218.66406:76 218.72282:74 218.89453:82 218.93771:328 219.05310:1446 219.09952:782 219.13985:268 219.17311:422 219.204…	null	50877	9681	9651	8801	8982	9584	9361	9110	8724	9108	7669	6312	9262	10597	7062	8259
13.683	217.14531	(2R)-2-[(2R,5S)-5-[(2S)-2-hydroxybutyl]oxolan-2-yl]propanoic acid	[M+H]+	null	0.04	FALSE	-1	217.14343	C11H20O4	Tetrahydrofurans	HTCUURQJNZBKIA-XFWSIPNHSA-N	O=C(O)C(C)C1OC(CC1)CC(O)CC	530	FALSE	TRUE	FALSE	Normalized unit: Intensity; Annotation method: MSMS_Public_ExpBioInsilico_Pos_VS17_1	FALSE	FALSE	335	0	0	0.98	-1	-1	-1	-1	-1	0.98	65.15	blank2	217.14549:8942 217.17757:3060 217.25916:338 217.31293:318 217.37415:110 217.41672:112 217.52182:112 217.57565:70 217.63426:92 217.68422:78 217.76126:76 217.92726:54 217.99550:64 218.03354:54 218.06512:184 218.14879:1414 218.18269:540 218.29083:104 218.34477:70 218.52399:108 218.60066:80 218.62845:70 218.73466:92 218.82869:78 218.92747:80 218.98532:92 219.05409:1166 219.13812:1124 219.17659:3328 2…	null	29734	1694	1674	1635	1649	1263	1590	970	1809	1796	1725	1153	1648	1787	1908	1307
12.667	217.1526	Valylvaline	[M+H]+	null	0.04	FALSE	2.15	217.1554	C10H20N2O3	Dipeptides	KRNYOVHEKOBTEF-UHFFFAOYSA-N	O=C(O)C(NC(=O)C(N)C(C)C)C(C)C	530	FALSE	TRUE	FALSE	Normalized unit: Intensity; Annotation method: MSMS_Public_ExpBioInsilico_Pos_VS17_1	FALSE	FALSE	337	0	0	0.96	-1	-1	-1	-1	-1	0.96	10.65	blank2	217.15715:3444 217.19650:2622 217.28223:150 217.32443:106 217.49579:102 217.55658:200 217.68600:74 217.82594:50 217.88792:78 218.00949:78 218.12271:520 218.16161:1058 218.19760:758 218.27576:100 218.32089:218 218.35455:100 218.50232:52 218.63509:88 218.74300:52 218.84128:54 218.94313:262 218.98390:108 219.05452:1300 219.10393:538 219.14244:1222 219.17517:2328	null	13151	461	921	515	243	1275	1252	233	1040	811	913	239	609	931	1099	698
14.475	217.1608	NCGC00179899-02_C15H22O2_1H-3a,6-Methanoazulene-3-carboxylic acid, octahydro-7,7-dimethyl-8-methylene-, (3S,3aR,6R,8aS)-	[M-H2O+H]+	null	1	FALSE	-1	217.158	C15H22O2	Sesquiterpenoids	IJGMVUXEZUEDJR-RTWAVKEYSA-N	CC1(C)[C@@H]2CC[C@]3(C2)[C@H](CC[C@@H]3C1=C)C(O)=O	530	FALSE	TRUE	FALSE	Normalized unit: Intensity; Annotation method: MSMS_Public_ExpBioInsilico_Pos_VS17_1	FALSE	FALSE	338	0	0	1	-1	-1	-1	-1	-1	1	32.09	Insect (I8)	217.15814:3056 217.24092:148 217.40623:78 217.53256:120 217.71431:124 217.90781:74 218.05025:128 218.12155:108 218.16185:778 218.31738:58 218.93289:134 219.01192:124 219.05305:1590 219.16934:308 219.23079:96	null	90980	11658	11908	11563	10084	10125	11440	11931	10358	11273	11303	12821	10543	10178	12384	11966
13.213	217.17955	OMEGA-HYDROXYDODECANOATE	[M+H]+	null	1	TRUE	-1	217.17999	C12H24O3	Medium-chain hydroxy acids and derivatives	ZDHCZVWCTKTBRY-UHFFFAOYSA-N	OCCCCCCCCCCCC(O)=O	530	FALSE	TRUE	FALSE	Normalized unit: Intensity; Annotation method: MSMS_Public_ExpBioInsilico_Pos_VS17_1	FALSE	FALSE	339	0	0	1	0.31	0.39	0.58	24	0.04	1.05	560.07	Non Insect (N7)	217.17964:61634 217.31973:1448 217.39293:182 217.44196:64 217.59326:120 217.67059:98 217.80768:66 217.87601:54 218.04857:100 218.08412:216 218.18289:8294 218.25177:258 218.28835:282 218.43820:116 218.59071:150 218.70747:72 218.76219:64 218.81393:112 218.93578:240 218.97864:156 219.05432:636 219.18042:1492	180.13083:30 183.61403:22 217.11417:48	864441	179849	189550	187922	184622	190077	187169	183917	177475	191798	182033	186535	187963	187899	190487	182319
13.369	217.18085	OMEGA-HYDROXYDODECANOATE	[M+H]+	null	0.04	FALSE	-1	217.17999	C12H24O3	Medium-chain hydroxy acids and derivatives	ZDHCZVWCTKTBRY-UHFFFAOYSA-N	OCCCCCCCCCCCC(O)=O	530	FALSE	TRUE	FALSE	Normalized unit: Intensity; Annotation method: MSMS_Public_ExpBioInsilico_Pos_VS17_1	FALSE	FALSE	340	0	0	1	-1	-1	-1	-1	-1	1	104.13	blank2	217.18085:22558 217.28851:516 217.36891:66 217.49748:78 217.52382:94 217.56320:98 217.67328:158 217.83829:132 217.94261:80 217.98129:78 218.08098:86 218.18536:3548 218.32826:82 218.37808:76 218.42368:96 218.46098:56 218.52458:120 218.56685:106 218.73853:88 218.78632:150 218.90167:180 218.93204:288 218.96529:214 219.00969:220 219.05515:1096 219.09084:928 219.19745:60804	null	73560	2093	8409	6517	5299	8113	3922	4389	6020	5823	5982	6044	4958	3726	8769	3294
0.685	219.02728	THEOBROMINE	[M+K]+	null	0.96	TRUE	-1	219.02788	C7H8N4O2	Xanthines	YAPQBXQYLJRXSA-UHFFFAOYSA-N	O=C1N=C(O)C2=C(N=CN2C)N1C	530	FALSE	TRUE	FALSE	Normalized unit: Intensity; Annotation method: MSMS_Public_ExpBioInsilico_Pos_VS17_1	FALSE	FALSE	345	0	0	0.99	null	null	null	86	null	0.5	79.22	Non Insect (N7)	219.02684:24058 219.15962:426 219.20517:118 219.32640:78 219.46204:72 219.77119:54 219.81790:62 220.03178:1360 220.13933:100 220.17691:54 220.53656:62 220.81410:76 220.87923:54 220.93729:340 221.02702:1182 221.06273:2826	179.02623:86	0	91499	134209	109670	141086	125718	110854	145402	93372	105686	94010	128778	137565	90875	142175	145018
0.784	219.05186	benzo[b][1,8]naphthyridin-5-ol	[M+Na]+	null	0.04	FALSE	3.61	219.05	C12H8N2O	Hydroquinolones	DAFMSUZBESPPSV-UHFFFAOYSA-N	OC1=C2C=CC=NC2=NC=3C=CC=CC31	530	FALSE	TRUE	FALSE	Normalized unit: Intensity; Annotation method: MSMS_Public_ExpBioInsilico_Pos_VS17_1	FALSE	FALSE	346	0	0	0.98	-1	-1	-1	-1	-1	0.98	12.58	Non Insect (N5)	219.05186:6612 219.95132:92 220.03458:452 220.05902:370 220.10457:116 220.13483:136 220.24165:80 220.38145:70 220.80150:66 220.93591:396 221.02890:678 221.06656:2222	null	11477	18064	6267	7986	1494	11606	8356	5210	7381	3854	10990	13443	30587	23402	8062	15868
0.211	219.05231	benzo[b][1,8]naphthyridin-5-ol	[M+Na]+	null	0.04	FALSE	3.61	219.05	C12H8N2O	Hydroquinolones	DAFMSUZBESPPSV-UHFFFAOYSA-N	OC1=C2C=CC=NC2=NC=3C=CC=CC31	530	FALSE	TRUE	FALSE	Normalized unit: Intensity; Annotation method: MSMS_Public_ExpBioInsilico_Pos_VS17_1	FALSE	FALSE	347	0	0	0.97	-1	-1	-1	-1	-1	0.97	11.71	blank2	219.05231:4500 219.12126:132 219.18872:122 219.94510:56 219.97322:92 220.05632:478 220.17366:80 220.93359:666 221.06758:622 221.14513:132	null	19754	7334	9063	14244	10165	2957	6875	5499	14197	4513	5726	4215	15726	3998	5945	11737
0.07	219.05312	benzo[b][1,8]naphthyridin-5-ol	[M+Na]+	null	0.04	FALSE	3.61	219.05	C12H8N2O	Hydroquinolones	DAFMSUZBESPPSV-UHFFFAOYSA-N	OC1=C2C=CC=NC2=NC=3C=CC=CC31	530	FALSE	TRUE	FALSE	Normalized unit: Intensity; Annotation method: MSMS_Public_ExpBioInsilico_Pos_VS17_1	FALSE	FALSE	348	0	0	0.95	-1	-1	-1	-1	-1	0.95	17.3	Non Insect (N10)	219.05312:5868 219.13171:242 219.21672:52 219.70818:78 220.01093:52 220.05586:532 220.13026:66 220.77332:60 220.93674:300 220.97502:50 221.03046:228 221.07045:650 221.12416:270	null	8423	8445	6583	8151	12122	14191	6267	9000	8565	5990	7494	7978	8381	5387	7785	4708
24.128	219.05434	Acetosyringone	[M+Na]+	null	1	TRUE	-1	219.06277	C10H12O4	Alkyl-phenylketones	OJOBTAOGJIWAGB-UHFFFAOYSA-N	O=C(C1=CC(OC)=C(O)C(OC)=C1)C	530	FALSE	TRUE	FALSE	Normalized unit: Intensity; Annotation method: MSMS_Public_ExpBioInsilico_Pos_VS17_1	FALSE	FALSE	349	0	0	0.72	0.02	1	0.02	59	0.02	0.88	45.58	Insect (I7)	219.05473:14326 219.18317:118 219.24591:54 219.28018:56 219.46182:78 219.93930:114 220.05937:730 220.93785:434 221.00031:90 221.07043:1006 221.11177:238 221.15056:120	157.00194:72	89119	87705	71867	68447	77162	76621	60768	71022	78709	75096	71423	60186	74848	87158	68509	73237
14.226	219.10321	NCGC00180715-02!(2R)-2-[(1E,3E)-penta-1,3-dienyl]-2,3-dihydro-1-benzofuran-5,7-diol	[M+H]+	null	0.04	FALSE	-1	219.101	C13H14O3	Coumarans	WTFIFQXTQCYJKU-JWVODRKRSA-N	C\C=C\C=C\[C@H]1CC2=C(O1)C(O)=CC(O)=C2	530	FALSE	TRUE	FALSE	Normalized unit: Intensity; Annotation method: MSMS_Public_ExpBioInsilico_Pos_VS17_1	FALSE	FALSE	350	0	0	0.98	-1	-1	-1	-1	-1	0.98	17.69	blank2	219.10321:5656 219.17838:1048 219.29028:150 219.36133:62 219.51848:50 219.57321:62 219.68947:144 219.73602:54 219.78154:108 219.81262:94 219.98149:76 220.06050:210 220.10875:810 220.17723:634 220.28362:140 220.32779:126 220.39096:74 220.47908:74 220.72949:124 220.78329:180 220.86845:52 220.93378:426 221.00647:204 221.06825:264 221.11778:1170 221.15355:668 221.19087:1818	null	26679	1972	3167	3425	3031	3437	3497	2683	1390	3096	2606	2910	2972	2339	1922	3541
13.098	219.13809	Pterosin B	[M+H]+	null	0.64	FALSE	10.342	219.138	C14H18O2	Indanones	SJNCSXMTBXDZQA-SECBINFHSA-N	C[C@@H]1CC2=C(C1=O)C(=C(C(=C2)C)CCO)C	530	FALSE	TRUE	FALSE	Normalized unit: Intensity; Annotation method: MSMS_Public_ExpBioInsilico_Pos_VS17_1	FALSE	FALSE	351	0	0	1	-1	-1	-1	-1	-1	1	9.88	Non Insect (N2)	219.13704:3014 219.17204:2142 219.24396:144 219.99350:84 220.05446:254 220.16942:790 220.43622:66 220.81728:68 220.93965:278 221.03357:94 221.07254:358 221.11549:1906 221.18492:520	null	49382	9847	8845	9873	8974	9678	10064	10149	10088	10787	9678	7862	9429	9613	9607	9302
13.569	219.13829	Pterosin B	[M+H]+	null	0.04	FALSE	10.342	219.138	C14H18O2	Indanones	SJNCSXMTBXDZQA-SECBINFHSA-N	C[C@@H]1CC2=C(C1=O)C(=C(C(=C2)C)CCO)C	530	FALSE	TRUE	FALSE	Normalized unit: Intensity; Annotation method: MSMS_Public_ExpBioInsilico_Pos_VS17_1	FALSE	FALSE	352	0	0	1	-1	-1	-1	-1	-1	1	10.9	QC1I7	219.13675:1306 219.17723:904 219.29881:122 219.44955:74 219.52733:52 219.93913:66 220.05736:116 220.09407:136 220.14563:416 220.19926:168 220.24524:168 220.93742:364 221.02655:128 221.07457:164 221.11610:1498 221.15962:306 221.18407:402	null	14249	3948	3668	4502	5017	4464	4068	4536	5208	4254	4155	4597	4514	3301	4612	4299
12.93	219.15921	Alpha Cyperone	[M+H]+	null	1	TRUE	7.71	219.17	C15H22O	Eudesmane, isoeudesmane or cycloeudesmane sesquiterpenoids	KUFXJZXMWHNCEH-DOMZBBRYSA-N	O=C1C(=C2CC(C(=C)C)CCC2(C)CC1)C	530	FALSE	TRUE	FALSE	Normalized unit: Intensity; Annotation method: MSMS_Public_ExpBioInsilico_Pos_VS17_1	FALSE	FALSE	353	0	0	0.64	0.04	0.03	0.75	1	1	0.77	16.85	blank2	219.16057:45142 219.26321:664 219.30618:600 219.35617:126 219.41078:108 219.53807:162 219.61014:116 219.69267:62 219.80026:84 219.88882:288 219.95433:76 220.00958:124 220.08640:156 220.16476:6558 220.27881:68 220.38632:140 220.51906:64 220.63872:118 220.82729:88 220.86992:68 220.93967:216 221.00844:64 221.07948:286 221.15901:1838 221.25351:152	153.10367:92 158.10670:68 158.15433:204 159.10526:48 159.16606:74 162.09752:58 163.07939:86 163.12637:90 171.45526:18 172.08112:54 177.09709:52 179.21004:20 185.11639:62 187.13258:46 201.14534:216 201.17540:142 205.18535:84 218.12064:74 218.15436:130 218.18639:54 218.92949:78 219.05078:58 219.17978:146	204334	10226	10246	11016	11103	10836	9788	9715	10052	10830	9891	10068	10043	11297	10452	10080
12.77	219.16121	Alpha Cyperone	[M+H]+	null	0.04	TRUE	7.71	219.17	C15H22O	Eudesmane, isoeudesmane or cycloeudesmane sesquiterpenoids	KUFXJZXMWHNCEH-DOMZBBRYSA-N	O=C1C(=C2CC(C(=C)C)CCC2(C)CC1)C	530	FALSE	TRUE	FALSE	Normalized unit: Intensity; Annotation method: MSMS_Public_ExpBioInsilico_Pos_VS17_1	FALSE	FALSE	354	0	0	0.68	0.03	0.03	0.75	1	1	0.78	50.43	blank2	219.16113:16974 219.22556:758 219.28064:420 219.36974:72 219.52788:84 219.60060:90 219.73053:84 219.80984:82 219.85559:70 219.93053:80 219.97673:52 220.05188:204 220.16374:3018 220.37460:98 220.50964:52 220.63278:106 220.70908:80 220.76591:68 220.83034:56 220.94070:284 221.07680:216 221.11932:708 221.15794:2154	158.15172:390 158.18503:64 159.09933:114 159.19901:102 160.13040:142 160.15475:92 163.10902:66 163.14931:74 164.15584:80 165.12730:94 169.08664:60 173.14040:112 176.46419:34 177.15518:128 179.05789:50 181.06474:64 183.13263:100 189.11343:74 192.16602:116 201.14830:74 203.14175:108 211.09344:74 219.08188:80 219.11958:92 219.17036:24 220.18727:104 221.21063:118 222.15170:74 223.09044:96	65733	283	270	89	82	64	76	462	364	727	260	348	121	214	122	639
13.118	219.17181	Muurolladie-3-One	[M+H]+	null	0.36	FALSE	-1	219.17438	C15H22O	Sesquiterpenoids	LMILVXQXGKTFSZ-UHFFFAOYSA-N	O=C1C(=CC2C(C(=CCC2C(C)C)C)C1)C	530	FALSE	TRUE	FALSE	Normalized unit: Intensity; Annotation method: MSMS_Public_ExpBioInsilico_Pos_VS17_1	FALSE	FALSE	355	0	0	1	-1	-1	-1	-1	-1	1	13.12	QC2I18	219.17754:2872 219.67072:58 219.74829:100 219.88232:118 220.06160:270 220.17668:738 220.32552:108 220.52167:84 220.78983:128 220.90013:120 220.93546:138 221.02394:96 221.06786:190 221.11775:642 221.15253:576 221.19154:688	null	119020	12581	11854	7648	18030	12198	7292	11847	8118	12298	12390	11373	12072	9089	12476	6499
13.643	219.17555	Muurolladie-3-One	[M+H]+	null	0.04	FALSE	-1	219.17438	C15H22O	Sesquiterpenoids	LMILVXQXGKTFSZ-UHFFFAOYSA-N	O=C1C(=CC2C(C(=CCC2C(C)C)C)C1)C	530	FALSE	TRUE	FALSE	Normalized unit: Intensity; Annotation method: MSMS_Public_ExpBioInsilico_Pos_VS17_1	FALSE	FALSE	356	0	0	0.99	-1	-1	-1	-1	-1	0.99	28.31	blank2	219.17555:5022 219.29805:268 219.64580:158 219.74146:116 219.86873:190 219.98251:186 220.06023:228 220.11568:336 220.17790:626 220.21175:558 220.25505:88 220.33797:162 220.40047:112 220.52560:98 220.56897:82 220.62788:144 220.83171:250 220.89174:104 220.93858:352 221.00108:112 221.06209:172 221.12271:2020 221.14601:2272 221.18172:724 221.27939:270	null	29728	2595	1437	4040	5593	3325	1739	2056	1068	2049	3834	1439	4540	2934	3028	1258
13.854	219.17587	Alpha Cyperone	[M+H]+	null	0.24	FALSE	7.71	219.17	C15H22O	Eudesmane, isoeudesmane or cycloeudesmane sesquiterpenoids	KUFXJZXMWHNCEH-DOMZBBRYSA-N	O=C1C(=C2CC(C(=C)C)CCC2(C)CC1)C	530	FALSE	TRUE	FALSE	Normalized unit: Intensity; Annotation method: MSMS_Public_ExpBioInsilico_Pos_VS17_1	FALSE	FALSE	357	0	0	1	-1	-1	-1	-1	-1	1	13.63	QC2I7	219.17004:2284 219.24574:170 219.27902:240 219.41156:58 219.55225:140 219.60051:100 219.73199:84 220.05449:180 220.08560:106 220.17955:476 220.44069:106 220.93909:190 221.01678:58 221.06924:264 221.11520:440 221.18655:488 221.26117:82	null	32724	5856	4576	5338	5529	6121	6124	4716	5912	6027	5304	5481	5570	6406	5523	6219
14.601	219.17653	Muurolladie-3-One	[M+H]+	null	0.04	FALSE	-1	219.17438	C15H22O	Sesquiterpenoids	LMILVXQXGKTFSZ-UHFFFAOYSA-N	O=C1C(=CC2C(C(=CCC2C(C)C)C)C1)C	530	FALSE	TRUE	FALSE	Normalized unit: Intensity; Annotation method: MSMS_Public_ExpBioInsilico_Pos_VS17_1	FALSE	FALSE	358	0	0	0.98	-1	-1	-1	-1	-1	0.98	6.14	blank2	219.17389:2580 219.25160:218 219.32863:80 219.42169:76 219.93066:84 220.06186:198 220.10574:282 220.18958:302 220.34320:94 220.47835:124 220.52979:52 220.58812:82 220.72823:76 220.87195:96 220.93741:240 220.99858:74 221.07678:242 221.11717:1174 221.19344:578 221.28180:148	null	13784	473	502	300	582	422	683	795	326	906	541	312	440	783	466	962
13.556	219.17676	Muurolladie-3-One	[M+H]+	null	0.04	FALSE	-1	219.17438	C15H22O	Sesquiterpenoids	LMILVXQXGKTFSZ-UHFFFAOYSA-N	O=C1C(=CC2C(C(=CCC2C(C)C)C)C1)C	530	FALSE	TRUE	FALSE	Normalized unit: Intensity; Annotation method: MSMS_Public_ExpBioInsilico_Pos_VS17_1	FALSE	FALSE	359	0	0	0.97	-1	-1	-1	-1	-1	0.97	15.41	blank2	219.17647:5400 219.32162:56 219.37241:108 219.41389:52 219.49356:72 219.57256:128 219.60857:164 219.64333:56 219.68788:62 219.72855:140 219.83646:104 219.90323:72 219.93202:92 219.96593:122 220.00182:114 220.09122:384 220.14189:818 220.17976:926 220.27690:90 220.34265:52 220.40205:54 220.43547:200 220.50220:70 220.56570:108 220.59607:92 220.71968:120 220.83667:64 220.92578:238 220.95587:136 221.0…	null	24639	838	6659	1146	2370	3531	1309	1576	1842	1545	1363	1898	6169	2355	2239	2436
13.402	219.19437	Tributylphosphine oxide	[M+H]+	null	0.2	TRUE	11	219.18719	C12H27OP	Organophosphine oxides	MNZAKDODWSQONA-UHFFFAOYSA-N	CCCCP(=O)(CCCC)CCCC	530	FALSE	TRUE	FALSE	Normalized unit: Intensity; Annotation method: MSMS_Public_ExpBioInsilico_Pos_VS17_1	FALSE	FALSE	360	0	0	0.62	0.07	0.06	0.75	1	1	0.79	72.43	blank2	219.19699:95880 219.45886:82 219.49959:92 219.52728:150 219.60449:252 219.65306:86 219.72647:68 219.75336:82 219.82684:210 219.86209:130 219.93788:62 219.98305:202 220.04985:246 220.10030:324 220.14696:434 220.20076:16662 220.34306:270 220.43553:180 220.51154:140 220.56691:74 220.59520:84 220.65517:150 220.75897:138 220.81145:122 220.85510:210 220.93887:224 221.00925:132 221.07349:346 221.11940:3…	162.96664:86 163.13402:150 175.20453:32 178.08405:66 179.14604:108 192.17329:84 207.06696:68 208.81857:106 219.09001:76 219.18121:68 220.09119:64 221.12999:72	329386	4047	4679	4309	4176	5253	4698	4576	3862	4470	4887	4244	4414	6462	4156	4063
0.146	220.93558	Sorbitol	[M+H]+	null	0.96	FALSE	-1	220.92752	C6H14O6	Sugar alcohols	FBPFZTCFMRRESA-JGWLITMVSA-N	OCC(O)C(O)C(O)C(O)CO	530	FALSE	TRUE	FALSE	Normalized unit: Intensity; Annotation method: MSMS_Public_ExpBioInsilico_Pos_VS17_1	FALSE	FALSE	361	0	0	0.87	-1	-1	-1	-1	-1	0.87	17	blank2	220.93561:2612 221.06488:242 221.13943:132 221.52168:112 221.63901:124 221.76285:80 221.93535:66 222.07834:74 222.11082:1326 222.14760:324 222.19107:218 222.73990:50 222.79410:76 222.97580:100 223.03227:118	null	6508	9028	8692	6802	7017	7955	7919	7175	7578	7496	8228	7816	7892	9059	7992	8392
0.674	221.06432	Mimosine	[M+Na]+	null	0.88	FALSE	-1	221.05327	C8H10N2O4	Alpha amino acids	WZNJWVWKTVETCG-UHFFFAOYSA-N	O=C(O)C(N)CN1C=CC(=O)C(O)=C1	530	FALSE	TRUE	FALSE	Normalized unit: Intensity; Annotation method: MSMS_Public_ExpBioInsilico_Pos_VS17_1	FALSE	FALSE	362	0	0	0.77	-1	-1	-1	-1	-1	0.77	23.58	Non Insect (N2)	221.06181:4026 221.12482:286 221.19374:140 221.23950:66 222.02213:172 222.05873:390 222.11409:1266 222.19012:118 222.21918:182 222.25491:144 222.97572:154 223.08545:308 223.14833:184	null	929	21195	20147	18729	22498	16605	15973	16861	19707	10954	21071	11246	22587	15349	16910	11196
24.126	221.06757	Harmol Hydrochloride	[M+Na]+	null	0.6	FALSE	-1	221.06853	C12H10N2O	Harmala alkaloids	LBBJNGFCXDOYMQ-UHFFFAOYSA-N	O=C1C=CC=2C(=C1)NC=3C2C=CNC3C	530	FALSE	TRUE	FALSE	Normalized unit: Intensity; Annotation method: MSMS_Public_ExpBioInsilico_Pos_VS17_1	FALSE	FALSE	363	0	0	1	-1	-1	-1	-1	-1	1	13.22	Non Insect (N9)	221.06908:2358 221.11028:368 221.22253:94 221.58464:80 221.92438:144 222.05135:156 222.11526:1256 222.18001:106 222.25211:112 222.95389:100 223.04651:458 223.11459:270	null	7056	7838	7512	4700	6099	6566	6729	9608	3312	6128	4474	8432	7208	6851	7677	6334
13.171	221.11566	NCGC00160199-01!PRECOCENE II	[M+H]+	null	1	FALSE	-1	221.118	C13H16O3	2,2-dimethyl-1-benzopyrans	PTIDGSWTMLSGAH-UHFFFAOYSA-N	COC1=CC2=C(C=CC(C)(C)O2)C=C1OC	530	FALSE	TRUE	FALSE	Normalized unit: Intensity; Annotation method: MSMS_Public_ExpBioInsilico_Pos_VS17_1	FALSE	FALSE	364	0	0	1	-1	-1	-1	-1	-1	1	85.06	Insect (I10)	221.11719:10290 221.18747:790 221.42404:56 221.69633:56 221.81847:102 221.92053:58 221.96434:64 222.11729:2210 222.26147:274 222.43054:80 222.48740:94 222.56569:54 222.66917:128 222.99335:130 223.05959:368 223.12480:504 223.16783:812	null	65392	26097	25400	26448	25971	26202	26600	27300	25146	25055	27837	18227	24183	27514	18547	18187
13.338	221.11613	NCGC00160199-01!PRECOCENE II	[M+H]+	null	0.16	FALSE	-1	221.118	C13H16O3	2,2-dimethyl-1-benzopyrans	PTIDGSWTMLSGAH-UHFFFAOYSA-N	COC1=CC2=C(C=CC(C)(C)O2)C=C1OC	530	FALSE	TRUE	FALSE	Normalized unit: Intensity; Annotation method: MSMS_Public_ExpBioInsilico_Pos_VS17_1	FALSE	FALSE	365	0	0	1	-1	-1	-1	-1	-1	1	27.88	QC1I7	221.11987:1880 221.15230:1390 221.26936:114 221.30356:76 221.45110:78 221.83801:72 221.89323:122 221.98625:66 222.01642:82 222.04018:116 222.12375:690 222.20354:92 222.24655:114 222.28409:60 222.42419:78 222.60109:94 222.96664:60 222.99597:62 223.06282:1292 223.12683:568 223.17207:774	null	32196	6307	6740	5095	5946	6058	6207	6368	6882	6807	5249	5220	5704	4669	6725	6679
13.026	221.11845	NCGC00160199-01!PRECOCENE II	[M+H]+	null	1	FALSE	-1	221.118	C13H16O3	2,2-dimethyl-1-benzopyrans	PTIDGSWTMLSGAH-UHFFFAOYSA-N	COC1=CC2=C(C=CC(C)(C)O2)C=C1OC	530	FALSE	TRUE	FALSE	Normalized unit: Intensity; Annotation method: MSMS_Public_ExpBioInsilico_Pos_VS17_1	FALSE	FALSE	366	0	0	1	-1	-1	-1	-1	-1	1	40.5	Insect (I7)	221.11835:3988 221.18875:292 221.25845:188 221.64359:68 221.69667:58 221.94423:58 221.98482:78 222.11641:998 222.18608:312 222.94406:134 222.97499:76 223.01039:66 223.09422:384 223.12933:358 223.16942:622	null	80161	10368	10495	11520	10284	11123	10659	10073	10832	9855	10836	10954	9826	10081	10265	10876
13.466	221.11961	6,7-dimethoxy-2,2-dimethyl-2h-1-benzopyran	[M+H]+	null	1	TRUE	5.56	221.12	C13H16O3	2,2-dimethyl-1-benzopyrans	PTIDGSWTMLSGAH-UHFFFAOYSA-N	O(C1=CC=2OC(C=CC2C=C1OC)(C)C)C	530	FALSE	TRUE	FALSE	Normalized unit: Intensity; Annotation method: MSMS_Public_ExpBioInsilico_Pos_VS17_1	FALSE	FALSE	367	0	0	0.9	0.09	0.15	0.67	2	0.5	0.88	836.57	QC2I7	221.11540:63192 221.23259:1394 221.31734:64 221.70668:54 221.84401:90 221.94949:88 221.98364:58 222.02177:86 222.04094:74 222.11836:9590 222.23375:336 222.33171:58 222.66202:50 222.69308:100 222.82692:88 222.99254:172 223.06573:484 223.12453:956 223.21591:172	154.85904:74 155.05798:110 159.07948:134 159.15382:70 160.07640:48 161.03926:22 161.09456:7534 161.21236:188 161.82819:22 162.09804:752 162.19212:138 162.39447:44 163.46378:34 164.26871:40 165.08498:58 165.41565:34 167.62331:30 174.29282:24 175.10881:456 175.15450:64 175.23471:24 176.11115:82 178.09187:66 178.12262:72 179.10910:326 179.16760:56 180.10577:180 180.26248:40 185.10007:64 193.08870:12…	974660	287308	279421	288714	278629	277131	283457	281051	276811	284164	280224	211995	282665	284562	208912	198893
13.32	221.15289	Rhodinyl Acetate	[M+Na]+	null	0.72	FALSE	-1	221.15118	C12H22O2	Fatty alcohol esters	JOZKFWLRHCDGJA-UHFFFAOYSA-N	O=C(OCCC(C)CCC=C(C)C)C	530	FALSE	TRUE	FALSE	Normalized unit: Intensity; Annotation method: MSMS_Public_ExpBioInsilico_Pos_VS17_1	FALSE	FALSE	368	0	0	1	-1	-1	-1	-1	-1	1	36.36	Non Insect (N2)	221.15137:4932 221.28574:170 221.40594:72 221.49205:82 221.98369:98 222.06554:106 222.11087:358 222.15521:1450 222.22733:94 222.70689:80 222.85396:64 222.97014:98 223.06937:386 223.10686:374 223.16628:542	null	45838	14524	13138	14348	13139	12452	11847	12646	11977	13170	13206	6902	13455	12253	7067	5785
14.087	221.18819	NCGC00179861-02_C15H26O2_1,8-Azulenediol, 1,2,3,3a,4,7,8,8a-octahydro-3a,6-dimethyl-1-(1-methylethyl)-, (1R,3aR,8S,8aS)-	[M-H2O+H]+	null	0.32	FALSE	-1	221.189	C15H26O2	Sesquiterpenoids	SUAPQGLGNKUSLY-LJISPDSOSA-N	CC(C)[C@]1(O)CC[C@]2(C)C\C=C(\C)C[C@H](O)[C@@H]12	530	FALSE	TRUE	FALSE	Normalized unit: Intensity; Annotation method: MSMS_Public_ExpBioInsilico_Pos_VS17_1	FALSE	FALSE	369	0	0	1	-1	-1	-1	-1	-1	1	14.41	Insect (I8)	221.18904:2476 221.27573:132 221.34004:52 221.65952:74 221.82396:56 222.05711:70 222.11209:1016 222.15410:248 222.18716:834 222.35435:134 222.47604:94 222.97223:88 223.03717:224 223.09435:2062 223.18649:272 223.28540:72	null	16772	7906	7340	8128	7779	7973	8004	7449	8130	8084	7774	4578	8513	8823	4919	4987
24.077	222.11444	Carbofuran	[M+H]+	null	0.8	FALSE	7.2	222.1125	C12H15NO3	Coumarans	DUEPRVBVGDRKAG-UHFFFAOYSA-N	CC2(C)CC1=C(C(=CC=C1)OC(NC)=O)O2	530	FALSE	TRUE	FALSE	Normalized unit: Intensity; Annotation method: MSMS_Public_ExpBioInsilico_Pos_VS17_1	FALSE	FALSE	371	0	0	1	-1	-1	-1	-1	-1	1	15.63	QC1I7	222.11292:3472 222.18616:236 222.26184:78 222.30428:76 222.70673:90 222.87292:106 222.91734:98 222.97304:70 223.11208:308 223.20497:102 223.37418:66 223.97505:84 224.02142:80 224.05324:82 224.08337:92 224.12825:7636 224.21909:232	null	9875	10395	14983	12457	11143	8749	11342	13258	11635	12819	13172	11366	10169	10787	9905	10043
12.335	222.14714	Denatonium_TP222	[M+Na]+	null	0.92	TRUE	-1	222.14885	C13H20NO2	Alpha amino acids	FCPJMWRSLGIKTQ-UHFFFAOYSA-O	CC[N+](CC)(CC(O)=O)CC1=CC=CC=C1	530	FALSE	TRUE	FALSE	Normalized unit: Intensity; Annotation method: MSMS_Public_ExpBioInsilico_Pos_VS17_1	FALSE	FALSE	372	0	0	0.99	0.07	0.22	0.5	3	0.33	0.86	31.5	Non Insect (N5)	222.14729:7148 222.25543:126 222.32996:72 222.37422:82 222.66862:106 222.71828:94 222.82834:146 222.97395:172 223.04333:122 223.10216:498 223.14731:1424 223.25111:114 224.08084:132 224.12921:4006 224.23129:216	155.10831:128 158.99477:44 159.89230:68 160.96384:54 163.03732:114 165.05582:188 167.05623:70 191.15089:64 196.06477:78 205.15672:36 221.14946:56 222.13629:234 224.13643:56	95502	36884	35747	37598	35171	35551	36881	33672	34053	33491	34089	11433	36386	36861	12054	12258
13.131	222.15013	NCGC00380411-01!7-(2-aminophenyl)heptanoic acid	[M+H]+	null	0.04	FALSE	-1	222.149	C13H19NO2	Medium-chain fatty acids	ZFXXVVRQQNCNDM-UHFFFAOYSA-N	NC1=CC=CC=C1CCCCCCC(O)=O	530	FALSE	TRUE	FALSE	Normalized unit: Intensity; Annotation method: MSMS_Public_ExpBioInsilico_Pos_VS17_1	FALSE	FALSE	373	0	0	0.99	-1	-1	-1	-1	-1	0.99	11.35	blank2	222.14906:2712 222.18335:1204 222.23865:150 222.42163:80 222.52585:94 222.55048:62 222.73409:64 222.89861:68 223.00465:70 223.06517:1796 223.16801:3514 223.26877:332 223.31172:138 223.37231:96 223.48422:112 223.55658:102 223.64864:84 223.68260:244 223.72920:116 223.80424:130 223.86353:82 223.90776:66 224.01038:82 224.06772:256 224.13272:2056 224.20338:6108	null	5884	304	873	1008	1165	1037	1370	1282	1996	425	536	1058	1021	469	1301	890
13.943	222.18248	3,5-dihydroxydecanoic acid	[M+Na]+	null	1	TRUE	-1	222.16997	C10H20O4	Medium-chain hydroxy acids and derivatives	WQZRAWSNEARGPQ-UHFFFAOYSA-N	O=C(O)CC(O)CC(O)CCCCC	530	FALSE	TRUE	FALSE	Normalized unit: Intensity; Annotation method: MSMS_Public_ExpBioInsilico_Pos_VS17_1	FALSE	FALSE	374	0	0	0.78	0	0.17	0.02	84	0.02	0.49	48.59	Insect (I1)	222.17709:9082 222.24278:390 222.29503:168 222.33354:268 222.94960:98 223.05811:1306 223.18105:1380 223.29726:190 223.99623:68 224.05615:424 224.12286:2870 224.19986:276 224.27985:124	150.02560:94 163.03264:216 165.05251:54 165.10541:168 181.81219:80 207.03723:66 224.11252:104 225.04279:46 226.04335:120	74945	31738	31532	32219	33329	31695	31452	33129	31883	32677	30860	31506	32139	29473	32797	32914
14.855	223.06248	8-hydroxy-6,7-dimethoxy-2H-chromen-2-one	[M+H]+	null	0.28	FALSE	4.07	223.063	C11H10O5	Hydroxycoumarins	QNFBKOHHLAWWTC-UHFFFAOYSA-N	O=C1OC=2C(O)=C(OC)C(OC)=CC2C=C1	530	FALSE	TRUE	FALSE	Normalized unit: Intensity; Annotation method: MSMS_Public_ExpBioInsilico_Pos_VS17_1	FALSE	FALSE	375	0	0	1	-1	-1	-1	-1	-1	1	19.67	Non Insect (N1)	223.06493:1778 223.11005:556 223.16628:220 223.20909:620 223.27621:170 223.72166:54 223.79161:100 224.06422:200 224.12918:2588 224.19984:266 224.25813:78 224.35251:110 224.49336:114 224.62677:88 224.99919:96 225.03618:336 225.06828:184 225.12584:486	null	12165	1246	5900	933	332	154	262	154	163	166	206	7659	261	982	462	592
16.259	223.063	8-hydroxy-6,7-dimethoxy-2H-chromen-2-one	[M+H]+	null	0.04	FALSE	4.07	223.063	C11H10O5	Hydroxycoumarins	QNFBKOHHLAWWTC-UHFFFAOYSA-N	O=C1OC=2C(O)=C(OC)C(OC)=CC2C=C1	530	FALSE	TRUE	FALSE	Normalized unit: Intensity; Annotation method: MSMS_Public_ExpBioInsilico_Pos_VS17_1	FALSE	FALSE	376	0	0	1	-1	-1	-1	-1	-1	1	13.18	QC2I7	223.06300:1576 223.17049:96 223.25722:66 223.31900:108 223.35626:70 223.79576:54 224.06851:430 224.12712:2900 224.23502:110 224.27087:216 224.83911:62 224.94223:74 225.04533:310 225.12689:468 225.16440:218	null	1341	43	1450	135	15	195	102	108	144	53	188	1581	160	87	386	172
16.646	223.06407	8-hydroxy-6,7-dimethoxy-2H-chromen-2-one	[M+H]+	null	0.04	FALSE	4.07	223.063	C11H10O5	Hydroxycoumarins	QNFBKOHHLAWWTC-UHFFFAOYSA-N	O=C1OC=2C(O)=C(OC)C(OC)=CC2C=C1	530	FALSE	TRUE	FALSE	Normalized unit: Intensity; Annotation method: MSMS_Public_ExpBioInsilico_Pos_VS17_1	FALSE	FALSE	377	0	0	0.99	-1	-1	-1	-1	-1	0.99	14.6	blank2	223.06549:2226 223.12286:462 223.20313:220 223.41811:60 223.88210:60 223.94119:132 224.06958:158 224.13048:2314 224.20076:214 224.27060:158 224.49211:124 224.66313:66 224.70508:102 224.87698:102 225.01048:120 225.05096:222 225.08896:152 225.13591:418	null	10241	100	250	93	218	171	167	185	222	177	100	373	167	203	252	327
13.273	223.0648	reticulol	[M+H]+	null	0.52	TRUE	-1	223.0601	C11H10O5	Isocoumarins and derivatives	LREZRXWUEZCZRU-UHFFFAOYSA-N	O=C1OC(=CC=2C=C(O)C(OC)=C(O)C12)C	530	FALSE	TRUE	FALSE	Normalized unit: Intensity; Annotation method: MSMS_Public_ExpBioInsilico_Pos_VS17_1	FALSE	FALSE	378	0	0	0.97	0.05	0.38	0.12	104	0.12	0.76	23.42	QC2I7	223.06252:8368 223.16153:864 223.20366:220 223.28261:224 223.32495:114 223.43896:50 223.47192:96 223.90617:96 223.96593:74 224.06262:1468 224.12599:2286 224.18500:454 224.22813:156 224.43056:60 224.57402:88 224.90285:52 224.94403:122 225.05589:1330 225.09889:342 225.14699:11228	151.11247:80 155.06638:128 156.09447:76 164.96652:58 165.08800:68 165.10986:52 166.05634:108 167.06410:24 167.16832:98 170.02847:50 173.07198:74 174.16722:60 179.24094:70 209.02281:120 210.00284:104 210.03561:66 214.99535:22 215.63228:44 224.12373:96 225.03537:62 225.09808:90 225.14714:64 225.19185:58 225.83463:30 226.04546:34 227.03825:228 227.15392:102 228.01262:82	46238	6480	7020	4141	3921	3844	4501	4026	4004	3931	4478	8115	4381	5663	5159	4446
13.366	223.06534	reticulol	[M+H]+	null	1	TRUE	-1	223.0601	C11H10O5	Isocoumarins and derivatives	LREZRXWUEZCZRU-UHFFFAOYSA-N	O=C1OC(=CC=2C=C(O)C(OC)=C(O)C12)C	530	FALSE	TRUE	FALSE	Normalized unit: Intensity; Annotation method: MSMS_Public_ExpBioInsilico_Pos_VS17_1	FALSE	FALSE	379	0	0	0.97	0.11	0.66	0.17	104	0.14	0.95	47.85	Non Insect (N1)	223.06268:8564 223.16756:1052 223.20609:458 223.39517:60 223.82426:100 223.96579:98 224.06569:1586 224.12766:2196 224.18665:264 224.27290:118 224.90936:80 225.06302:1050 225.13737:866	150.01492:28 155.05638:66 156.99605:96 160.94048:72 162.11237:114 163.03102:68 165.05588:158 166.08226:56 178.11801:146 179.06221:56 180.13739:56 208.09891:92 209.00940:66 209.03946:58 214.10454:82 222.18813:94 223.05937:74 224.15184:52 225.04686:604 225.10530:110 226.04221:148 227.02391:152 227.05666:66	100496	11648	17941	8187	6711	6588	6936	6549	7052	7169	6961	20992	6380	11812	10479	7483
13.927	223.06566	8-hydroxy-6,7-dimethoxy-2H-chromen-2-one	[M+H]+	null	0.36	FALSE	4.07	223.061	C11H10O5	Hydroxycoumarins	QNFBKOHHLAWWTC-UHFFFAOYSA-N	O=C1OC=2C(O)=C(OC)C(OC)=CC2C=C1	530	FALSE	TRUE	FALSE	Normalized unit: Intensity; Annotation method: MSMS_Public_ExpBioInsilico_Pos_VS17_1	FALSE	FALSE	380	0	0	1	-1	-1	-1	-1	-1	1	40.77	QC2I7	223.06125:15700 223.18500:838 223.23889:392 223.32732:100 223.58319:60 223.79430:60 223.95035:64 224.06308:3832 224.12631:3398 224.20482:442 224.25954:128 224.41435:56 224.46538:60 224.57851:84 224.65265:142 224.68102:92 224.91219:92 224.99188:60 225.04744:1464 225.12334:1574	null	36048	5227	11427	3316	2856	2183	2941	2943	2729	3044	1896	12203	2814	5081	3965	2222
14.998	223.06567	8-hydroxy-6,7-dimethoxy-2H-chromen-2-one	[M+H]+	null	0.04	FALSE	4.07	223.063	C11H10O5	Hydroxycoumarins	QNFBKOHHLAWWTC-UHFFFAOYSA-N	O=C1OC=2C(O)=C(OC)C(OC)=CC2C=C1	530	FALSE	TRUE	FALSE	Normalized unit: Intensity; Annotation method: MSMS_Public_ExpBioInsilico_Pos_VS17_1	FALSE	FALSE	381	0	0	0.96	-1	-1	-1	-1	-1	0.96	61.65	blank2	223.06567:8416 223.16508:394 223.20558:1436 223.31764:118 223.37495:106 223.49713:58 223.63553:84 223.81218:100 223.85640:76 224.02422:98 224.06689:2540 224.13095:2620 224.20465:422 224.30974:122 224.64705:50 224.67343:70 224.81125:88 224.98163:142 225.05812:1422 225.14905:736	null	47025	544	1212	635	259	531	710	369	224	446	85	1740	1206	1624	437	337
12.935	223.06985	8-hydroxy-6,7-dimethoxy-2H-chromen-2-one	[M+H]+	null	1	FALSE	4.07	223.063	C11H10O5	Hydroxycoumarins	QNFBKOHHLAWWTC-UHFFFAOYSA-N	O=C1OC=2C(O)=C(OC)C(OC)=CC2C=C1	530	FALSE	TRUE	FALSE	Normalized unit: Intensity; Annotation method: MSMS_Public_ExpBioInsilico_Pos_VS17_1	FALSE	FALSE	382	0	0	1	-1	-1	-1	-1	-1	1	68.16	Insect (I8)	223.06290:4064 223.12299:512 223.17012:454 223.21605:204 223.29738:70 223.33623:118 223.40031:84 223.67932:154 223.78371:62 224.06419:818 224.12697:2526 224.19830:252 224.26900:124 224.37326:76 224.49344:70 224.64449:154 224.71875:108 224.74963:246 224.83699:270 224.87045:140 224.90199:276 224.93347:204 224.98953:246 225.05466:1050 225.14685:277350	null	187191	16337	20197	11350	9299	10772	9765	10285	11491	9541	9739	23661	9569	13915	15122	11912
0.098	223.09383	Monoisobutyl phthalate	[M+H]+	null	0.32	FALSE	10.332	223.0965	C12H14O4	Benzoic acid esters	RZJSUWQGFCHNFS-UHFFFAOYSA-N	CC(C)COC(=O)C1=CC=CC=C1C(O)=O	530	FALSE	TRUE	FALSE	Normalized unit: Intensity; Annotation method: MSMS_Public_ExpBioInsilico_Pos_VS17_1	FALSE	FALSE	383	0	0	1	-1	-1	-1	-1	-1	1	18.06	QC2I7	223.09657:1730 223.18291:168 223.23593:116 223.31151:78 223.35210:74 223.45610:118 224.09505:400 224.12915:2166 224.19308:132 224.41049:146 224.48129:64 224.66287:62 224.73633:58 224.79298:90 224.95174:554 224.99940:160 225.03110:134 225.11276:1308	null	97	752	162	738	951	477	818	463	474	458	667	4257	720	549	4961	3829
14.117	223.09573	Monoisobutyl phthalate	[M+H]+	null	0.92	FALSE	10.332	223.0965	C12H14O4	Benzoic acid esters	RZJSUWQGFCHNFS-UHFFFAOYSA-N	CC(C)COC(=O)C1=CC=CC=C1C(O)=O	530	FALSE	TRUE	FALSE	Normalized unit: Intensity; Annotation method: MSMS_Public_ExpBioInsilico_Pos_VS17_1	FALSE	FALSE	384	0	0	1	-1	-1	-1	-1	-1	1	34.33	Insect (I3)	223.09651:3588 223.19173:214 223.46838:52 223.57347:100 223.63959:62 223.74628:62 223.82446:70 223.96962:102 224.12904:3430 224.21141:166 224.24529:186 224.37733:126 224.48645:94 224.53455:142 224.67975:136 224.71021:72 224.88354:56 224.98062:74 225.03326:68 225.07965:64 225.13623:568 225.19034:554	null	151424	13188	13507	13586	11561	11853	12308	12426	15252	12595	13414	11684	11389	13017	13438	18560
13.73	223.09642	Diethyl phthalate	[M+H]+	null	1	TRUE	16.648	223.0965	C12H14O4	Benzoic acid esters	FLKPEMZONWLCSK-UHFFFAOYSA-N	CCOC(=O)C1=CC=CC=C1C(=O)OCC	530	FALSE	TRUE	FALSE	Normalized unit: Intensity; Annotation method: MSMS_Public_ExpBioInsilico_Pos_VS17_1	FALSE	FALSE	385	0	0	0.98	0.06	0.06	0.75	1	1	0.96	47.28	blank2	223.09869:30936 223.20708:1782 223.32076:66 223.45201:98 223.52440:52 223.59381:90 223.76259:90 223.87915:140 223.91583:156 223.94859:134 224.02338:88 224.10727:3152 224.20229:970 224.24773:338 224.32591:118 224.46536:152 224.53600:62 224.56851:108 224.61084:90 224.77809:54 224.80669:74 224.93742:88 224.99954:54 225.04382:78 225.13098:1700 225.18054:1350	150.03221:274 150.42554:36 151.12918:78 152.96353:22 153.09390:126 157.06975:82 161.19098:72 165.06148:198 166.07710:54 167.03679:444 167.10245:138 168.04199:80 173.02991:100 176.11020:64 178.07678:76 178.21994:44 179.13190:44 180.18394:78 182.05008:80 192.10033:88 205.15097:98 206.11298:120 207.08873:106 208.13161:84 209.08009:94 223.07883:208 223.16722:76 223.94196:22 224.12689:48 224.19414:88 …	123720	16499	15504	18061	15797	15439	15844	15543	18369	19089	15533	15786	16929	16152	16199	15988
12.747	223.09792	Diethylphthalate	[M+H]+	null	1	TRUE	4.816	223.0965	C12H14O4	Benzoic acid esters	FLKPEMZONWLCSK-UHFFFAOYSA-N	CCOC(=O)c1ccccc1C(=O)OCC	530	FALSE	TRUE	FALSE	Normalized unit: Intensity; Annotation method: MSMS_Public_ExpBioInsilico_Pos_VS17_1	FALSE	FALSE	386	0	0	0.99	0.08	0.14	0.32	6	0.67	0.82	36.11	blank2	223.09796:18516 223.16774:3372 223.23286:482 223.31369:168 223.47711:106 223.52347:76 223.88051:58 224.12840:4040 224.16554:1594 224.27075:226 224.34514:144 224.52287:52 224.73570:80 224.76707:88 224.90376:142 224.95049:64 225.05124:264 225.14977:9080	150.02710:1938 150.10464:62 150.86916:22 151.03854:120 151.06989:130 151.12050:66 151.18816:24 151.46616:44 152.06021:46 152.56657:36 152.89555:30 154.37918:34 155.54428:46 158.98088:24 161.10252:68 161.15878:74 161.70747:20 161.89790:30 162.08736:52 163.04546:72 163.10252:70 164.01501:38 165.05550:126 165.13036:242 165.99335:22 166.06114:50 166.91444:18 167.03519:2532 167.40916:22 167.80699:40 1…	116938	12111	12615	12210	10993	10549	11107	11743	11996	12639	12171	11117	11321	12521	12295	11546
14.616	223.1113	Mitoxantrone Hydrochloride	[M+2H]+	null	0.04	FALSE	-1	223.108	C22H30Cl2N4O6	Anthraquinones	ZAHQPTJLOCWVPG-UHFFFAOYSA-N	C1(=CC(=C2C(=C1O)C(C3=C(C2=O)C(=CC=C3NCCNCCO)NCCNCCO)=O)O).Cl.Cl	530	FALSE	TRUE	FALSE	Normalized unit: Intensity; Annotation method: MSMS_Public_ExpBioInsilico_Pos_VS17_1	FALSE	FALSE	387	0	0	0.95	-1	-1	-1	-1	-1	0.95	37.45	blank2	223.11130:6372 223.20795:23444 223.39906:96 223.43068:80 223.53435:88 223.74428:66 223.84914:144 223.93068:64 224.13026:2988 224.21175:3604 224.25774:586 224.30714:214 224.36815:106 224.46906:82 224.52036:90 224.59319:60 224.75642:118 224.85017:62 225.00829:88 225.04504:118 225.12886:632 225.18407:274 225.21490:704	null	35908	4881	5460	4806	1745	3088	4902	4411	4033	3259	4131	3186	5906	5002	3198	2761
12.77	223.16911	NCGC00380331-01!methyl 11-hydroxy-10-methyl-4-oxododecanoate [IIN-based on: CCMSLIB00000848759]	[M-2H2O+H]+	null	0.04	FALSE	-1	223.16901	C14H26O4	Fatty alcohols	PVSIWGFKCZWYGE-UHFFFAOYSA-N	COC(=O)CCC(=O)CCCCCC(C)C(C)O	530	FALSE	TRUE	FALSE	Normalized unit: Intensity; Annotation method: MSMS_Public_ExpBioInsilico_Pos_VS17_1	FALSE	FALSE	388	0	0	1	-1	-1	-1	-1	-1	1	9.05	blank2	223.16911:5672 223.21872:3450 223.31296:166 223.51067:114 223.57617:106 223.88055:150 223.99483:84 224.02232:78 224.13126:3558 224.16531:1364 224.21942:748 224.35493:154 224.39525:90 224.57942:94 224.63333:94 224.82642:50 225.04391:324 225.14857:4496 225.18802:1840	null	13048	1139	1281	1266	879	1956	658	714	2520	1960	843	1759	575	1735	1253	1791
14.383	223.2001	Patchouli alcohol	[M+H]+	null	0.76	FALSE	7.91	223.2	C15H26O	Tertiary alcohols	GGHMUJBZYLPWFD-RKEKIRQTSA-N	OC12CCC(C)C3CC(CCC31C)C2(C)C	530	FALSE	TRUE	FALSE	Normalized unit: Intensity; Annotation method: MSMS_Public_ExpBioInsilico_Pos_VS17_1	FALSE	FALSE	389	0	0	1	-1	-1	-1	-1	-1	1	32.39	Insect (I1)	223.20010:4386 223.32425:204 224.04961:236 224.12206:4264 224.20065:614 224.68259:94 224.74556:64 224.84608:80 224.92194:142 224.95485:58 224.99367:136 225.05058:128 225.13158:622 225.21556:164	null	26597	18691	16197	16418	16998	16498	16388	16647	16260	17182	15931	5711	18013	16793	11680	10584
14.179	223.20488	(4,8,8-trimethyldecahydro-1,4-methanoazulen-9-yl)methanol	[M+H]+	null	0.4	FALSE	-1	223.20563	C15H26O	Sesquiterpenoids	VZJHQHUOVIDRCF-UHFFFAOYSA-N	OCC1C2CCC3C2C(C)(C)CCCC13C	530	FALSE	TRUE	FALSE	Normalized unit: Intensity; Annotation method: MSMS_Public_ExpBioInsilico_Pos_VS17_1	FALSE	FALSE	390	0	0	1	-1	-1	-1	-1	-1	1	25.78	Insect (I5)	223.20551:2794 223.27541:78 223.49185:74 223.56931:120 223.65254:78 223.71777:90 223.86107:54 223.89706:68 224.00063:82 224.07115:76 224.12854:2690 224.20963:554 224.26572:200 224.31674:68 224.38655:114 224.42258:150 224.50259:78 224.70660:54 224.82385:82 225.01526:150 225.13510:736 225.20132:148	null	12610	6419	7314	7690	8205	7552	7154	7387	8530	6219	7740	4331	7430	7893	5671	5119
14.618	223.2059	(2E,6E)-3,7,11-trimethyl-2,6,10-dodecatrien-1-ol	[M+H]+	null	1	TRUE	7.5	223.21001	C15H26O	Sesquiterpenoids	CRDAMVZIKSXKFV-YFVJMOTDSA-N	OCC=C(C)CCC=C(C)CCC=C(C)C	530	FALSE	TRUE	FALSE	Normalized unit: Intensity; Annotation method: MSMS_Public_ExpBioInsilico_Pos_VS17_1	FALSE	FALSE	391	0	0	0.91	0.11	0.1	0.87	2	1	1.01	150.17	Insect (I5)	223.20558:19746 223.34787:382 223.42606:50 223.58336:50 223.84315:164 224.04991:86 224.12740:2214 224.20862:3120 224.29620:142 224.37415:94 225.02664:152 225.13481:538 225.21049:388 225.27565:78	153.12419:78 165.05824:48 167.14453:66 178.07870:52 180.09190:104 181.05832:22 207.08754:114 223.11313:66 223.14992:108 223.20151:698 223.23317:96 223.29213:68 224.13612:26 225.04265:22 226.89021:24	120628	102721	86310	89763	87058	84819	84330	88472	82332	89756	85927	54891	109785	88304	63793	60631
0.067	224.12726	4-Hydroxybenzoylcholine	[M]+	null	0.04	FALSE	-1	224.12758	C12H18NO3	Benzoic acid esters	BAPAICNRGIBFJT-UHFFFAOYSA-O	C[N+](C)(C)CCOC(=O)C1=CC=C(C=C1)O	530	FALSE	TRUE	FALSE	Normalized unit: Intensity; Annotation method: MSMS_Public_ExpBioInsilico_Pos_VS17_1	FALSE	FALSE	393	0	0	1	-1	-1	-1	-1	-1	1	11.62	Non Insect (N6)	224.12880:7370 224.23119:208 224.27914:166 224.96626:188 225.00609:136 225.06854:64 225.12834:1166 225.25920:80 225.50970:90 226.04276:100 226.12852:72	null	11639	11285	8460	9920	8815	16644	13313	13624	12785	9515	9398	14183	19072	18897	11382	15525
0.718	224.12778	4-Hydroxybenzoylcholine	[M]+	null	0.92	TRUE	-1	224.12758	C12H18NO3	Benzoic acid esters	BAPAICNRGIBFJT-UHFFFAOYSA-O	C[N+](C)(C)CCOC(=O)C1=CC=C(C=C1)O	530	FALSE	TRUE	FALSE	Normalized unit: Intensity; Annotation method: MSMS_Public_ExpBioInsilico_Pos_VS17_1	FALSE	FALSE	394	0	0	1	0.86	0.77	0.88	2	1	1.77	9.63	Insect (I9)	224.12810:7060 224.24287:268 224.27357:216 224.99626:202 225.03793:378 225.13252:1294 225.26958:74 225.67572:78 225.99875:80 226.10588:68 226.13452:300 226.20876:112	165.05870:196 166.06151:70 224.13670:232	34695	29009	39876	32620	43438	37602	35193	31325	46620	40091	34294	43421	29334	28984	39945	37726
0.195	224.12833	Bufexamac	[M+H]+	null	0.08	FALSE	8.4	224.1281	C12H17NO3	Phenylacetamides	MXJWRABVEGLYDG-UHFFFAOYSA-N	CCCCOC1=CC=C(C=C1)CC(=O)NO	530	FALSE	TRUE	FALSE	Normalized unit: Intensity; Annotation method: MSMS_Public_ExpBioInsilico_Pos_VS17_1	FALSE	FALSE	395	0	0	1	-1	-1	-1	-1	-1	1	7.9	Insect (I10)	224.12833:5780 224.25761:346 224.87910:60 224.95947:236 224.99434:172 225.06128:136 225.13469:826 225.23558:64 225.54028:98 226.06662:120 226.14137:146	null	8313	13429	26362	11984	6809	7946	28721	18643	27102	13898	19951	11263	26378	9615	15520	6800
13.664	224.12965	Isocitrate	[M+H]+	null	0.04	FALSE	8.854	224.13	C6H8O7	Tricarboxylic acids and derivatives	ODBLHEXUDAPZAU-UHFFFAOYSA-N	OC(=O)CC(C(O)=O)C(O)C(O)=O	530	FALSE	TRUE	FALSE	Normalized unit: Intensity; Annotation method: MSMS_Public_ExpBioInsilico_Pos_VS17_1	FALSE	FALSE	396	0	0	1	-1	-1	-1	-1	-1	1	8.24	blank2	224.12965:3410 224.20634:1446 224.28589:162 224.59102:52 224.65004:112 224.72408:144 224.91147:50 224.97522:80 225.04640:352 225.08826:536 225.15181:1082 225.18820:1774 225.32655:156 225.40742:52 225.62498:72 225.68057:84 225.77393:58 226.04852:124 226.09660:172 226.14694:260 226.20311:630	null	12436	8115	6423	4627	8892	9101	13165	4535	9013	5532	7475	8640	13561	4402	11630	5466
24.107	224.13162	4-Hydroxybenzoylcholine	[M]+	null	1	TRUE	-1	224.12758	C12H18NO3	Benzoic acid esters	BAPAICNRGIBFJT-UHFFFAOYSA-O	C[N+](C)(C)CCOC(=O)C1=CC=C(C=C1)O	530	FALSE	TRUE	FALSE	Normalized unit: Intensity; Annotation method: MSMS_Public_ExpBioInsilico_Pos_VS17_1	FALSE	FALSE	397	0	0	0.97	0.8	0.71	0.88	2	1	1.7	54.25	Non Insect (N3)	224.13005:21772 224.28259:242 224.49280:58 224.96509:96 225.07315:92 225.13440:2938 225.24707:122 226.13470:394 226.16943:150 226.21324:80	161.20908:56 165.05302:730 165.35519:20 166.06537:78 179.12434:60 224.12923:580 225.13643:58 226.13333:42	125237	134967	141988	127605	152056	117469	127977	125189	122255	145043	121923	124349	129960	112781	142175	135251
13.125	224.20222	NCGC00385817-01!(2E,4E)-N-(2-methylpropyl)deca-2,4-dienamide	[M+H]+	null	0.04	FALSE	-1	224.201	C14H25NO	N-acyl amines	MAGQQZHFHJDIRE-BNFZFUHLSA-N	CCCCC\C=C\C=C\C(=O)NCC(C)C	530	FALSE	TRUE	FALSE	Normalized unit: Intensity; Annotation method: MSMS_Public_ExpBioInsilico_Pos_VS17_1	FALSE	FALSE	398	0	0	0.99	-1	-1	-1	-1	-1	0.99	16.13	blank2	224.20222:6434 224.30171:256 224.37943:172 224.40971:80 224.46812:188 224.49713:208 224.61110:102 224.71680:66 224.75551:92 224.81154:76 224.91365:132 225.00922:90 225.09312:8980 225.14691:2414 225.19466:2146 225.33856:114 225.45471:66 225.50847:62 225.56221:84 225.75397:88 225.78786:80 225.84512:106 226.05217:244 226.09698:1500 226.18242:2704	null	17168	583	3631	3451	2855	3349	3193	3234	3522	2355	2506	1018	3366	3264	996	1336
13.368	225.0591	2-Hydroxyanthraquinone	[M+H]+	null	0.08	FALSE	-1	225.0546	C14H8O3	Hydroxyanthraquinones	GCDBEYOJCZLKMC-UHFFFAOYSA-N	c1ccc2c(c1)C(=O)c1c(C2=O)cc(cc1)O	530	FALSE	TRUE	FALSE	Normalized unit: Intensity; Annotation method: MSMS_Public_ExpBioInsilico_Pos_VS17_1	FALSE	FALSE	400	0	0	1	-1	-1	-1	-1	-1	1	27.97	QC2I7	225.05424:3514 225.14363:916 225.18466:660 225.28235:144 225.93130:50 226.04791:560 226.15822:266 226.18036:426 226.24254:220 226.30821:60 226.36191:50 226.41180:60 226.76355:66 226.95021:2330 227.02632:386 227.06512:230 227.12398:382 227.16399:1800	null	13561	1547	2267	613	1058	800	1008	973	438	773	692	2910	761	1579	1429	1086
12.928	225.05913	2-(1-hydroxyethyl)-4-(2-hydroxypropyl)-2H-furan-5-one	[M+K]+	null	0.64	FALSE	-1	225.05237	C9H14O4	Butenolides	JAAFNWYGLROOGI-UHFFFAOYSA-N	O=C1OC(C=C1CC(O)C)C(O)C	530	FALSE	TRUE	FALSE	Normalized unit: Intensity; Annotation method: MSMS_Public_ExpBioInsilico_Pos_VS17_1	FALSE	FALSE	401	0	0	1	-1	-1	-1	-1	-1	1	27.36	Non Insect (N8)	225.05234:1004 225.10291:830 225.14929:359856 225.26883:3284 225.29399:3768 225.39821:128 225.48494:98 225.52299:270 225.57050:492 225.63300:108 225.68729:184 225.72156:296 225.81363:84 225.88187:240 225.92166:230 225.94319:250 225.99274:132 226.04248:358 226.05862:322 226.08714:282 226.15331:62668 226.29314:924 226.38358:58 226.44997:116 226.49248:152 226.53096:56 226.57661:132 226.63034:66 226.…	null	26634	4076	4425	3007	2607	3407	3244	980	2306	2679	2944	4653	3362	4046	2254	2337
9.509	225.07259	Sinapic_acid	[M+H]+	null	0.44	FALSE	-1	225.077	C11H12O5	Hydroxycinnamic acids	PCMORTLOPMLEFB-UHFFFAOYSA-N	COC1=CC(=CC(=C1O)OC)C=CC(=O)O	530	FALSE	TRUE	FALSE	Normalized unit: Intensity; Annotation method: MSMS_Public_ExpBioInsilico_Pos_VS17_1	FALSE	FALSE	402	0	0	1	-1	-1	-1	-1	-1	1	15.34	Non Insect (N5)	225.07681:3226 225.13274:896 225.18588:106 225.20204:104 225.74103:96 226.08270:546 226.14130:342 226.20724:80 226.24593:100 226.94690:70 227.09195:1264 227.16481:140	null	55	4795	7344	10732	5741	4362	10546	2951	3999	9001	5640	8242	4464	4751	5161	6565
13.137	225.09003	3-HYDROXYKYNURENINE	[M+H]+	null	1	FALSE	-1	225.09	C10H12N2O4	Alkyl-phenylketones	VCKPUUFAIGNJHC-UHFFFAOYSA-N	C1=CC(=C(C(=C1)O)N)C(=O)CC(C(=O)O)N	530	FALSE	TRUE	FALSE	Normalized unit: Intensity; Annotation method: MSMS_Public_ExpBioInsilico_Pos_VS17_1	FALSE	FALSE	403	0	0	1	-1	-1	-1	-1	-1	1	21.74	Non Insect (N6)	225.09003:1292 225.14520:1284 225.28325:276 225.34280:76 225.45694:60 225.80699:50 225.84438:88 226.01569:116 226.04585:72 226.10081:496 226.17932:1426 226.22148:192 226.33914:76 226.63768:60 226.70436:60 226.77016:96 226.83090:180 226.95224:2198 227.04060:486 227.07768:476 227.16460:129436	null	24049	3738	4014	3745	4290	3872	3759	3259	4071	3877	3815	4227	3805	3677	3298	3866
12.531	225.11209	NCGC00180030-03!1-(2,4,5-trimethoxyphenyl)propane-1,2-diol	[M+Na]+	null	0.52	FALSE	-1	225.11099	C12H18O5	Phenylpropanes	ZSTCCLUBWBHJMP-UHFFFAOYSA-N	COC1=CC(OC)=C(OC)C=C1C(O)C(C)O	530	FALSE	TRUE	FALSE	Normalized unit: Intensity; Annotation method: MSMS_Public_ExpBioInsilico_Pos_VS17_1	FALSE	FALSE	404	0	0	1	-1	-1	-1	-1	-1	1	18.69	Insect (I5)	225.11098:3318 225.25056:166 225.40163:60 225.55119:124 225.97601:144 226.06346:80 226.10938:434 226.14311:262 226.19139:252 226.55980:52 226.94934:444 227.02412:96 227.12675:664 227.16501:702	null	38803	8293	6573	6991	6046	6840	8390	7015	7591	8158	6589	2900	6646	5846	5403	4779
12.415	225.11276	NCGC00169049-03_C12H16O4_(3Z)-3-Butylidene-6,7-dihydroxy-4,5,6,7-tetrahydro-2-benzofuran-1(3H)-one	[M+H]+	null	0.04	TRUE	-1	225.112	C12H16O4	Isobenzofurans	DQNGMIQSXNGHOA-WTKPLQERSA-N	CCC\C=C\1OC(=O)\C2=C1CCC(O)C2O	530	FALSE	TRUE	FALSE	Normalized unit: Intensity; Annotation method: MSMS_Public_ExpBioInsilico_Pos_VS17_1	FALSE	FALSE	405	0	0	1	0.02	0.27	0.06	85	0.07	0.67	33.23	blank2	225.11276:5682 225.14482:3082 225.25247:168 225.33354:152 225.38094:70 226.04649:252 226.11749:862 226.14799:904 226.18469:1078 226.40785:156 226.46915:162 226.61688:60 226.95496:502 227.04649:276 227.12947:2252 227.16362:2942	151.11171:110 153.07617:78 154.10617:50 163.11392:64 165.05428:210 165.15652:106 167.03807:62 169.12000:84 179.06023:96 183.08423:84 192.97493:18 195.16229:86 206.20047:74 207.17604:134 208.11523:40 208.14626:44 209.09132:78 210.18083:92 224.13327:178 227.16530:60	28128	533	0	353	0	0	25	0	0	89	0	0	132	157	336	277
13.904	225.13019	N-DIMETHYLARGININE	[M+Na]+	null	0.04	FALSE	-1	225.132	C8H18N4O2	Arginine and derivatives	YDGMGEXADBMOMJ-UHFFFAOYSA-N	CN(C)C(=NCCCC(C(=O)O)N)N	530	FALSE	TRUE	FALSE	Normalized unit: Intensity; Annotation method: MSMS_Public_ExpBioInsilico_Pos_VS17_1	FALSE	FALSE	406	0	0	0.98	-1	-1	-1	-1	-1	0.98	37.93	blank2	225.13019:6422 225.18387:4234 225.21945:1216 225.27531:258 225.33058:84 225.42880:76 225.50763:56 225.69720:92 225.72781:84 225.81876:66 226.06319:212 226.13095:2266 226.18723:478 226.21954:376 226.30080:200 226.39067:100 226.56306:94 226.59633:66 226.63695:66 226.68896:108 226.85327:92 226.95119:1328 227.04245:218 227.16850:2920 227.19681:1808	null	27339	1603	3576	2692	4157	1360	3735	3442	3941	2952	3017	3381	3306	5865	3127	3065
13.261	225.14728	methyl jasmonate	[M+H]+	null	1	TRUE	6.25	225.14999	C13H20O3	Jasmonic acids	GEWDNTWNSAZUDX-NNOMMRTBSA-N	O=C(OC)CC1CCC(=O)C1CC=CCC	530	FALSE	TRUE	FALSE	Normalized unit: Intensity; Annotation method: MSMS_Public_ExpBioInsilico_Pos_VS17_1	FALSE	FALSE	407	0	0	1	0.04	0.04	0.75	1	1	0.96	161.76	Non Insect (N3)	225.14986:15168 225.29771:398 225.52203:82 226.04752:112 226.09637:72 226.15533:1896 226.22714:322 226.27936:236 226.47183:106 226.60464:92 226.81187:56 226.95511:3118 227.04362:56 227.08951:212 227.12842:78 227.16814:3568	153.13147:110 155.07727:154 163.14244:70 165.05602:198 165.40865:34 166.12111:52 169.10600:82 171.10149:66 173.08005:252 173.18370:82 175.53978:22 189.84538:24 197.10265:54 215.12663:54 224.12529:66 224.16901:106 225.10739:72 225.15173:82 226.06308:42 227.08566:102	109122	87183	83098	84981	84929	80036	82657	83637	87827	88860	83255	43431	84579	84817	46909	39760
12.925	225.14882	methyl jasmonate	[M+H]+	null	1	TRUE	6.25	225.14999	C13H20O3	Jasmonic acids	GEWDNTWNSAZUDX-NNOMMRTBSA-N	O=C(OC)CC1CCC(=O)C1CC=CCC	530	FALSE	TRUE	FALSE	Normalized unit: Intensity; Annotation method: MSMS_Public_ExpBioInsilico_Pos_VS17_1	FALSE	FALSE	408	0	0	0.98	0.01	0.61	0.85	2	1	1.25	2020.06	Insect (I7)	225.14778:370010 225.29288:5420 225.44972:208 225.52463:140 225.56824:694 225.60519:154 225.68018:114 225.72316:396 225.79355:126 225.83409:126 225.90721:534 225.94305:448 226.07994:190 226.15187:63736 226.37630:98 226.43332:112 226.49699:58 226.66403:92 226.73415:112 226.77904:126 226.87447:104 226.90269:116 226.95285:1328 227.01649:208 227.09341:268 227.15410:7486	150.08038:76 150.11142:134 150.75452:84 150.82712:18 150.95586:20 151.03447:72 151.07748:310 151.11270:52 151.14807:576 151.29907:32 151.58342:50 152.04938:72 152.08344:52 152.10959:82 153.05386:160 153.18314:86 154.06096:50 154.09003:80 155.07365:112 155.12804:80 157.17151:110 157.26982:48 158.28773:56 159.10931:66 160.56798:20 161.12828:90 161.35143:36 162.60815:76 163.10562:86 163.35815:32 164…	831690	926403	899792	891283	926756	887058	902179	909423	913459	910575	888150	450735	900334	889233	445239	434723
12.921	225.22908	Sinapic acid	[M+H]+	null	0.08	FALSE	-1	225.22	C11H12O5	Hydroxycinnamic acids	PCMORTLOPMLEFB-ONEGZZNKSA-N	COC1=CC(=CC(=C1O)OC)C=CC(=O)O	530	FALSE	TRUE	FALSE	Normalized unit: Intensity; Annotation method: MSMS_Public_ExpBioInsilico_Pos_VS17_1	FALSE	FALSE	409	0	0	1	-1	-1	-1	-1	-1	1	20.42	Insect (I3)	225.22054:4288 225.25894:3082 225.29321:3650 225.37790:172 225.41490:190 225.47961:210 225.52971:212 225.56691:432 225.62628:200 225.69560:124 225.72438:168 225.81142:178 225.86407:150 225.91042:326 225.94569:492 226.02597:150 226.05035:180 226.15167:52914 226.29622:508 226.34239:92 226.39294:92 226.43082:140 226.46651:96 226.52057:114 226.61914:78 226.73512:88 226.77637:114 226.82344:92 226.9507…	null	128	73	195	74	1520	153	100	135	102	792	1506	226	1106	193	212	0
12.923	225.27321	ReSpect:PS097807 L-Carnosine|beta-Ala-His|beta-Alanyl-L-histidine|L-Ignotine	[M+H]+	null	0.08	FALSE	-1	225.25999	C9H14N4O3	null	CQOVPNPJLQNMDC-UHFFFAOYSA-N	C1=C(NC=N1)CC(C(=O)O)NC(=O)CCN	530	FALSE	TRUE	FALSE	Normalized unit: Intensity; Annotation method: RESPECT_3	FALSE	FALSE	410	0	0	0.94	-1	-1	-1	-1	-1	0.94	27.23	Insect (I7)	225.26350:4396 225.42159:200 225.52435:292 225.56961:600 225.63443:112 225.68306:130 225.72443:346 225.78258:152 225.81558:88 225.84319:102 225.90883:432 225.94263:400 226.04074:292 226.08595:312 226.15192:63110 226.29128:938 226.39532:110 226.57277:154 226.60509:128 226.65230:142 226.68898:90 226.73828:70 226.76590:70 226.90903:110 226.95065:1266 227.06509:238 227.10461:488 227.15479:7782 227.26…	null	2817	1206	2026	3736	1766	1916	2224	1269	2402	783	1811	454	3654	4427	1016	933
12.926	225.29262	Myristoleic acid (14:1(n-5))	[M-H]-	null	0.76	FALSE	-1	225.3	C14H26O2	null	YWWVWXASSLXJHU-WAYWQWQTSA-N	CCCCC=CCCCCCCCC(O)=O	530	FALSE	TRUE	FALSE	Normalized unit: Intensity; Annotation method: MassBank_NIST_6	FALSE	FALSE	411	0	0	0.99	-1	-1	-1	-1	-1	0.99	50.46	Insect (I4)	225.29430:3852 225.39133:206 225.47804:158 225.53267:220 225.57495:436 225.62965:104 225.67346:58 225.72630:310 225.81342:240 225.87508:198 225.92163:164 225.95258:484 226.01952:128 226.06396:452 226.09921:274 226.15799:60324 226.30548:1062 226.40927:106 226.46005:136 226.50784:90 226.57939:112 226.64653:96 226.69568:120 226.73941:94 226.76813:150 226.82312:136 226.88878:212 226.96001:1080 227.02…	null	8232	6872	9775	7444	10521	8450	8277	7084	9758	8988	8977	4560	8527	8399	5423	4656
14.319	226.16093	Pesticide4_Secbumeton_C10H19N5O_N-sec-Butyl-N'-ethyl-6-methoxy-1,3,5-triazine-2,4-diamine	[M+H]+	null	0.04	FALSE	-1	226.166	C10H19N5O	2-methoxy-1,3,5-triazines	ZJMZZNVGNSWOOM-UHFFFAOYSA-N	CCC(C)NC1=NC(=NC(=N1)NCC)OC	530	FALSE	TRUE	FALSE	Normalized unit: Intensity; Annotation method: MSMS_Public_ExpBioInsilico_Pos_VS17_1	FALSE	FALSE	412	0	0	0.88	-1	-1	-1	-1	-1	0.88	45.09	blank2	226.16032:4780 226.21477:1550 226.29068:150 226.35468:112 226.43164:72 226.89215:66 226.95422:1902 227.07680:156 227.16541:3634 227.19626:2634 227.29369:164 227.37085:86 227.43190:70 227.60463:64 227.65622:52 227.68781:54 227.73627:74 227.80406:62 227.86847:58 227.91917:148 227.99605:100 228.05058:202 228.11847:54 228.20378:956	null	19556	230	263	85	69	65	135	87	92	124	251	74	158	48	92	198
12.805	226.18178	Vinyl laurate	[M]+	null	1	TRUE	-1	226.1927	C14H26O2	null	GLVVKKSPKXTQRB-UHFFFAOYSA-N	CCCCCCCCCCCC(=O)OC=C	530	FALSE	TRUE	FALSE	Normalized unit: Intensity; Annotation method: MassBank_NIST_6	FALSE	FALSE	413	0	0	0.81	0.02	0.23	0.06	32	0.13	0.57	300.92	Insect (I4)	226.18620:26314 226.32518:488 226.58105:56 226.67065:68 226.73819:126 226.88385:86 226.95560:1366 227.09528:212 227.13219:506 227.18762:3400 227.23946:376 227.32652:192 228.04703:86 228.10800:134 228.15166:80 228.20155:4830	150.18636:78 155.10622:50 163.14848:178 163.18335:90 165.09665:80 173.13654:52 174.17270:64 180.17770:74 181.11383:26 181.17868:72 198.18161:66 198.21928:110 207.08682:74 225.12054:56 226.18178:46 227.03473:62 227.18939:94 228.23845:28	311375	66227	64528	66245	67572	65068	66142	66933	63672	68376	63399	47621	67062	62082	50930	48690
13.158	226.18253	Vinyl laurate	[M]+	null	1	FALSE	-1	226.1927	C14H26O2	null	GLVVKKSPKXTQRB-UHFFFAOYSA-N	CCCCCCCCCCCC(=O)OC=C	530	FALSE	TRUE	FALSE	Normalized unit: Intensity; Annotation method: MassBank_NIST_6	FALSE	FALSE	414	0	0	0.8	-1	-1	-1	-1	-1	0.8	55.36	Insect (I4)	226.18607:6862 226.33694:102 226.39240:84 226.42963:98 226.78384:86 226.82990:76 226.87776:76 226.95659:1804 227.05695:374 227.09138:148 227.16978:76452 227.40373:96 227.51367:108 227.58830:154 227.71922:60 227.90685:118 227.95857:74 228.00311:72 228.03551:104 228.12065:96 228.17349:13476 228.27541:322	null	56725	13739	12637	15155	14188	13916	13840	14179	14186	13936	13732	7684	14043	14020	8312	8050
12.721	226.183	Vinyl laurate	[M]+	null	0.04	FALSE	-1	226.1927	C14H26O2	null	GLVVKKSPKXTQRB-UHFFFAOYSA-N	CCCCCCCCCCCC(=O)OC=C	530	FALSE	TRUE	FALSE	Normalized unit: Intensity; Annotation method: MassBank_NIST_6	FALSE	FALSE	415	0	0	0.62	-1	-1	-1	-1	-1	0.62	65.74	blank2	226.18300:6400 226.27014:308 226.31978:138 226.37187:70 226.49287:104 226.57312:62 226.66396:130 226.73636:88 226.95282:712 227.04216:112 227.16632:3868 227.25140:310 227.29549:126 227.37012:124 227.40445:102 227.65143:84 227.70886:60 227.75699:70 227.96692:136 228.01604:88 228.05643:50 228.10501:418 228.19670:11020	null	24019	1189	2863	2671	2942	3025	2873	2654	2481	2033	2955	1626	2138	2166	1619	1608
13.349	226.213	NCGC00385670-01!N-(10-hydroxy-10-methylundecyl)acetamide	[M-H2O+H]+	null	0.04	FALSE	-1	226.216	C14H29NO2	Tertiary alcohols	YASDXQQLKVMDLE-UHFFFAOYSA-N	CC(=O)NCCCCCCCCCC(C)(C)O	530	FALSE	TRUE	FALSE	Normalized unit: Intensity; Annotation method: MSMS_Public_ExpBioInsilico_Pos_VS17_1	FALSE	FALSE	416	0	0	0.96	-1	-1	-1	-1	-1	0.96	19.3	blank2	226.21941:1160 226.29993:126 226.36290:106 226.50676:64 226.57004:114 226.85675:92 226.95290:998 227.03674:602 227.08565:326 227.16658:9576 227.19521:4940 227.32594:158 227.48137:76 227.54138:76 227.58620:80 227.77002:168 227.86040:108 227.89801:56 227.95181:202 228.03044:102 228.19902:6770 228.27046:3498	null	4499	104	163	311	348	155	520	148	133	66	190	481	224	438	112	133
14.349	226.21428	NCGC00385670-01!N-(10-hydroxy-10-methylundecyl)acetamide	[M-H2O+H]+	null	0.04	FALSE	-1	226.216	C14H29NO2	Tertiary alcohols	YASDXQQLKVMDLE-UHFFFAOYSA-N	CC(=O)NCCCCCCCCCC(C)(C)O	530	FALSE	TRUE	FALSE	Normalized unit: Intensity; Annotation method: MSMS_Public_ExpBioInsilico_Pos_VS17_1	FALSE	FALSE	417	0	0	0.99	-1	-1	-1	-1	-1	0.99	28.66	blank2	226.21428:2310 226.35521:126 226.41251:102 226.55893:110 226.60599:50 226.68497:154 226.77620:150 226.83752:98 226.87976:110 226.95287:1472 227.05434:216 227.12657:1060 227.16710:2782 227.19882:1804 227.27768:412 227.35352:112 227.52414:148 227.67938:68 227.71642:74 227.76730:66 227.88667:56 227.95432:204 227.99469:142 228.05106:82 228.19620:1158 228.22986:1138 228.26974:266 228.32307:100	null	13877	1868	1909	2911	1346	789	2307	1681	2290	1706	3380	981	2158	2835	1435	2666
24.011	226.9501	S-Adenosyl-L-methionine	[M+H]+	null	0.48	FALSE	4.153	226.95	C15H22N6O5S	5'-deoxy-5'-thionucleosides	MEFKEPWMEQBLKI-AIRLBKTGSA-N	[O-1]C(=O)C(N)CC[S+1](C)CC(O1)C(O)C(O)C1n(c3)c(n2)c(n3)c(N)nc2	530	FALSE	TRUE	FALSE	Normalized unit: Intensity; Annotation method: MSMS_Public_ExpBioInsilico_Pos_VS17_1	FALSE	FALSE	420	0	0	1	-1	-1	-1	-1	-1	1	34.38	Insect (I8)	226.95006:5450 227.04512:144 227.08488:138 227.16302:812 227.20064:314 227.30006:52 227.36737:90 227.45419:72 227.59372:90 227.64453:66 227.73869:64 227.83228:146 227.87370:98 227.91545:82 227.95726:122 228.05124:54 228.15822:116 228.19397:416 228.24899:222 228.37888:100 228.40979:78 228.43791:128 228.50777:122 228.56401:100 228.66023:194 228.87984:144 228.95146:166 229.00220:122	null	37753	8511	23919	22444	12747	18741	17418	25055	28420	28960	15801	36424	16861	19728	16959	34368
0.104	226.95087	S-Adenosyl-L-methionine	[M+H]+	null	1	FALSE	4.153	226.95	C15H22N6O5S	5'-deoxy-5'-thionucleosides	MEFKEPWMEQBLKI-AIRLBKTGSA-N	[O-1]C(=O)C(N)CC[S+1](C)CC(O1)C(O)C(O)C1n(c3)c(n2)c(n3)c(N)nc2	530	FALSE	TRUE	FALSE	Normalized unit: Intensity; Annotation method: MSMS_Public_ExpBioInsilico_Pos_VS17_1	FALSE	FALSE	421	0	0	1	-1	-1	-1	-1	-1	1	2741.07	Insect (I8)	226.95081:426236 227.09454:4006 227.16129:378 227.21390:174 227.26256:170 227.28755:168 227.33289:290 227.37331:536 227.43985:196 227.47517:142 227.52971:326 227.58650:78 227.63101:102 227.71317:428 227.74829:350 227.86780:134 227.95546:18190 228.10178:310 228.20523:228 228.26691:262 228.30577:128 228.39421:92 228.48759:54 228.53572:220 228.59557:72 228.64452:58 228.82185:70 228.85599:82 228.9557…	null	309112	1089813	1098393	1094254	1050654	1064801	1062716	1046664	1049660	1067428	1029796	1080402	1029331	1065457	1035644	1011127
21.853	226.95139	S-Adenosyl-L-methionine	[M+H]+	null	0.04	FALSE	4.153	226.95	C15H22N6O5S	5'-deoxy-5'-thionucleosides	MEFKEPWMEQBLKI-AIRLBKTGSA-N	[O-1]C(=O)C(N)CC[S+1](C)CC(O1)C(O)C(O)C1n(c3)c(n2)c(n3)c(N)nc2	530	FALSE	TRUE	FALSE	Normalized unit: Intensity; Annotation method: MSMS_Public_ExpBioInsilico_Pos_VS17_1	FALSE	FALSE	422	0	0	0.99	-1	-1	-1	-1	-1	0.99	15.61	Insect (I6)	226.95139:4870 227.00078:264 227.04994:124 227.10190:208 227.16167:1078 227.26811:152 227.32330:122 227.70580:78 227.95326:352 228.08838:138 228.14517:236 228.19563:776 228.30396:176 228.38191:90 228.56801:52 228.72620:112 228.94749:122 229.00346:64 229.03258:70	null	8118	9300	11650	13118	24861	8623	6991	25295	22710	20191	4615	33954	15720	8687	15550	13548
0.117	227.02196	2-[[(Guanidino) (imino)methyl]sulfanyl]ethanesulfonic Acid	[M+H]+	null	0.08	FALSE	-1	227.02299	C4H10N4O3S2	Organosulfonic acids	MFFQNMFIVBUMBX-UHFFFAOYSA-N	NC(NC(SCCS(=O)(O)=O)=N)=N	530	FALSE	TRUE	FALSE	Normalized unit: Intensity; Annotation method: MSMS_Public_ExpBioInsilico_Pos_VS17_1	FALSE	FALSE	423	0	0	0.99	-1	-1	-1	-1	-1	0.99	12.8	Non Insect (N3)	227.02196:5222 227.09325:2678 227.19463:278 227.24226:272 227.32706:100 227.37445:510 227.52675:232 227.58232:50 227.60889:118 227.64197:82 227.71460:336 227.75432:400 227.82101:50 227.86987:108 227.90480:110 227.95505:13370 228.04500:210 228.09900:158 228.16080:68 228.24031:160 228.26367:132 228.40820:74 228.44308:74 228.47488:100 228.68814:58 228.73180:66 228.86859:72 228.95720:3202 229.10712:1…	null	101	122	794	732	70	115	110	95	773	112	351	212	32	40	1924	177
13.131	227.05956	Chorismic acid	[M+H]+	null	0.04	FALSE	2.428	227.05499	C10H10O6	Dicarboxylic acids and derivatives	WTFXTQVDAKGDEY-HTQZYQBOSA-N	O[C@@H]1C=CC(=C[C@H]1OC(=C)C(O)=O)C(O)=O	530	FALSE	TRUE	FALSE	Normalized unit: Intensity; Annotation method: MSMS_Public_ExpBioInsilico_Pos_VS17_1	FALSE	FALSE	424	0	0	0.9	-1	-1	-1	-1	-1	0.9	14.06	blank2	227.05106:1724 227.16507:698056 227.31004:6002 227.42632:446 227.49059:330 227.55745:398 227.58821:844 227.66144:218 227.69696:230 227.74857:380 227.83591:238 227.88139:240 227.93292:688 227.97337:468 228.07210:498 228.16972:101900 228.29724:1328 228.44449:136 228.47360:212 228.51437:184 228.57332:148 228.62938:176 228.70570:182 228.78163:166 228.87778:178 228.91920:108 228.98543:92 229.03766:328…	null	5367	811	1057	636	263	1360	968	343	240	790	344	434	609	422	201	337
0.1	227.07672	TRYPTOPHAN	[M+Na]+	null	0.04	FALSE	-1	227.07899	C11H12N2O2	Indolyl carboxylic acids and derivatives	QIVBCDIJIAJPQS-VIFPVBQESA-N	N[C@@H](CC1=CNC2=CC=CC=C12)C(O)=O	530	FALSE	TRUE	FALSE	Normalized unit: Intensity; Annotation method: MSMS_Public_ExpBioInsilico_Pos_VS17_1	FALSE	FALSE	425	0	0	0.97	-1	-1	-1	-1	-1	0.97	12.12	Insect (I9)	227.07672:4128 227.16922:210 227.20660:256 227.26195:112 227.32816:264 227.37558:688 227.41299:102 227.48422:136 227.52473:456 227.55817:272 227.71425:474 227.74893:290 227.82834:82 227.85796:128 227.89671:120 227.95619:17040 228.10625:266 228.16759:96 228.19348:200 228.22137:168 228.26346:192 228.31055:136 228.45956:100 228.49896:50 228.54359:142 228.67570:54 228.71832:176 228.80791:68 228.84399…	null	239	2513	2508	532	793	916	1047	1841	1075	48	2098	1435	632	776	27	1100
0.105	227.09663	2',3'-Dideoxythymidine	[M+H]+	null	0.84	FALSE	2.628	227.10271	C10H14N2O4	Pyrimidine 2',3'-dideoxyribonucleosides	XKKCQTLDIPIRQD-UHFFFAOYSA-N	CC1=CN(C(=O)NC1=O)C2CCC(O2)CO	530	FALSE	TRUE	FALSE	Normalized unit: Intensity; Annotation method: MSMS_Public_ExpBioInsilico_Pos_VS17_1	FALSE	FALSE	426	0	0	0.95	-1	-1	-1	-1	-1	0.95	33.03	QC2I7	227.09950:4294 227.17297:198 227.20009:300 227.32886:360 227.37515:594 227.44250:74 227.47833:98 227.52750:304 227.62796:102 227.67505:90 227.72025:362 227.75351:514 227.84010:62 227.95551:17154 228.07228:408 228.23053:162 228.27966:130 228.42464:94 228.46759:148 228.57263:88 228.73883:54 228.95651:6422 229.05937:380 229.10091:254 229.14073:268 229.20760:142	null	1845	10627	6811	11949	10779	11011	11913	9496	8772	5326	2513	8201	9959	10847	11337	9114
13.134	227.16264	(1R,2R)-methyl dihydrojasmonate	[M+H]+	null	1	TRUE	6.54	227.17	C13H22O3	Jasmonic acids	KVWWIYGFBYDJQC-GHMZBOCLSA-N	O=C(OC)CC1CCC(=O)C1CCCCC	530	FALSE	TRUE	FALSE	Normalized unit: Intensity; Annotation method: MSMS_Public_ExpBioInsilico_Pos_VS17_1	FALSE	FALSE	427	0	0	0.88	0.1	0.81	0.11	40	0.23	0.97	1321.34	blank2	227.16484:800228 227.31067:6398 227.43016:626 227.50378:352 227.54669:694 227.59065:854 227.67307:226 227.74179:464 227.87906:220 227.92981:596 227.96371:688 228.06183:480 228.16960:121358 228.30737:1874 228.40115:208 228.45737:150 228.49725:176 228.57376:152 228.62276:122 228.70801:154 228.73058:130 228.79234:200 228.84502:128 228.89473:162 228.95837:212 229.02771:246 229.10036:2002 229.17253:15…	150.13681:632 150.16234:126 150.20110:70 150.23410:108 150.91377:96 150.96147:54 151.00131:76 151.04012:24 151.11255:3210 151.22678:34 151.41173:70 151.55075:38 151.81212:18 151.92673:20 152.11806:422 152.25206:38 152.84903:40 152.94730:22 153.01123:54 153.03998:46 153.09166:348 153.12813:13300 153.15489:932 153.18617:196 153.22151:84 153.47589:18 153.58148:22 153.77367:46 153.84776:24 154.04622:…	2535730	419315	430976	435787	421090	444605	440490	432183	423114	438914	435740	424126	445736	443683	428525	431076
13.894	227.16621	NCGC00381386-01!2-(7-hydroxy-6-methyloctyl)-2H-furan-5-one	[M+H]+	null	0.04	FALSE	-1	227.164	C13H22O3	Fatty alcohols	AEPMKZIOUKHDOO-UHFFFAOYSA-N	CC(O)C(C)CCCCCC1OC(=O)C=C1	530	FALSE	TRUE	FALSE	Normalized unit: Intensity; Annotation method: MSMS_Public_ExpBioInsilico_Pos_VS17_1	FALSE	FALSE	428	0	0	0.98	-1	-1	-1	-1	-1	0.98	14.7	blank2	227.16621:4506 227.19690:2410 227.24881:1008 227.33099:244 227.80692:146 227.92665:110 227.99750:106 228.03104:76 228.09598:258 228.19357:1300 228.28230:140 228.33636:242 228.68359:106 228.72501:50 228.79724:156 228.89394:58 229.00133:74 229.10039:2670 229.17133:776 229.19780:914	null	21728	3144	3977	3078	2615	2116	2296	2008	2965	3076	2248	3760	2203	1858	2059	3304
14.641	227.2016	ReSpect:PS078907 Resveratrol|3,4,5-Trihydroxystilbene|3,5,4'-Stilbenetriol|3,4',5-Trihydroxy-trans-stilbene (E)-5-(p-Hydroxystyryl)resorcinol	[M+H]+	null	0.04	FALSE	-1	227.2	C14H12O3	null	LUKBXSAWLPMMSZ-UHFFFAOYSA-N	C1=CC(=CC=C1C=CC2=CC(=CC(=C2)O)O)O	530	FALSE	TRUE	FALSE	Normalized unit: Intensity; Annotation method: RESPECT_3	FALSE	FALSE	429	0	0	0.99	-1	-1	-1	-1	-1	0.99	25.14	blank2	227.20160:4640 227.29387:258 227.34491:86 227.45865:70 227.71231:124 227.76646:110 227.95155:198 228.03963:84 228.08110:80 228.11559:50 228.20103:1150 228.27032:570 228.35352:80 228.41689:128 228.49495:66 228.59349:60 228.79735:98 228.94586:148 228.98993:80 229.05258:76 229.10052:186 229.17259:536 229.20357:602 229.23827:266 229.27866:50	null	18452	2430	1537	1555	1566	1393	1313	1722	1383	2213	2519	923	2838	857	2264	2168
13.084	227.20622	ReSpect:PS078907 Resveratrol|3,4,5-Trihydroxystilbene|3,5,4'-Stilbenetriol|3,4',5-Trihydroxy-trans-stilbene (E)-5-(p-Hydroxystyryl)resorcinol	[M+H]+	null	0.04	FALSE	-1	227.2	C14H12O3	null	LUKBXSAWLPMMSZ-UHFFFAOYSA-N	C1=CC(=CC=C1C=CC2=CC(=CC(=C2)O)O)O	530	FALSE	TRUE	FALSE	Normalized unit: Intensity; Annotation method: RESPECT_3	FALSE	FALSE	430	0	0	0.82	-1	-1	-1	-1	-1	0.82	68	Insect (I4)	227.20622:4314 227.31035:134 227.92282:50 227.95456:228 227.98636:100 228.09932:232 228.16127:314 228.20634:2038 228.33521:184 228.39053:82 228.53307:104 228.88600:50 229.00328:194 229.07716:152 229.14972:384 229.20012:588 229.29498:102	null	70986	151	10895	9564	9935	9612	8868	8947	10479	8615	11233	10285	10941	9235	11536	10543
12.861	227.21333	ReSpect:PS063307 (+)-2'-Deoxyuridine|dU|dURD|1-(2-Deoxy-beta-D-ribofuranosyl)uracil|Uracil deoxyriboside|Deoxyribose uracil	[M+H]+	null	0.48	FALSE	-1	227.22	C9H12N2O5	null	MXHRCPNRJAMMIM-UHFFFAOYSA-N	C1C(C(OC1N2C=CC(=O)NC2=O)CO)O	530	FALSE	TRUE	FALSE	Normalized unit: Intensity; Annotation method: RESPECT_3	FALSE	FALSE	431	0	0	0.89	-1	-1	-1	-1	-1	0.89	29.43	Insect (I4)	227.21526:1816 227.32425:110 227.35992:124 227.40643:52 227.75688:74 227.82225:114 227.90733:194 227.96526:160 228.02554:134 228.08836:548 228.11963:492 228.20151:133286 228.34760:1292 228.44713:114 228.52734:92 228.57874:156 228.62764:218 228.71219:76 228.78293:248 228.86874:96 228.99652:140 229.06784:200 229.10988:210 229.20248:21844 229.30569:490	null	14387	2318	4412	3823	3745	4538	3851	3728	2689	4144	3575	2144	3786	3592	1525	1551
13.136	227.28827	L-Carnosine	[M+H]+	null	0.04	FALSE	-1	227.28999	C9H14N4O3	Hybrid peptides	CQOVPNPJLQNMDC-ZETCQYMHSA-N	C1=C(NC=N1)CC(C(=O)O)NC(=O)CCN	530	FALSE	TRUE	FALSE	Normalized unit: Intensity; Annotation method: MSMS_Public_ExpBioInsilico_Pos_VS17_1	FALSE	FALSE	433	0	0	0.99	-1	-1	-1	-1	-1	0.99	20.63	Insect (I8)	227.28827:1976 227.29781:1322 227.41003:82 227.52393:122 227.55238:164 227.58165:202 227.66187:52 227.71794:58 227.74794:132 227.96188:154 227.99716:142 228.08246:124 228.16660:22830 228.28363:838 228.47624:96 228.55766:60 228.89014:68 228.96030:80 229.07082:106 229.10641:142 229.17166:2858 229.28638:142 229.36406:102	null	1952	949	1391	2412	1083	711	1722	543	861	1996	2075	404	1105	186	261	1530
13.138	227.31281	MoNA:3490465 Crodacid	[M+H]+	null	0.6	FALSE	-1	227.3	C14H28O2	null	TUNFSRHWOTWDNC-UHFFFAOYSA-N	CCCCCCCCCCCCCC(=O)O	530	FALSE	TRUE	FALSE	Normalized unit: Intensity; Annotation method: MONA_2	FALSE	FALSE	434	0	0	0.93	-1	-1	-1	-1	-1	0.93	39.41	Non Insect (N2)	227.30176:1286 227.58313:160 227.64642:68 227.75842:58 227.78680:98 227.85481:132 227.96088:176 228.04111:76 228.07265:182 228.10660:138 228.16544:20090 228.32004:476 228.39832:56 228.43713:106 228.50177:94 228.56459:190 228.59782:52 228.66760:52 228.85924:62 228.92390:88 228.96925:128 229.00206:98 229.07970:126 229.17159:2750 229.23839:406 229.28757:146 229.32562:70 229.35616:106	null	24512	165	4699	2786	2289	5040	1899	4501	5778	2097	4564	4605	3838	4165	4851	3741
12.862	228.19666	Andrachcinidine	[M+H]+	null	1	TRUE	-1	228.196	C13H25NO2	Piperidines	GFVMHSQLCIEXNG-YNEHKIRRSA-N	CCCC(CC1CCCC(N1)CC(=O)C)O	530	FALSE	TRUE	FALSE	Normalized unit: Intensity; Annotation method: MSMS_Public_ExpBioInsilico_Pos_VS17_1	FALSE	FALSE	435	0	0	1	0.03	0.12	0.15	11	0.36	0.69	1262.64	Non Insect (N10)	228.19679:123512 228.34161:2118 228.48428:64 228.56425:190 228.62552:198 228.73241:106 228.78714:138 228.86624:82 228.95949:320 228.99257:92 229.03519:112 229.08188:212 229.11839:276 229.19809:23344 229.27800:584 229.33925:374 229.48618:62 229.62996:130 230.06082:54 230.12553:66 230.19859:2202 230.25703:316	150.03407:86 151.00269:86 151.15083:306 151.17511:58 156.11166:90 157.50340:60 159.10266:56 164.15497:60 165.16112:130 169.15103:86 173.13210:76 175.15140:600 175.18951:64 177.83746:40 181.15759:48 181.92563:18 183.17804:44 183.21115:64 185.89133:44 193.17055:228 194.16414:146 195.13287:66 195.76686:18 210.18361:296 210.23665:70 211.18616:106 211.32802:80 212.22441:70 215.61444:30 228.20001:124 2…	2397563	544286	537913	552578	535671	549525	531282	528669	526456	545174	541145	267702	533441	530447	267346	272018
13.756	228.19707	Andrachcinidine	[M+H]+	null	0.04	FALSE	-1	228.196	C13H25NO2	Piperidines	GFVMHSQLCIEXNG-YNEHKIRRSA-N	CCCC(CC1CCCC(N1)CC(=O)C)O	530	FALSE	TRUE	FALSE	Normalized unit: Intensity; Annotation method: MSMS_Public_ExpBioInsilico_Pos_VS17_1	FALSE	FALSE	436	0	0	0.99	-1	-1	-1	-1	-1	0.99	30.88	blank2	228.19707:5326 228.31714:120 228.42833:70 228.53979:110 228.59122:102 228.68535:62 228.81743:106 228.85388:90 229.00868:172 229.09746:696 229.18456:2958 229.33763:78 229.37769:96 229.47020:144 229.53081:114 229.59747:90 229.67375:66 229.71114:50 229.79924:72 229.95399:94 230.02255:60 230.08701:202 230.11467:174 230.20625:650 230.29950:82	null	16696	2495	2771	2853	1944	1965	6125	5585	5765	2554	4407	1393	4190	4083	2045	3551
13.304	228.19727	Andrachcinidine	[M+H]+	null	1	TRUE	-1	228.196	C13H25NO2	Piperidines	GFVMHSQLCIEXNG-YNEHKIRRSA-N	CCCC(CC1CCCC(N1)CC(=O)C)O	530	FALSE	TRUE	FALSE	Normalized unit: Intensity; Annotation method: MSMS_Public_ExpBioInsilico_Pos_VS17_1	FALSE	FALSE	437	0	0	1	0.02	0.1	0.2	11	0.27	0.67	178.35	QC2I7	228.19382:9230 228.30135:302 228.34467:126 228.43301:54 228.82309:190 228.95683:86 229.02423:104 229.07680:114 229.19165:862 229.26717:144 229.33910:60 230.06224:96 230.14000:100 230.19781:292 230.28566:86	150.14246:66 151.04221:80 151.11678:96 151.16199:36 152.12256:104 153.15262:106 155.11412:48 172.16510:70 172.24745:26 193.16315:68 198.34595:84 210.19908:66 211.17191:118 228.19724:56 229.18794:72	255677	53150	55566	54635	49163	57325	53287	59545	56388	52614	51053	25793	54054	55334	26148	28150
14.748	228.2285	Dodecylguanidine	[M+H]+	null	0.56	FALSE	-1	228.24339	C13H29N3	null	HILAYQUKKYWPJW-UHFFFAOYSA-N	CCCCCCCCCCCCN=C(N)N	530	FALSE	TRUE	FALSE	Normalized unit: Intensity; Annotation method: MassBank_NIST_6	FALSE	FALSE	438	0	0	0.68	-1	-1	-1	-1	-1	0.68	23.89	blank2	228.23465:9538 228.36032:138 228.60696:98 228.79602:92 228.83224:102 228.90611:78 228.96341:262 229.00557:130 229.04355:150 229.10934:270 229.14357:428 229.19495:2098 229.23560:1844 229.30461:104 229.34653:384 229.58769:56 229.83990:114 229.90617:94 229.96382:102 229.99492:114 230.05087:70 230.14003:54 230.20123:484 230.24432:292	null	52216	5557	5817	5197	6075	4089	4330	4224	5051	5070	4768	4561	5536	4003	2617	6034
15.113	228.23305	Dodecylguanidine	[M+H]+	null	1	TRUE	-1	228.24339	C13H29N3	null	HILAYQUKKYWPJW-UHFFFAOYSA-N	CCCCCCCCCCCCN=C(N)N	530	FALSE	TRUE	FALSE	Normalized unit: Intensity; Annotation method: MassBank_NIST_6	FALSE	FALSE	440	0	0	0.64	0.63	0.48	0.75	1	1	1.29	58.7	Insect (I9)	228.23401:4720 228.36562:112 228.59856:54 228.73796:64 228.87036:68 228.94852:110 228.99368:54 229.14201:174 229.19354:220 229.23727:918 229.35628:86 229.38518:168 229.48938:94 229.57678:76 229.72231:170 230.20886:84 230.24419:124	151.10690:68 175.14557:58 228.23026:764 228.27130:182 229.23923:48 229.27391:102	105508	21645	23505	23791	22716	24514	22909	23653	21941	22159	23523	23214	22927	20545	22301	21832
15.239	228.23409	Dodecylguanidine	[M+H]+	null	0.04	FALSE	-1	228.24339	C13H29N3	null	HILAYQUKKYWPJW-UHFFFAOYSA-N	CCCCCCCCCCCCN=C(N)N	530	FALSE	TRUE	FALSE	Normalized unit: Intensity; Annotation method: MassBank_NIST_6	FALSE	FALSE	441	0	0	0.65	-1	-1	-1	-1	-1	0.65	62.62	blank2	228.23358:7600 228.34422:354 228.55156:132 228.58521:90 228.95415:94 229.05681:130 229.09360:256 229.15994:418 229.19453:668 229.23587:1490 229.34315:122 229.41948:86 229.58694:74 229.66055:54 229.82301:82 229.87485:106 229.92250:96 230.05930:98 230.09735:52 230.13251:160 230.20120:266 230.23830:248 230.34140:114	null	44938	6936	8461	3316	8582	7727	3982	7248	6084	6693	10816	9072	7692	9275	10392	8633
13.369	228.27083	Dodecyltrimethylammonium	[M]+	null	0.04	FALSE	-1	228.2686	C15H34N	null	VICYBMUVWHJEFT-UHFFFAOYSA-N	CCCCCCCCCCCC[N+](C)(C)C	530	FALSE	TRUE	FALSE	Normalized unit: Intensity; Annotation method: MassBank_NIST_6	FALSE	FALSE	442	0	0	0.98	-1	-1	-1	-1	-1	0.98	115.92	blank2	228.27083:9422 228.37013:126 228.40575:242 228.44443:150 228.50935:62 228.64932:66 228.67238:98 228.82408:174 228.86473:190 228.92316:78 228.96503:252 229.00800:146 229.09799:2212 229.18263:13324 229.27179:1450 229.32944:458 229.42096:82 229.46278:80 229.57027:116 229.61206:70 229.66074:106 229.73415:86 229.79974:64 229.87790:108 229.91283:128 230.02762:130 230.11423:628 230.18462:2654 230.25670:…	null	24435	131	41	257	39	82	34	53	222	114	62	41	2453	2161	41	30
0.896	229.03159	5-(1,2-dithiolan-3-yl)pentanoic acid	[M+Na]+	null	0.84	TRUE	5.87	229.03	C8H14O2S2	Lipoic acids and derivatives	AGBQKNBQESQNJD-UHFFFAOYSA-N	O=C(O)CCCCC1SSCC1	530	FALSE	TRUE	FALSE	Normalized unit: Intensity; Annotation method: MSMS_Public_ExpBioInsilico_Pos_VS17_1	FALSE	FALSE	444	0	0	0.98	0.36	0.32	0.75	1	1	1.25	35.86	Insect (I9)	229.03210:5248 229.08955:350 229.14854:126 229.18280:428 229.26788:102 229.98184:92 230.03844:520 230.12959:142 230.98763:622 231.03601:140 231.07861:174	150.03569:94 229.04381:74 229.11299:36	21	19454	43059	40761	22463	13820	36791	25589	52386	23428	47770	24729	31383	23017	21917	37882
13.341	229.08563	NCGC00091904-06!4-methoxy-6-[(E)-2-phenylethenyl]pyran-2-one	[M+H]+	null	1	FALSE	-1	229.086	C14H12O3	Kavalactones	DKKJNZYHGRUXBS-BQYQJAHWSA-N	COC1=CC(=O)OC(\C=C\C2=CC=CC=C2)=C1	530	FALSE	TRUE	FALSE	Normalized unit: Intensity; Annotation method: MSMS_Public_ExpBioInsilico_Pos_VS17_1	FALSE	FALSE	445	0	0	1	-1	-1	-1	-1	-1	1	29.66	Insect (I3)	229.08484:2030 229.13640:364 229.17953:1688 229.25603:114 229.33591:192 230.04411:100 230.09267:284 230.18993:364 230.39735:52 231.02835:112 231.10109:68 231.16980:526	null	48561	6182	5186	5332	5873	6467	5041	5960	5581	6073	5887	5610	5595	6052	5605	5022
13.875	229.10048	aspernigrin A	[M+H]+	null	0.44	FALSE	1.597	229.0972	C13H12N2O2	Nicotinamides	RUUZDCZRFRLJFC-UHFFFAOYSA-N	O=C1C=C(NC=C1C(=N)O)CC=2C=CC=CC2	530	FALSE	TRUE	FALSE	Normalized unit: Intensity; Annotation method: MSMS_Public_ExpBioInsilico_Pos_VS17_1	FALSE	FALSE	446	0	0	1	-1	-1	-1	-1	-1	1	16.48	QC2I7	229.09724:1882 229.14005:380 229.17096:374 229.24023:60 229.32536:64 229.46724:56 230.09688:274 230.13805:164 230.18352:190 230.34691:98 230.76398:198 230.98470:74 231.08444:128 231.13000:200 231.18248:202	null	14274	3122	4057	3396	3076	4190	3379	3008	3293	3256	3020	5271	3407	3403	5309	4877
5.768	229.10843	chlamydospordiol	[M+H]+	null	0.04	FALSE	0.849	229.1073	C11H16O5	Pyranones and derivatives	BSXCHPRMOOSCRM-UHFFFAOYSA-N	O=C1OC(=C(C(OC)=C1)CO)C(C)C(O)C	530	FALSE	TRUE	FALSE	Normalized unit: Intensity; Annotation method: MSMS_Public_ExpBioInsilico_Pos_VS17_1	FALSE	FALSE	447	0	0	0.99	-1	-1	-1	-1	-1	0.99	11.16	Non Insect (N4)	229.10649:1220 229.18427:114 229.25487:66 229.34976:116 230.03317:120 230.10985:200 230.15604:126 230.18530:94 230.73351:130 230.98679:114 231.08395:206	null	109	1701	2569	1131	888	1773	1697	1926	1518	960	492	5499	839	886	2899	7347
13.273	229.14531	NCGC00380119-01!3-(5,6-dihydroxyheptyl)-4-methyl-2H-furan-5-one [IIN-based on: CCMSLIB00000845434]	[M+H]+	null	0.04	FALSE	-1	229.144	C12H20O4	Fatty alcohols	HNNQILZBIHECCU-UHFFFAOYSA-N	CC(O)C(O)CCCCC1=C(C)C(=O)OC1	530	FALSE	TRUE	FALSE	Normalized unit: Intensity; Annotation method: MSMS_Public_ExpBioInsilico_Pos_VS17_1	FALSE	FALSE	448	0	0	0.99	-1	-1	-1	-1	-1	0.99	144.51	blank2	229.14523:16786 229.18700:3626 229.31252:424 229.36107:132 229.55246:76 229.67152:110 229.78174:88 229.85638:124 229.93410:110 230.09927:434 230.14941:2712 230.20172:1478 230.33661:86 230.39749:96 230.47221:100 230.57460:92 230.65576:92 230.68842:94 230.82828:62 230.90202:130 230.97665:100 231.04802:142 231.16191:19246	null	40484	2392	2901	2491	2993	2475	2339	2273	2411	2479	2360	2556	2876	2930	2430	1653
20.512	229.21101	Myristic acid	[M+H]+	null	0.76	FALSE	6.807	229.2162	C14H28O2	Long-chain fatty acids	TUNFSRHWOTWDNC-UHFFFAOYSA-N	CCCCCCCCCCCCCC(=O)O	530	FALSE	TRUE	FALSE	Normalized unit: Intensity; Annotation method: MSMS_Public_ExpBioInsilico_Pos_VS17_1	FALSE	FALSE	452	0	0	1	-1	-1	-1	-1	-1	1	33.01	Insect (I3)	229.21381:2666 229.30762:134 229.34834:206 229.96028:76 230.05486:70 230.10796:54 230.14734:72 230.21767:458 230.34901:128 230.44644:52 230.69302:78 230.96341:82 231.01015:100 231.07768:50 231.15704:114 231.24316:96	null	53829	11645	14973	12340	15221	13467	8005	3006	3516	7380	3432	18785	10937	11853	19664	19079
12.719	230.1723	Icaridin	[M+H]+	null	0.16	FALSE	10.673	230.17509	C12H23NO3	Piperidinecarboxylic acids	QLHULAHOXSSASE-UHFFFAOYSA-N	CCC(C)OC(=O)N1CCCCC1CCO	530	FALSE	TRUE	FALSE	Normalized unit: Intensity; Annotation method: MSMS_Public_ExpBioInsilico_Pos_VS17_1	FALSE	FALSE	453	0	0	1	-1	-1	-1	-1	-1	1	29.99	Insect (I3)	230.17578:1552 230.27876:108 230.72017:68 230.90752:54 230.98624:54 231.04980:60 231.08232:130 231.14467:76 231.18918:138 231.22981:106 231.62379:72 232.07520:88 232.12920:72 232.19272:258 232.24004:154 232.28149:76	null	19394	3499	3546	3973	4149	3921	4156	4250	3295	3759	4075	1492	4398	3687	2488	3169
12.543	230.17606	Icaridin	[M+H]+	null	0.04	FALSE	10.673	230.17509	C12H23NO3	Piperidinecarboxylic acids	QLHULAHOXSSASE-UHFFFAOYSA-N	CCC(C)OC(=O)N1CCCCC1CCO	530	FALSE	TRUE	FALSE	Normalized unit: Intensity; Annotation method: MSMS_Public_ExpBioInsilico_Pos_VS17_1	FALSE	FALSE	454	0	0	1	-1	-1	-1	-1	-1	1	53.43	blank2	230.17606:4570 230.27217:312 230.31888:112 230.36247:92 230.58421:72 230.67778:148 230.88474:64 230.99837:80 231.08920:768 231.15170:806 231.26381:158 231.33076:128 231.84892:70 232.04944:170 232.13960:506 232.17024:1076 232.26814:190	null	21228	2201	2305	2377	2610	2274	2500	2338	2315	2639	2550	1764	2394	2296	2486	2338
13.904	230.24727	N,N-Dimethyldodecylamine N-oxide	[M+H]+	null	0.04	FALSE	10.848	230.2478	C14H31NO	Long-chain alkyl amine oxides	SYELZBGXAIXKHU-UHFFFAOYSA-N	CCCCCCCCCCCC[N+](C)(C)[O-]	530	FALSE	TRUE	FALSE	Normalized unit: Intensity; Annotation method: MSMS_Public_ExpBioInsilico_Pos_VS17_1	FALSE	FALSE	456	0	0	1	-1	-1	-1	-1	-1	1	62.16	blank2	230.24727:4092 230.35739:118 230.38173:80 230.42905:118 230.77158:110 231.03123:152 231.07898:950 231.16495:1680 231.23535:2772 231.32904:154 231.38179:156 231.46356:84 231.50868:58 231.54552:236 231.66605:98 231.72301:72 231.76683:110 231.81815:84 231.96974:92 232.08777:100 232.13106:106 232.16983:472 232.23343:396 232.30461:90 232.35223:70	null	25768	20	1564	55	114	1189	1115	45	181	46	259	172	2051	3087	73	55
13.467	230.25281	N,N-Dimethyldodecylamine N-oxide	[M+H]+	null	1	FALSE	10.848	230.2478	C14H31NO	Long-chain alkyl amine oxides	SYELZBGXAIXKHU-UHFFFAOYSA-N	CCCCCCCCCCCC[N+](C)(C)[O-]	530	FALSE	TRUE	FALSE	Normalized unit: Intensity; Annotation method: MSMS_Public_ExpBioInsilico_Pos_VS17_1	FALSE	FALSE	457	0	0	1	-1	-1	-1	-1	-1	1	45.5	Insect (I7)	230.24796:2494 230.30074:250 230.40211:102 230.42935:176 230.51955:76 230.72342:82 230.98608:56 231.12019:100 231.16341:130 231.24837:238 231.34697:104 231.59935:126 231.73842:98 231.78500:116 232.03494:78 232.07060:90 232.10280:98 232.14049:178 232.16733:246 232.20685:190	null	36078	6426	6938	8153	7033	8628	6722	7326	5607	6437	7664	7028	6017	6520	6676	8070
13.683	231.08272	Benzanthrone	[M+H]+	null	0.04	FALSE	12.359	231.0804	C17H10O	Phenanthrenes and derivatives	HUKPVYBUJRAUAG-UHFFFAOYSA-N	O=C1c2ccccc2-c2cccc3cccc1c23	530	FALSE	TRUE	FALSE	Normalized unit: Intensity; Annotation method: MSMS_Public_ExpBioInsilico_Pos_VS17_1	FALSE	FALSE	458	0	0	0.97	-1	-1	-1	-1	-1	0.97	21.66	blank2	231.08272:2324 231.15942:2356 231.19679:1402 231.28769:116 231.33183:50 231.47194:68 231.55450:50 231.62636:90 231.76564:78 231.84773:170 232.00893:150 232.03751:230 232.08661:336 232.16695:360 232.25461:160 232.35681:104 232.46379:104 232.60965:100 232.69490:62 232.74763:50 232.92610:70 233.01115:142 233.09869:246 233.11511:216 233.15968:462	null	5865	644	1637	1728	1288	790	1360	1253	1360	1178	1539	1460	914	1495	819	1423
14.011	231.14146	lindenenol	[M+H]+	null	0.04	FALSE	6.09	231.14	C15H18O2	Naphthofurans	XRDJYSVGPBJZSG-HGUIZCDCSA-N	OC1C2=C(OC=C2C)CC3(C)C1C(=C)C4CC43	530	FALSE	TRUE	FALSE	Normalized unit: Intensity; Annotation method: MSMS_Public_ExpBioInsilico_Pos_VS17_1	FALSE	FALSE	459	0	0	0.99	-1	-1	-1	-1	-1	0.99	37.23	blank2	231.14146:3122 231.26389:186 231.33849:78 231.39594:94 231.61525:148 231.66724:60 231.72318:70 231.82497:70 231.88606:54 231.99117:120 232.05415:70 232.10219:98 232.14575:598 232.27333:60 232.35095:98 232.49231:70 232.53308:86 232.63167:62 232.67001:88 232.72981:70 232.76367:58 232.86203:116 232.91896:100 232.95015:66 233.14969:452 233.19196:2514	null	6719	729	691	1508	457	1722	1533	1830	1163	1615	1053	1491	1432	1440	1605	1145
13.225	231.15851	Dipropyl hexanedioate	[M+H]+	null	1	TRUE	-1	231.15909	C12H22O4	null	NKOUWLLFHNBUDW-UHFFFAOYSA-N	CCCOC(=O)CCCCC(=O)OCCC	530	FALSE	TRUE	FALSE	Normalized unit: Intensity; Annotation method: MassBank_NIST_6	FALSE	FALSE	460	0	0	0.99	null	null	null	9	null	0.49	311.14	blank2	231.16052:448820 231.30080:3438 231.38766:306 231.42813:262 231.48239:150 231.54991:254 231.59007:316 231.64111:150 231.70410:230 231.75439:192 231.80919:170 231.84073:328 231.90147:216 231.92987:248 231.96678:308 232.01433:202 232.06392:376 232.16499:58896 232.30719:1144 232.39185:108 232.51428:112 232.58632:130 232.65205:92 232.66852:70 232.71292:86 232.79120:158 232.82068:124 232.88556:66 232.…	150.10344:112 150.20885:60 154.08997:18 155.08012:32 155.11215:74 155.44759:20 157.13281:78 157.60594:18 162.19348:82 163.98097:18 165.13414:80 167.11465:188 171.14140:596 171.18150:98 171.86520:40 172.16925:1876 172.26018:104 172.78506:34 172.95430:18 173.13512:28 173.17236:160 174.77489:18 177.16417:22 178.42714:18 181.11787:172 182.14603:44 183.67972:18 185.12741:216 186.13089:70 186.54214:60 …	1296419	21085	21014	20137	19463	19910	20309	21719	20170	20050	18434	17946	22384	27302	17163	17262
13.046	231.16101	Isoleucylvaline	[M+H]+	null	0.04	FALSE	2.55	231.1707	C11H22N2O3	Dipeptides	BCXBIONYYJCSDF-UHFFFAOYSA-N	O=C(O)C(NC(=O)C(N)C(C)CC)C(C)C	530	FALSE	TRUE	FALSE	Normalized unit: Intensity; Annotation method: MSMS_Public_ExpBioInsilico_Pos_VS17_1	FALSE	FALSE	461	0	0	0.63	-1	-1	-1	-1	-1	0.63	106.55	blank2	231.16083:8634 231.26131:410 231.31000:272 231.43907:94 231.54530:76 231.58429:76 231.69611:196 231.86110:116 231.90179:100 231.94110:90 232.04422:80 232.09962:168 232.16750:1166 232.26402:148 232.31157:114 232.43265:84 232.58490:56 232.62846:58 232.71063:150 232.95752:172 233.08818:226 233.16003:2552	null	25595	1822	2804	3266	2578	2620	3135	2865	2156	2962	2358	1983	2576	2395	1911	1717
15.171	232.07495	10-methylacridone	[M+Na]+	null	0.84	FALSE	5.72	232.07001	C14H11NO	Acridones	XUVKSPPGPPFPQN-UHFFFAOYSA-N	O=C1C=2C=CC=CC2N(C=3C=CC=CC13)C	530	FALSE	TRUE	FALSE	Normalized unit: Intensity; Annotation method: MSMS_Public_ExpBioInsilico_Pos_VS17_1	FALSE	FALSE	465	0	0	0.96	-1	-1	-1	-1	-1	0.96	27.82	Non Insect (N2)	232.07297:1054 232.12186:140 232.19330:70 232.24506:74 232.27670:104 232.42378:58 232.48067:54 232.54880:50 232.86446:118 232.90086:78 233.07373:624 233.12093:216 233.15475:128 233.21487:168 233.27103:70 233.45639:84 233.65498:52 233.92485:60 233.99200:52 234.11597:72 234.16577:258	null	44697	6100	5259	4298	5616	3849	2853	4838	5934	6378	5750	4240	6176	5417	6933	6893
12.863	232.17015	Alpha-pyrrolidinovalerophenone	[M+H]+	null	0.68	FALSE	-1	232.17	C15H21NO	Alkyl-phenylketones	YDIIDRWHPFMLGR-UHFFFAOYSA-N	CCCC(C(=O)C1=CC=CC=C1)N2CCCC2	530	FALSE	TRUE	FALSE	Normalized unit: Intensity; Annotation method: MSMS_Public_ExpBioInsilico_Pos_VS17_1	FALSE	FALSE	466	0	0	1	-1	-1	-1	-1	-1	1	24.19	Insect (I9)	232.17004:1468 232.28943:82 232.30518:100 232.87682:98 233.10254:156 233.17058:112 233.21724:156 233.36359:78 233.42709:82 233.47266:72 234.00673:106 234.05386:60 234.17097:126 234.20898:132 234.27299:72	null	13226	4257	5054	4780	5282	2217	4611	5078	5509	4708	5109	3620	5065	4614	5913	4626
12.749	232.18806	Butyrylcarnitine	[M]+	null	0.96	FALSE	-1	232.2	C11H22NO4	Acyl carnitines	QWYFHHGCZUCMBN-SECBINFHSA-O	CCCC(=O)OC([H])(CC(O)=O)C[N+1](C)(C)C	530	FALSE	TRUE	FALSE	Normalized unit: Intensity; Annotation method: MSMS_Public_ExpBioInsilico_Pos_VS17_1	FALSE	FALSE	467	0	0	0.97	-1	-1	-1	-1	-1	0.97	42.19	Insect (I4)	232.19768:2308 232.95901:198 233.01872:72 233.05128:88 233.11459:424 233.17065:210 233.19539:248 233.26320:120 233.38998:68 233.74400:86 234.07849:98 234.15872:252 234.20193:246 234.28815:50	null	13704	6900	6645	7038	6563	6802	7681	8271	6273	5808	6542	2924	6540	7345	2416	2806
0.725	233.0632	BUTYL PARABEN	[M+K]+	null	0.96	TRUE	-1	233.05745	C11H14O3	p-Hydroxybenzoic acid alkyl esters	QFOHBWFCKVYLES-UHFFFAOYSA-N	O=C(OCCCC)C1=CC=C(O)C=C1	530	FALSE	TRUE	FALSE	Normalized unit: Intensity; Annotation method: MSMS_Public_ExpBioInsilico_Pos_VS17_1	FALSE	FALSE	468	0	0	0.88	0	0.76	0.01	161	0.01	0.83	251.05	Insect (I6)	233.06252:16486 233.16092:510 233.33878:62 233.83183:82 234.01213:66 234.06355:1014 234.13278:54 234.18253:68 234.22589:62 234.31593:70 234.37837:80 234.94249:196 235.00339:488 235.07404:2508 235.14241:198	175.02501:22 183.03210:60 233.06189:368 233.12607:74 234.06734:72	254	79020	130970	161510	151141	131042	66068	85499	29320	129835	90685	145479	124606	116765	133956	131166
14.65	233.11787	fraxinellone	[M+H]+	null	0.04	FALSE	-1	233.11722	C14H16O3	Isobenzofurans	XYYAFLHHHZVPRN-GXTWGEPZSA-N	O=C1OC(C2=COC=C2)C3(C1=C(C)CCC3)C	530	FALSE	TRUE	FALSE	Normalized unit: Intensity; Annotation method: MSMS_Public_ExpBioInsilico_Pos_VS17_1	FALSE	FALSE	469	0	0	1	-1	-1	-1	-1	-1	1	33.8	blank2	233.11787:4042 233.19565:606 233.23416:326 233.31227:190 233.60916:114 233.65240:70 233.77463:76 233.80180:114 234.00546:74 234.08308:114 234.12022:712 234.19264:196 234.29852:132 234.33318:106 234.41283:124 234.49902:74 234.74197:82 234.90068:66 234.96561:116 235.05136:160 235.12988:368 235.17120:558 235.20805:1386	null	14624	1322	1677	2257	1815	1768	1995	2270	1365	1948	870	1844	1190	1746	2171	1412
13.369	233.15369	COSTUNOLIDE	[M+H]+	null	0.04	FALSE	-1	233.15361	C15H20O2	Germacranolides and derivatives	HRYLQFBHBWLLLL-IKTIWSOHSA-N	O=C1OC2C=C(C)CCC=C(C)CCC2C1=C	530	FALSE	TRUE	FALSE	Normalized unit: Intensity; Annotation method: MSMS_Public_ExpBioInsilico_Pos_VS17_1	FALSE	FALSE	470	0	0	1	-1	-1	-1	-1	-1	1	26.15	blank2	233.15396:3124 233.18961:1274 233.25381:274 233.30029:92 233.38387:94 233.42995:80 233.64758:62 233.74925:78 233.78151:132 233.96289:70 234.00151:56 234.03699:98 234.11168:358 234.15659:958 234.20715:736 234.32896:122 234.46297:56 234.57439:106 234.66705:98 234.73865:108 234.79839:72 234.84305:66 234.88347:52 235.00970:106 235.05957:78 235.13159:402 235.16830:2552	null	9965	1450	1325	2356	2030	1405	3703	3371	2716	2363	2915	2642	3685	1934	1328	1697
16.606	233.15402	NCGC00381718-02_C15H20O2_Cyclodeca[b]furan-2(3H)-one, 3a,4,5,8,9,11a-hexahydro-6,10-dimethyl-3-methylene-, (3aS,6E,10E,11aR)-	[M+H]+	null	0.04	FALSE	-1	233.15401	C15H20O2	Germacranolides and derivatives	HRYLQFBHBWLLLL-GRFSRWIASA-N	CC/1=C\CCC(=C/[C@H]2OC(=O)C(=C)[C@@H]2CC1)/C	530	FALSE	TRUE	FALSE	Normalized unit: Intensity; Annotation method: MSMS_Public_ExpBioInsilico_Pos_VS17_1	FALSE	FALSE	471	0	0	1	-1	-1	-1	-1	-1	1	20.92	blank2	233.15410:2346 233.21542:256 233.29826:86 233.42065:82 233.56392:82 233.80927:86 233.85727:56 233.98140:70 234.15350:490 234.33528:120 234.70810:74 234.75587:54 234.80821:82 234.95799:110 235.09726:220 235.17493:600 235.20766:488	null	11036	1636	2286	1415	1307	1411	1329	973	1313	1090	1515	1475	1336	1147	1567	1452
14.18	233.15469	NCGC00381718-02_C15H20O2_Cyclodeca[b]furan-2(3H)-one, 3a,4,5,8,9,11a-hexahydro-6,10-dimethyl-3-methylene-, (3aS,6E,10E,11aR)-	[M+H]+	null	0.04	FALSE	-1	233.15401	C15H20O2	Germacranolides and derivatives	HRYLQFBHBWLLLL-GRFSRWIASA-N	CC/1=C\CCC(=C/[C@H]2OC(=O)C(=C)[C@@H]2CC1)/C	530	FALSE	TRUE	FALSE	Normalized unit: Intensity; Annotation method: MSMS_Public_ExpBioInsilico_Pos_VS17_1	FALSE	FALSE	472	0	0	1	-1	-1	-1	-1	-1	1	21.47	blank2	233.15469:2512 233.28337:260 233.31960:190 233.38893:50 233.48492:72 233.56218:136 233.61461:140 233.74635:66 233.95946:128 234.04922:104 234.08360:88 234.15559:402 234.19237:310 234.22031:210 234.29396:84 234.35521:146 234.41304:132 234.51463:100 234.58745:102 234.63216:92 234.67192:76 234.71512:68 234.81520:136 234.87581:116 234.92151:188 234.97868:224 235.04903:174 235.11203:156 235.16817:1280…	null	10723	1314	2290	2304	2949	2234	2435	2218	1443	3129	2709	2412	2586	2760	2414	2634
12.496	233.17351	Norfentanyl	[M+H]+	null	0.96	FALSE	4.7	233.16479	C14H20N2O	Anilides	PMCBDBWCQQBSRJ-UHFFFAOYSA-N	CCC(=O)N(c1ccccc1)C2CCNCC2	530	FALSE	TRUE	FALSE	Normalized unit: Intensity; Annotation method: MSMS_Public_ExpBioInsilico_Pos_VS17_1	FALSE	FALSE	473	0	0	0.65	-1	-1	-1	-1	-1	0.65	27.72	Insect (I5)	233.17400:2052 233.26050:76 233.32668:62 233.55486:124 233.82584:52 234.06799:52 234.18478:418 234.23477:74 234.27631:80 234.67772:136 234.80022:134 234.92488:56 234.97322:52 235.05212:92 235.09564:216 235.13101:368 235.16806:528 235.20151:196	null	22205	9266	8122	8586	7800	8874	9997	9264	8334	6011	8347	8576	8721	8392	8736	8460
13.722	233.2074	aloperine	[M+H]+	null	1	FALSE	4.49	233.2	C15H24N2	Aloperine and related alkaloids	SKOLRLSBMUGVOY-YJNKXOJESA-N	C1=C2CCCNC2C3CN4CCCCC4C1C3	530	FALSE	TRUE	FALSE	Normalized unit: Intensity; Annotation method: MSMS_Public_ExpBioInsilico_Pos_VS17_1	FALSE	FALSE	474	0	0	0.76	-1	-1	-1	-1	-1	0.76	82.46	Insect (I1)	233.20465:3272 233.45279:114 233.85701:110 233.96057:50 234.08978:50 234.14706:156 234.20929:742 234.29230:122 234.49092:92 235.04401:52 235.07948:116 235.16360:430 235.20067:200 235.29245:102	null	118391	14657	16116	15444	14377	14940	14779	14275	15682	15409	15393	16292	16602	14565	13461	14648
13.53	234.16531	C13H19N3O; PlaSMA ID-936	[M+H]+	null	1	FALSE	2.1	234.1609	C13H19N3O	Formula predicted	null	null	530	FALSE	TRUE	FALSE	Normalized unit: Intensity; Annotation method: MSMS_Public_ExpBioInsilico_Pos_VS17_1	FALSE	FALSE	477	0	0	1	-1	-1	-1	-1	-1	0.9	57.57	Insect (I6)	234.16095:4194 234.28326:82 234.38736:74 234.68414:60 234.71173:76 234.90230:74 235.04593:110 235.09111:108 235.16760:5338 235.28171:124 235.31595:280 235.60709:58 235.66037:70 235.74565:60 235.79315:66 235.99342:148 236.06947:66 236.16475:1462 236.25194:180	null	39431	8186	8968	8929	8567	9212	9136	8788	9569	8694	8931	9252	8873	8606	9429	9364
12.971	234.17084	NCGC00180532-02!(2R)-2-[(2R,5S)-5-[(2S)-2-hydroxybutyl]oxolan-2-yl]propanoic acid [IIN-based: Match]	[M+NH4]+	null	0.04	FALSE	-1	234.17101	C11H20O4	Tetrahydrofurans	HTCUURQJNZBKIA-XFWSIPNHSA-N	CC[C@H](O)C[C@@H]1CC[C@@H](O1)[C@@H](C)C(O)=O	530	FALSE	TRUE	FALSE	Normalized unit: Intensity; Annotation method: MSMS_Public_ExpBioInsilico_Pos_VS17_1	FALSE	FALSE	478	0	0	1	-1	-1	-1	-1	-1	1	55.55	blank2	234.17084:4726 234.31082:116 234.39130:92 234.44084:140 234.48689:78 234.57576:178 234.68712:124 234.72849:170 234.83546:88 234.90736:72 234.96382:122 235.00887:138 235.05574:210 235.08875:274 235.13370:3390 235.17015:3462 235.32355:300 235.36214:118 235.41513:108 235.52251:64 235.59871:70 235.71848:64 235.93636:70 236.01186:106 236.07954:146 236.13225:396 236.17406:1018 236.24901:116	null	11093	1294	990	1354	1357	404	1673	1815	1306	856	1274	757	1217	1427	1062	778
12.632	234.172	NCGC00180532-02!(2R)-2-[(2R,5S)-5-[(2S)-2-hydroxybutyl]oxolan-2-yl]propanoic acid [IIN-based: Match]	[M+NH4]+	null	0.04	FALSE	-1	234.17101	C11H20O4	Tetrahydrofurans	HTCUURQJNZBKIA-XFWSIPNHSA-N	CC[C@H](O)C[C@@H]1CC[C@@H](O1)[C@@H](C)C(O)=O	530	FALSE	TRUE	FALSE	Normalized unit: Intensity; Annotation method: MSMS_Public_ExpBioInsilico_Pos_VS17_1	FALSE	FALSE	479	0	0	1	-1	-1	-1	-1	-1	1	90.88	blank2	234.17200:6376 234.31281:180 234.58516:106 234.64267:64 234.70827:188 234.79965:88 234.90831:64 234.97964:76 235.08632:214 235.13243:1556 235.17209:5320 235.24323:186 235.27544:180 235.32364:202 235.56227:50 235.73105:100 235.97878:78 236.05197:282 236.07509:284 236.16405:21646	null	42063	409	493	313	341	470	292	698	357	157	111	295	115	150	324	279
13.88	234.18405	Meptazinol HCl	[M+Na]+	null	0.04	FALSE	-1	234.185	C15H24ClNO	Azepanes	MPJUSISYVXABBH-UHFFFAOYSA-N	C1(C=C(C=CC=1)C2(CN(CCCC2)C)CC)O.Cl	530	FALSE	TRUE	FALSE	Normalized unit: Intensity; Annotation method: MSMS_Public_ExpBioInsilico_Pos_VS17_1	FALSE	FALSE	480	0	0	1	-1	-1	-1	-1	-1	1	40.04	blank2	234.18405:2852 234.21481:1818 234.26129:354 234.33585:92 234.49492:86 234.62802:56 234.71432:102 234.87059:98 235.01003:60 235.04959:162 235.12955:354 235.20508:1292 235.29903:126 235.41692:142 235.51741:74 235.60263:150 235.85968:76 235.90672:82 236.07178:204 236.11621:154 236.16028:420 236.20010:746	null	9844	4052	4393	4090	4274	3951	4426	4264	4582	4090	4574	4351	4339	4526	4199	4878
13.208	234.20908	Mimosamycin	[M+H]+	null	0.52	FALSE	-1	234.2	C12H11NO4	Isoquinoline quinones	BXQZTMMXFKFJIY-UHFFFAOYSA-N	COC1=C(C)C(=O)C2=CC(=O)N(C)C=C2C1=O	530	FALSE	TRUE	FALSE	Normalized unit: Intensity; Annotation method: MSMS_Public_ExpBioInsilico_Pos_VS17_1	FALSE	FALSE	481	0	0	0.99	-1	-1	-1	-1	-1	0.99	27.24	Insect (I1)	234.20131:1700 234.27650:148 234.36630:122 234.44228:116 234.51810:102 234.66428:78 234.92798:54 235.05801:58 235.08876:164 235.12651:526 235.16177:304 235.20015:406 235.27776:58 235.30583:98 235.44208:98 235.70372:68 235.89940:78 235.98643:72 236.11220:138 236.16806:124 236.21156:118	null	15951	3827	3613	3294	3631	3801	3234	3363	3821	3705	2915	3397	2946	3598	3827	3041
0.71	235.07733	Perseitol	[M+Na]+	null	0.96	FALSE	-1	235.0788	C7H16O7	Sugar alcohols	OXQKEKGBFMQTML-UHFFFAOYSA-N	OCC(O)C(O)C(O)C(O)C(O)CO	530	FALSE	TRUE	FALSE	Normalized unit: Intensity; Annotation method: MSMS_Public_ExpBioInsilico_Pos_VS17_1	FALSE	FALSE	482	0	0	1	-1	-1	-1	-1	-1	1	28.31	Non Insect (N7)	235.07927:2426 235.16077:266 235.23140:142 235.77605:58 235.98654:100 236.01820:80 236.09541:72 236.15048:1102 236.21259:132 236.25751:76 236.77998:64 236.99130:52 237.03427:836 237.15628:156	null	222	12096	14928	13446	10653	13295	17252	10820	18146	19837	15946	13868	14207	8981	10120	15255
13.065	235.12953	Pterosin G	[M+H]+	null	0.96	TRUE	8.451	235.1329	C14H18O3	Indanones	LGXRGPOUGZXSEB-NSHDSACASA-N	CC1=CC2=C(C(=C1CCO)C)C(=O)[C@@H](C2)CO	530	FALSE	TRUE	FALSE	Normalized unit: Intensity; Annotation method: MSMS_Public_ExpBioInsilico_Pos_VS17_1	FALSE	FALSE	483	0	0	0.98	0.16	0.17	0.86	2	1	1.11	48.13	Insect (I3)	235.13075:6688 235.25897:440 235.81717:92 236.01047:64 236.13541:750 236.16861:410 236.21242:108 236.59587:92 236.69656:150 236.92023:124 237.06006:78 237.11441:466 237.15169:918 237.18492:2238 237.23001:702	153.08681:90 157.09885:68 157.26335:40 161.07510:80 163.07237:94 175.23470:32 179.33862:30 187.15315:104 203.13435:60 217.10631:68 235.12173:80 235.23589:54 237.23663:40 237.26781:64	23429	15970	7144	15746	16513	8624	15612	16392	8124	15087	16547	9598	17259	12893	7938	9680
13.488	235.16986	3,5-Ditert-butyl-4-hydroxybenzaldehyde	[M+H]+	null	1	TRUE	-1	235.1693	C15H22O2	null	DOZRDZLFLOODMB-UHFFFAOYSA-N	CC(C)(C)C1=CC(=CC(=C1O)C(C)(C)C)C=O	430	FALSE	TRUE	TRUE	Normalized unit: Intensity; Annotation method: MassBank_NIST_6	FALSE	FALSE	484	0	0	0.99	0.66	0.75	0.89	5	0.4	1.56	479.09	Insect (I6)	235.16818:53842 235.27861:566 235.43153:118 235.47255:74 235.72682:64 235.85887:76 236.11778:188 236.17149:8662 236.27917:200 236.32620:260 236.55449:86 236.72653:56 236.94176:88 237.08469:224 237.17894:950 237.25760:108	152.06944:86 161.09308:182 163.89642:114 169.39154:32 175.12267:52 175.55916:28 179.05333:62 179.10796:2610 179.20839:152 179.98305:28 180.11766:130 180.54219:34 182.07414:78 182.45866:70 182.60320:80 190.44608:96 191.66415:52 195.57814:46 197.40964:26 202.57217:44 233.46202:22 234.27605:70 234.67337:34 234.83658:30 235.08739:74 235.16606:6858 235.24152:38 235.27687:78 235.32056:54 235.52014:22 2…	307881	144355	144096	142231	143526	139503	142160	144666	143293	139146	145891	91512	145065	138950	95451	90111
12.81	235.17146	Aspergillusenes A	[M+H]+	null	0.04	FALSE	-1	235.17	C15H22O2	Sesquiterpenoids	NWPUHDAIOGMKFI-WUXMJOGZSA-N	OC1=C(/C(C)=C/CCC(C)C)C=CC(CO)=C1	530	FALSE	TRUE	FALSE	Normalized unit: Intensity; Annotation method: MSMS_Public_ExpBioInsilico_Pos_VS17_1	FALSE	FALSE	485	0	0	0.99	-1	-1	-1	-1	-1	0.99	47.24	blank2	235.17146:9458 235.28317:140 235.34035:158 235.38577:62 235.53926:92 235.58797:112 235.62204:114 235.67596:66 235.74820:70 235.79906:94 236.00041:114 236.07501:220 236.13289:1000 236.17435:2046 236.26561:162 236.31894:92 236.49051:126 236.54713:96 236.92355:176 237.15176:2746 237.18684:3422	null	46351	4394	4214	3809	4056	3173	4246	3893	3850	3710	4214	3805	3549	5027	2885	4111
15.117	235.20683	Sparteine	[M+H]+	null	1	TRUE	4.94	235.21001	C15H26N2	Sparteine, lupanine, and related alkaloids	SLRCCWJSBJZJBV-ZQDZILKHSA-N	N12CCCCC1C3CN4CCCCC4C(C2)C3	530	FALSE	TRUE	FALSE	Normalized unit: Intensity; Annotation method: MSMS_Public_ExpBioInsilico_Pos_VS17_1	FALSE	FALSE	486	0	0	0.95	0.31	0.3	0.74	2	0.5	1.1	79.47	Insect (I10)	235.20667:4664 235.33345:102 235.36012:78 236.06761:58 236.16310:144 236.20850:894 237.07675:244 237.14798:750 237.19449:344 237.22624:166	151.19122:50 193.19783:74 217.19472:126 221.09187:70 235.19720:92 235.23003:90 237.23506:84	288068	27160	28388	28279	29925	25414	26796	29039	22935	28701	28161	31769	28559	26915	31496	32259
14.542	235.209	Sparteine	[M+H]+	null	0.04	FALSE	4.94	235.21001	C15H26N2	Sparteine, lupanine, and related alkaloids	SLRCCWJSBJZJBV-ZQDZILKHSA-N	N12CCCCC1C3CN4CCCCC4C(C2)C3	530	FALSE	TRUE	FALSE	Normalized unit: Intensity; Annotation method: MSMS_Public_ExpBioInsilico_Pos_VS17_1	FALSE	FALSE	487	0	0	0.99	-1	-1	-1	-1	-1	0.99	70.61	blank2	235.20750:8512 235.33226:122 235.58315:90 235.68352:94 235.72324:114 235.77824:186 235.92155:74 235.97151:108 236.02928:68 236.09351:86 236.12479:128 236.17432:300 236.21056:1600 236.34709:98 236.44118:62 236.52798:66 236.97844:106 237.11533:1380 237.14781:1112 237.22469:1546	null	42810	882	4845	4230	3503	4178	3731	4014	3710	2796	4127	2260	4449	4686	3148	3692
12.276	236.07573	Pesticide5_Carboxin_C12H13NO2S_Vitavax	[M+H]+	null	0.04	FALSE	-1	236.07401	C12H13NO2S	Anilides	GYSSRZJIHXQEHQ-UHFFFAOYSA-N	CC1=C(SCCO1)C(=O)NC2=CC=CC=C2	530	FALSE	TRUE	FALSE	Normalized unit: Intensity; Annotation method: MSMS_Public_ExpBioInsilico_Pos_VS17_1	FALSE	FALSE	489	0	0	0.99	-1	-1	-1	-1	-1	0.99	39.54	blank2	236.07573:3574 236.17000:9846 236.27570:378 236.35004:114 236.52934:90 236.58569:62 236.75464:108 236.89030:132 237.02238:78 237.07207:722 237.10974:674 237.15880:2488 237.35837:126 237.43883:64 237.55681:86 237.86002:114 238.06279:306 238.12352:1770	null	12179	108	71	56	35	163	82	24	57	91	57	59	67	106	59	62
9.689	236.11398	2',3'-Dideoxyadenosine	[M+H]+	null	0.04	FALSE	2.783	236.1142	C10H13N5O2	Purine 2',3'-dideoxyribonucleosides	WVXRAFOPTSTNLL-UHFFFAOYSA-N	C1CC(OC1CO)N2C=NC3=C2N=CN=C3N	530	FALSE	TRUE	FALSE	Normalized unit: Intensity; Annotation method: MSMS_Public_ExpBioInsilico_Pos_VS17_1	FALSE	FALSE	490	0	0	1	-1	-1	-1	-1	-1	1	21.57	blank2	236.11398:2258 236.20651:120 236.26552:104 236.47121:68 236.92728:72 237.01678:212 237.06453:112 237.11946:326 237.18344:122 237.24684:84 237.79808:82 238.05769:84 238.12192:216	null	6534	189	213	154	304	114	379	139	122	357	174	424	145	82	288	121
12.634	236.16241	N-(9-oxodecyl)acetamide	[M+Na]+	null	0.88	TRUE	-1	236.16209	C12H23NO2	Acetamides	JRJBWKJICGFLDP-UHFFFAOYSA-N	O=C(C)CCCCCCCCN=C(O)C	530	FALSE	TRUE	FALSE	Normalized unit: Intensity; Annotation method: MSMS_Public_ExpBioInsilico_Pos_VS17_1	FALSE	FALSE	492	0	0	0.99	0.05	0.07	0.41	7	0.43	0.76	58.57	blank2	236.16376:26600 236.28403:430 236.35663:98 236.59377:82 236.74156:62 236.90880:90 236.99521:144 237.04642:78 237.10860:402 237.16388:3564 237.26630:322 237.32712:292 237.38014:74 237.41887:118 237.66289:68 237.81044:96 237.87067:80 237.93329:104 238.00774:254 238.04968:158 238.17996:6334	150.10321:66 151.11842:54 152.06070:78 157.10854:128 159.07996:72 159.11679:120 160.63492:28 161.13104:70 163.06877:90 163.11345:68 165.14311:88 168.92194:102 169.12428:226 172.12523:102 173.11595:80 173.13708:70 175.15027:166 177.13565:160 177.16245:68 178.00597:30 187.11128:76 187.15399:28 191.09233:102 191.15341:74 192.13672:54 193.15321:52 194.17435:42 199.14668:72 201.14638:70 203.10841:48 2…	134979	20243	21209	22292	22824	22052	21955	22958	21638	23348	22028	9929	22516	22699	12228	10624
12.415	236.16919	N-Bisdesmethyl Tramadol	[M+H]+	null	0.04	FALSE	5.2	236.16451	C14H21NO2	Anisoles	QNPPIKMBCJUUTG-UHFFFAOYSA-N	COC1=CC=CC(=C1)C1(O)CCCCC1CN	530	FALSE	TRUE	FALSE	Normalized unit: Intensity; Annotation method: MSMS_Public_ExpBioInsilico_Pos_VS17_1	FALSE	FALSE	493	0	0	0.9	-1	-1	-1	-1	-1	0.9	118.18	blank2	236.16925:17180 236.28722:354 236.43538:92 236.49741:74 236.78027:74 236.84419:104 236.93861:76 237.00047:152 237.07866:366 237.16356:3386 237.29285:88 237.32790:196 237.38718:84 237.44759:54 237.73172:76 237.90869:96 238.00273:186 238.11259:390 238.15924:1000 238.25073:336	null	103735	357	658	577	428	1965	624	617	484	915	1282	1342	900	504	652	658
10.097	237.0155	2-[(1-Oxido-2-pyridinyl) dithio]pyridine	[M+H]+	null	0.64	FALSE	-1	237.015	C10H8N2OS2	Pyridinium derivatives	UQAZNERBRJNJEJ-UHFFFAOYSA-N	[O-][N+]1=C(SSC2=CC=CC=N2)C=CC=C1	530	FALSE	TRUE	FALSE	Normalized unit: Intensity; Annotation method: MSMS_Public_ExpBioInsilico_Pos_VS17_1	FALSE	FALSE	496	0	0	1	-1	-1	-1	-1	-1	1	12.25	Insect (I2)	237.01483:1422 237.09979:100 237.15439:146 237.29123:70 237.32353:102 237.38390:64 237.96179:94 238.01765:302 238.06279:66 238.13264:72 238.18745:146 238.24673:72 238.96858:74 239.04132:50 239.08852:310	null	72	4628	5549	3892	5731	1982	5379	5336	5313	2586	6768	5963	3414	2534	5605	5885
0.662	237.0385	NCGC00160271-01!2,3,5,8-Tetrahydroxy-6-methyl-1,4-naphthoquinone	[M+H]+	null	0.12	FALSE	-1	237.039	C11H8O6	Naphthoquinones	WXLPYHMWBMMBOS-UHFFFAOYSA-N	CC1=C(O)C2=C(C(O)=C1)C(=O)C(O)=C(O)C2=O	530	FALSE	TRUE	FALSE	Normalized unit: Intensity; Annotation method: MSMS_Public_ExpBioInsilico_Pos_VS17_1	FALSE	FALSE	497	0	0	1	-1	-1	-1	-1	-1	1	21.22	Non Insect (N8)	237.03596:1602 237.15454:212 238.04121:88 238.08830:96 238.16115:98 238.99332:354 239.05469:78 239.10068:56	null	99	5173	5864	4048	5643	3331	4108	5436	6437	6276	1410	6328	5700	2228	4706	6090
14.502	237.11258	(2R)-8-ethyl-7-hydroxy-5-methoxy-2-methyl-2,3-dihydrochromen-4-one	[M+H]+	null	0.04	FALSE	-1	237.11214	C13H16O4	Chromones	BPIMOIWHAHUBPJ-SSDOTTSWSA-N	O=C1C=2C(OC)=CC(O)=C(C2OC(C)C1)CC	530	FALSE	TRUE	FALSE	Normalized unit: Intensity; Annotation method: MSMS_Public_ExpBioInsilico_Pos_VS17_1	FALSE	FALSE	498	0	0	1	-1	-1	-1	-1	-1	1	15.13	blank2	237.11258:3584 237.14418:1860 237.18619:822 237.22072:1352 237.30110:360 237.34953:146 237.41589:80 237.51112:146 237.65813:82 237.87326:98 238.02196:52 238.12569:370 238.14963:352 238.21356:340 238.25377:86 238.41920:68 238.65460:92 238.71046:68 238.77916:52 238.95068:78 239.07925:118 239.16277:4098	null	13458	1256	797	522	677	985	776	1174	811	1151	739	1029	772	1962	428	935
14.091	237.14859	NCGC00384966-01_C14H22O4_3-Hydroxy-1a,5-bis(hydroxymethyl)-5,6b-dimethyloctahydrocyclopropa[e]inden-2(1H)-one	[M-H2O+H]+	null	1	TRUE	-1	237.14799	C14H22O4	Cyclic alcohols and derivatives	CUAPOUHDJKWLOB-UHFFFAOYSA-N	CC1(CO)CC2C(O)C(=O)C3(CO)CC3(C)C2C1	530	FALSE	TRUE	FALSE	Normalized unit: Intensity; Annotation method: MSMS_Public_ExpBioInsilico_Pos_VS17_1	FALSE	FALSE	499	0	0	0.97	0	0.52	0.01	198	0.02	0.75	369.13	Non Insect (N3)	237.15063:38352 237.30046:444 237.97469:86 238.06740:198 238.15262:5766 238.23599:278 238.29018:146 238.53297:102 238.93947:174 239.00095:136 239.06279:154 239.16196:3728 239.24271:212	151.16913:96 163.11560:74 191.09087:62 237.08626:68 237.12643:100 239.39389:20	421902	138651	133547	145763	138158	139390	137015	130754	132861	136563	130286	142775	133112	131600	140178	131888
13.143	237.15059	NCGC00380929-01_C14H22O4_(2E)-2-(Hydroxymethyl)-3-[(1R,6R)-3-(hydroxymethyl)-6-isopropyl-2-cyclohexen-1-yl]acrylic acid	[M-H2O+H]+	null	1	FALSE	-1	237.14799	C14H22O4	Menthane monoterpenoids	SLVSUVFUFJKMCV-URFGDBDFSA-N	CC(C)[C@H]1CC\C(=C/[C@@H]1/C=C(CO)/C(O)=O)CO	530	FALSE	TRUE	FALSE	Normalized unit: Intensity; Annotation method: MSMS_Public_ExpBioInsilico_Pos_VS17_1	FALSE	FALSE	500	0	0	1	-1	-1	-1	-1	-1	1	71.31	Insect (I5)	237.15013:6104 237.22585:452 237.32211:168 237.44269:148 237.52919:58 237.68863:88 237.92291:60 238.05927:70 238.15244:1038 238.19861:482 238.25674:120 239.03812:102 239.09731:210 239.15884:1262 239.19948:578	null	105368	20530	20846	20631	18259	20797	19681	20677	19156	20961	19207	19712	19087	19746	18308	20155
13.271	237.18456	5-hydroxyculmorin	[M-H2O+H]+	null	0.12	FALSE	2.56	237.1844	C15H26O3	Bicyclic monoterpenoids	XFKGEQRMYJCXFK-YTAGIEBCSA-N	C[C@@]12CC[C@H](C([C@H]3[C@@H]1[C@@H](C[C@@]2(C3O)C)O)(C)C)O	530	FALSE	TRUE	FALSE	Normalized unit: Intensity; Annotation method: MSMS_Public_ExpBioInsilico_Pos_VS17_1	FALSE	FALSE	501	0	0	1	-1	-1	-1	-1	-1	1	35.01	Insect (I10)	237.18387:2446 237.23312:188 237.28145:86 237.32498:174 237.51794:76 238.07202:94 238.18301:984 238.37607:74 238.65735:80 238.73460:50 238.78151:88 238.85947:130 238.90820:72 238.95024:130 239.00604:66 239.04575:344 239.16214:39732	null	62332	7472	8142	9941	10823	10447	9004	8375	9689	8529	9808	7685	7960	9844	7691	7471
13.061	237.18494	(-)-Curcumol	[M+H]+	null	0.44	FALSE	-1	237.18491	C15H24O2	Guaianes	QRMPRVXWPCLVNI-YYFQZIEXSA-N	CC(C)C(C1)C(O)(C2)OC(C(C)3)1C([H])(CC3)C(=C)2	530	FALSE	TRUE	FALSE	Normalized unit: Intensity; Annotation method: MSMS_Public_ExpBioInsilico_Pos_VS17_1	FALSE	FALSE	502	0	0	1	-1	-1	-1	-1	-1	1	28.87	Insect (I3)	237.18494:2962 237.23209:698 237.30806:208 237.43065:68 237.48259:104 238.03973:90 238.16795:446 238.31056:70 238.34349:100 238.45288:86 238.82906:84 238.94669:192 239.16240:1308 239.20111:538	null	71992	4902	7719	10396	8452	7686	9868	8013	7969	7588	7361	7751	8286	7936	8469	8153
14.261	237.22156	Velvione	[M+H]+	null	0.04	FALSE	13.874	237.2213	C16H28O	Cyclic ketones	ABRIMXGLNHCLIP-UHFFFAOYSA-N	O=C1CCCCCCCCCCC=CCCC1	530	FALSE	TRUE	FALSE	Normalized unit: Intensity; Annotation method: MSMS_Public_ExpBioInsilico_Pos_VS17_1	FALSE	FALSE	503	0	0	1	-1	-1	-1	-1	-1	1	10.71	blank2	237.22310:3132 237.30586:244 237.42780:114 237.47270:50 237.57680:94 237.70738:78 237.75410:90 237.82866:84 237.87999:136 237.95802:58 238.04207:154 238.10329:276 238.15764:408 238.17033:304 238.18565:370 238.22267:738 238.27803:370 238.31122:138 238.34258:100 238.37387:66 238.57852:60 238.74016:76 238.80482:74 239.03577:108 239.07666:138 239.15646:4808 239.20453:1308	null	12579	141	105	190	117	168	187	102	72	122	84	339	199	163	115	191
15.806	237.224	Velvione	[M+H]+	null	0.04	FALSE	13.874	237.2213	C16H28O	Cyclic ketones	ABRIMXGLNHCLIP-UHFFFAOYSA-N	O=C1CCCCCCCCCCC=CCCC1	530	FALSE	TRUE	FALSE	Normalized unit: Intensity; Annotation method: MSMS_Public_ExpBioInsilico_Pos_VS17_1	FALSE	FALSE	504	0	0	0.96	-1	-1	-1	-1	-1	0.96	29.03	blank2	237.22400:6890 237.32329:238 237.37796:312 237.41585:104 237.45842:60 237.56549:166 237.60695:82 237.63696:78 237.67302:88 237.71783:150 237.83995:62 238.00888:140 238.06616:88 238.10338:76 238.14743:684 238.22523:728 238.32355:86 238.38295:70 238.46024:154 238.50354:124 238.55240:132 238.61366:98 238.81506:90 238.87549:90 238.95534:192 239.00308:108 239.08272:50 239.15942:2490 239.28340:104 239.…	null	45851	1422	2960	1753	3683	4255	5950	1342	1588	2543	3450	3086	3630	4164	3082	3815
13.467	238.14378	N,N-Diethyl-2,4-dimethoxybenzamide	[M+H]+	null	1	TRUE	-1	238.14377	C13H19NO3	Dimethoxybenzenes	FUTVQQSUNQOZSN-UHFFFAOYSA-N	CCN(CC)C(=O)c(c1)c(OC)cc(OC)c1	530	FALSE	TRUE	FALSE	Normalized unit: Intensity; Annotation method: MSMS_Public_ExpBioInsilico_Pos_VS17_1	FALSE	FALSE	506	0	0	0.99	0.21	0.25	0.93	5	0.6	1.13	277.36	blank2	238.14536:63910 238.29369:1054 238.39920:64 238.44177:96 238.58075:72 238.62215:70 238.70734:126 238.73169:122 238.75975:156 238.82889:54 238.88118:70 238.93420:90 239.02602:154 239.08690:104 239.15814:18660 239.35168:238 239.48129:154 239.51466:92 239.56555:142 239.62859:98 239.70657:60 239.75124:144 239.82594:60 239.91368:68 239.99774:84 240.03322:118 240.16080:1822	150.26697:58 150.47888:30 151.07330:34 155.09848:26 155.16568:86 157.10555:130 157.49118:116 158.09906:82 158.12314:74 159.08133:42 159.12640:48 160.07594:98 160.11176:426 160.21962:60 161.09741:152 161.13379:134 162.08955:210 162.18828:80 163.03679:62 163.10245:60 163.17650:52 164.07117:3274 164.12454:90 164.17133:166 164.63745:34 165.07564:448 165.11269:98 165.19254:34 165.32277:26 165.47063:22…	197682	61802	60536	60606	59555	61284	61671	58835	62017	60851	61962	40722	63213	61156	44576	41997
13.021	238.14726	N,N-Diethyl-3,4-dimethoxybenzamide	[M+H]+	null	0.04	FALSE	-1	238.14377	C13H19NO3	Dimethoxybenzenes	ZQTJMIZZICSOBJ-UHFFFAOYSA-N	CCN(CC)C(=O)c(c1)cc(OC)c(OC)c1	530	FALSE	TRUE	FALSE	Normalized unit: Intensity; Annotation method: MSMS_Public_ExpBioInsilico_Pos_VS17_1	FALSE	FALSE	507	0	0	0.94	-1	-1	-1	-1	-1	0.94	62.18	blank2	238.14470:6396 238.30020:128 238.38443:82 238.42816:94 238.46887:68 238.61655:92 238.64873:98 238.75687:210 238.93790:106 239.02245:74 239.12985:31600 239.37343:94 239.43559:128 239.54237:76 239.58076:112 239.69296:56 239.72899:54 239.83647:142 239.91011:64 240.13402:5388 240.19896:3514	null	18328	1938	3049	2928	2762	2938	2395	2621	2458	2899	2328	3321	2837	2956	2573	3146
12.805	239.12709	7-Hydroxyflavone	[M+Na]+	null	0.04	FALSE	-1	239.12721	C15H10O3	Flavones	MQGPSCMMNJKMHQ-UHFFFAOYSA-N	O=C1C=C(OC2=CC(O)=CC=C12)C=3C=CC=CC3	530	FALSE	TRUE	FALSE	Normalized unit: Intensity; Annotation method: MSMS_Public_ExpBioInsilico_Pos_VS17_1	FALSE	FALSE	509	0	0	1	-1	-1	-1	-1	-1	1	149.95	blank2	239.12709:24592 239.35959:98 239.41074:106 239.45021:108 239.59586:86 239.63699:114 239.75023:132 239.89224:100 240.00267:174 240.06747:76 240.13115:4198 240.19714:2004 240.26894:304 240.33826:184 240.38127:188 240.43358:96 240.53615:118 240.61452:154 240.75800:106 240.84647:76 240.89088:132 240.92999:140 241.03642:300 241.08308:372 241.14262:61102	null	69567	1828	1999	646	3111	372	1736	969	1888	339	1012	260	2167	1850	103	1469
12.679	239.12717	7-Hydroxyflavone	[M+H]+	null	1	FALSE	-1	239.12721	C15H10O3	Flavones	MQGPSCMMNJKMHQ-UHFFFAOYSA-N	O=C1C=C(OC2=CC(O)=CC=C12)C=3C=CC=CC3	530	FALSE	TRUE	FALSE	Normalized unit: Intensity; Annotation method: MSMS_Public_ExpBioInsilico_Pos_VS17_1	FALSE	FALSE	510	0	0	1	-1	-1	-1	-1	-1	1	33.18	Non Insect (N9)	239.13293:2774 239.24860:268 239.62227:56 239.83000:106 239.99582:78 240.03429:156 240.12901:640 240.19510:700 240.28102:96 240.34326:104 240.86594:106 240.91014:238 240.97163:140 241.02510:98 241.08891:110 241.14192:1528 241.17636:806	null	118530	13576	12967	13751	14045	14826	11949	13767	14063	14102	13473	12082	13411	11240	12390	11365
13.026	239.12915	7-Hydroxyflavone	[M+H]+	null	0.84	FALSE	-1	239.12721	C15H10O3	Flavones	MQGPSCMMNJKMHQ-UHFFFAOYSA-N	O=C1C=C(OC2=CC(O)=CC=C12)C=3C=CC=CC3	530	FALSE	TRUE	FALSE	Normalized unit: Intensity; Annotation method: MSMS_Public_ExpBioInsilico_Pos_VS17_1	FALSE	FALSE	511	0	0	1	-1	-1	-1	-1	-1	1	41.28	QC2I7	239.12476:5724 239.20622:670 239.27132:214 239.35406:74 239.42451:152 239.54503:52 239.60768:64 240.08304:92 240.12904:670 240.19392:662 240.28304:164 240.57007:88 240.80684:68 240.91747:284 240.96347:88 241.04195:104 241.14154:8626	null	95029	10584	10073	10967	10431	10077	10707	10075	10618	10751	12819	10003	10449	9259	10528	10951
13.453	239.15961	OMEGA-HYDROXYDODECANOATE	[M+Na]+	null	0.08	FALSE	-1	239.162	C12H24O3	Medium-chain hydroxy acids and derivatives	ZDHCZVWCTKTBRY-UHFFFAOYSA-N	OCCCCCCCCCCCC(O)=O	530	FALSE	TRUE	FALSE	Normalized unit: Intensity; Annotation method: MSMS_Public_ExpBioInsilico_Pos_VS17_1	FALSE	FALSE	512	0	0	0.99	-1	-1	-1	-1	-1	0.99	46.55	Non Insect (N10)	239.16042:11298 239.28462:222 239.31137:296 239.42584:198 239.46846:50 239.69366:54 239.97043:56 240.16527:1548 240.23705:264 240.29807:80 240.59840:126 240.91846:166 241.17976:894	null	125717	57883	30551	32312	54338	34360	47071	42324	56030	18316	35722	52595	57403	47693	44008	65505
13.215	239.15979	OMEGA-HYDROXYDODECANOATE	[M+Na]+	null	1	TRUE	-1	239.162	C12H24O3	Medium-chain hydroxy acids and derivatives	ZDHCZVWCTKTBRY-UHFFFAOYSA-N	OCCCCCCCCCCCC(O)=O	530	FALSE	TRUE	FALSE	Normalized unit: Intensity; Annotation method: MSMS_Public_ExpBioInsilico_Pos_VS17_1	FALSE	FALSE	513	0	0	1	0.58	0.48	0.72	3	0.33	1.32	2036.72	Non Insect (N1)	239.16116:247988 239.31099:3308 239.40903:148 239.46983:94 239.50826:62 239.59196:178 239.70598:192 239.81494:54 239.84653:120 239.91161:74 239.94531:154 239.98674:374 240.04773:94 240.08484:100 240.16522:35660 240.30919:378 240.39505:94 240.41983:88 240.51062:176 240.65765:140 240.74420:62 240.83672:68 240.92224:120 240.97382:82 241.00999:62 241.16756:4122 241.24074:260	159.11691:66 190.96011:18 239.16435:366 239.23653:82 239.78841:18 240.16585:50	1602055	948273	996051	974318	966267	983056	976208	961948	995910	947154	933543	1029441	963685	954518	964412	1033494
13.89	239.16188	OMEGA-HYDROXYDODECANOATE	[M+Na]+	null	0.04	FALSE	-1	239.162	C12H24O3	Medium-chain hydroxy acids and derivatives	ZDHCZVWCTKTBRY-UHFFFAOYSA-N	OCCCCCCCCCCCC(O)=O	530	FALSE	TRUE	FALSE	Normalized unit: Intensity; Annotation method: MSMS_Public_ExpBioInsilico_Pos_VS17_1	FALSE	FALSE	514	0	0	1	-1	-1	-1	-1	-1	1	33.1	blank2	239.16306:7016 239.30022:248 239.36882:78 240.16980:680 240.35251:90 240.40144:100 240.52324:92 240.75121:70 240.93416:176 240.96829:118 241.09866:160 241.21724:2502	null	26733	19355	12869	13214	21930	12816	6584	18783	24484	19085	23336	7125	16151	17837	4133	19377
0.094	239.16217	OMEGA-HYDROXYDODECANOATE	[M+Na]+	null	0.96	FALSE	-1	239.162	C12H24O3	Medium-chain hydroxy acids and derivatives	ZDHCZVWCTKTBRY-UHFFFAOYSA-N	OCCCCCCCCCCCC(O)=O	530	FALSE	TRUE	FALSE	Normalized unit: Intensity; Annotation method: MSMS_Public_ExpBioInsilico_Pos_VS17_1	FALSE	FALSE	515	0	0	1	-1	-1	-1	-1	-1	1	23.6	QC1I18	239.16197:3456 239.26778:190 239.31772:98 239.47615:114 239.53195:80 239.92593:54 240.05493:132 240.12788:188 240.16502:506 240.30843:96 240.44077:78 240.49785:90 240.54750:110 240.68091:74 240.96394:902 241.03539:118 241.09167:148 241.14946:114 241.19868:342	null	2142	4553	5253	5389	4368	5083	6569	6127	5513	5994	5714	6545	4739	6000	5376	4894
13.374	239.1642	OMEGA-HYDROXYDODECANOATE	[M+Na]+	null	0.04	TRUE	-1	239.162	C12H24O3	Medium-chain hydroxy acids and derivatives	ZDHCZVWCTKTBRY-UHFFFAOYSA-N	OCCCCCCCCCCCC(O)=O	530	FALSE	TRUE	FALSE	Normalized unit: Intensity; Annotation method: MSMS_Public_ExpBioInsilico_Pos_VS17_1	FALSE	FALSE	516	0	0	0.98	0.12	0.11	0.72	3	0.33	0.9	177.19	blank2	239.16420:43190 239.31335:754 239.42232:134 239.46428:78 239.49879:210 239.56099:128 239.59192:204 239.64880:168 239.69164:260 239.72313:170 239.80399:110 239.87338:50 239.91249:104 239.94548:130 240.07150:88 240.16675:5578 240.33005:68 240.38167:50 240.41841:86 240.51176:72 240.58350:90 240.61374:80 240.71863:88 240.87151:122 240.92221:60 240.96030:112 241.08536:340 241.18365:3652 241.21231:4140	150.14500:86 162.13498:100 179.14418:80 179.20412:68 193.08888:62 198.50029:78 203.17946:80 221.14868:92 238.24135:52 239.17471:106 240.14035:48	168501	46862	30551	51325	49604	39263	34263	40607	56030	54684	53500	52595	57403	49601	57559	65505
12.971	239.21471	Habanolide	[M+H]+	null	1	FALSE	10.262	239.20061	C15H26O2	Macrolides and analogues	KHLFMZDGADSQGR-ACCUITESSA-N	C1CCCCCCOC(=O)/C=C/CCCCC1	530	FALSE	TRUE	FALSE	Normalized unit: Intensity; Annotation method: MSMS_Public_ExpBioInsilico_Pos_VS17_1	FALSE	FALSE	517	0	0	0.87	-1	-1	-1	-1	-1	0.87	42.98	Insect (I1)	239.20499:4070 239.35959:244 239.79553:66 239.99728:76 240.05589:60 240.09175:70 240.19583:1406 240.29677:204 240.42848:84 240.52354:52 240.61900:140 240.91138:142 241.04059:208 241.13541:8224 241.28732:246	null	45466	11513	11368	11119	12087	11269	11228	11599	11329	11661	10879	10762	11747	11474	11460	10577
13.215	239.31436	ReSpect:PS098607 L-Anserine nitrate salt|beta-Ala-3-Me-His|beta-Alanyl-3-methyl-L-histidine	[M+H]+	null	0.72	FALSE	-1	239.3	C10H16N4O3	null	MYYIAHXIVFADCU-UHFFFAOYSA-N	CN1C=NC=C1CC(C(=O)O)NC(=O)CCN	530	FALSE	TRUE	FALSE	Normalized unit: Intensity; Annotation method: RESPECT_3	FALSE	FALSE	520	0	0	0.93	-1	-1	-1	-1	-1	0.93	53.72	Insect (I8)	239.30927:3228 239.52873:154 239.59633:266 239.64912:76 239.71785:56 239.77946:86 239.82768:86 239.94560:228 239.97823:198 240.03477:212 240.07216:308 240.16318:33538 240.26801:538 240.31433:624 240.40681:72 240.42877:130 240.49208:54 240.56120:108 240.62553:150 240.69261:52 240.80283:90 240.90987:148 240.94608:108 241.06133:58 241.10452:244 241.16615:3766 241.25600:204 241.33006:86 241.41080:112	null	15388	10995	10689	5100	8775	11661	7192	8365	10032	9839	9954	10594	10319	7362	8345	9372
12.686	240.19637	KOBUSONE	[M+NH4]+	null	0.04	FALSE	-1	240.1958	C14H22O2	Ketones	UETZJEZFLKASPR-UZWIWUQPSA-N	O=C1CCC2OC2(C)CCC3C1CC3(C)C	530	FALSE	TRUE	FALSE	Normalized unit: Intensity; Annotation method: MSMS_Public_ExpBioInsilico_Pos_VS17_1	FALSE	FALSE	521	0	0	1	-1	-1	-1	-1	-1	1	41.34	blank2	240.19943:4220 240.29875:140 240.35284:136 240.49597:86 240.56641:70 240.60359:146 240.75830:64 240.88239:58 240.99393:110 241.04004:86 241.09338:756 241.14366:7466 241.26729:402 241.39738:86 241.43813:104 241.56810:86 241.74126:138 242.00066:76 242.08949:302 242.14610:1144 242.18094:1350	null	13692	2754	2662	2996	2041	2148	2523	2573	2825	2687	2588	2655	2728	2886	2913	2363
12.954	240.19896	KOBUSONE	[M+NH4]+	null	0.8	TRUE	-1	240.1958	C14H22O2	Ketones	UETZJEZFLKASPR-UZWIWUQPSA-N	O=C1CCC2OC2(C)CCC3C1CC3(C)C	530	FALSE	TRUE	FALSE	Normalized unit: Intensity; Annotation method: MSMS_Public_ExpBioInsilico_Pos_VS17_1	FALSE	FALSE	522	0	0	0.98	0	0.01	0	36	0.03	0.5	50.9	blank2	240.19783:29912 240.27225:1316 240.33740:592 240.41374:130 240.52425:56 240.59775:76 240.66949:94 240.76903:74 240.84001:54 240.89594:110 240.99142:56 241.02617:182 241.07745:1272 241.14369:17380 241.19650:7192 241.32919:430 241.41016:170 241.61943:122 241.71030:156 241.76849:78 241.83414:60 241.95830:74 242.07550:326 242.14951:2344 242.21313:4612	152.14482:216 154.09315:82 155.07704:80 157.11693:84 161.05432:86 163.13243:50 164.12491:78 165.24884:70 173.08485:82 175.14494:90 177.18027:212 178.16502:96 179.14943:90 181.14969:90 183.02385:32 183.14307:76 186.13817:64 187.25397:134 189.12781:80 189.16258:70 189.30083:72 193.94795:18 194.20004:164 195.19574:118 196.20078:60 207.17165:72 209.10904:20 209.15598:90 221.09631:204 227.02071:70 240…	84647	11127	10346	10818	11987	11767	11885	11872	11218	11341	12252	8030	10607	9289	4999	8016
13.655	240.2334	(4,8,8-trimethyldecahydro-1,4-methanoazulen-9-yl)methanol	[M+NH4]+	null	1	FALSE	-1	240.23218	C15H26O	Sesquiterpenoids	VZJHQHUOVIDRCF-UHFFFAOYSA-N	OCC1C2CCC3C2C(C)(C)CCCC13C	530	FALSE	TRUE	FALSE	Normalized unit: Intensity; Annotation method: MSMS_Public_ExpBioInsilico_Pos_VS17_1	FALSE	FALSE	523	0	0	1	-1	-1	-1	-1	-1	1	26.82	Insect (I10)	240.23302:1868 240.92078:202 241.04185:50 241.10077:78 241.17390:470 241.22940:520 241.29170:84 241.35333:86 241.70731:108 241.93306:74 242.02098:56 242.07301:86 242.11124:80 242.15105:148 242.20778:364 242.28773:52	null	43668	6047	6353	6659	6846	6760	5581	6064	6533	6019	5793	6928	6255	6136	6542	6759
22.01	240.23347	(4,8,8-trimethyldecahydro-1,4-methanoazulen-9-yl)methanol	[M+NH4]+	null	0.12	FALSE	-1	240.23218	C15H26O	Sesquiterpenoids	VZJHQHUOVIDRCF-UHFFFAOYSA-N	OCC1C2CCC3C2C(C)(C)CCCC13C	530	FALSE	TRUE	FALSE	Normalized unit: Intensity; Annotation method: MSMS_Public_ExpBioInsilico_Pos_VS17_1	FALSE	FALSE	524	0	0	1	-1	-1	-1	-1	-1	1	35	Non Insect (N7)	240.23152:1954 240.34966:112 240.39874:82 240.43491:186 240.50014:140 240.59288:132 240.64339:238 240.83124:88 240.89105:152 240.97444:76 241.07614:92 241.10078:136 241.14986:138 241.20334:90 241.23367:222 241.32550:228 241.43553:68 241.48415:154 241.55421:80 241.59538:72 241.67592:76 241.75920:136 241.80081:192 241.86621:128 241.89915:150 241.95662:226 242.03047:144 242.09096:134 242.17502:260 2…	null	4620	2750	8070	11503	12384	5413	4463	4529	8466	15104	4493	15207	3507	12426	8960	9339
20.3	240.23428	(4,8,8-trimethyldecahydro-1,4-methanoazulen-9-yl)methanol	[M+NH4]+	null	0.04	FALSE	-1	240.23218	C15H26O	Sesquiterpenoids	VZJHQHUOVIDRCF-UHFFFAOYSA-N	OCC1C2CCC3C2C(C)(C)CCCC13C	530	FALSE	TRUE	FALSE	Normalized unit: Intensity; Annotation method: MSMS_Public_ExpBioInsilico_Pos_VS17_1	FALSE	FALSE	525	0	0	0.98	-1	-1	-1	-1	-1	0.98	26.07	blank2	240.23428:1988 240.38332:152 240.49168:72 240.53491:90 240.62790:104 240.68977:76 240.77553:70 240.88371:182 241.10008:78 241.15002:170 241.17853:208 241.21140:306 241.23741:348 241.29138:148 241.62970:54 241.69151:108 241.78674:128 241.98770:50 242.11580:110 242.14989:124 242.21165:66 242.24825:164 242.26988:108	null	8405	1573	5147	933	2065	4846	2288	1876	3531	1475	2319	1405	3134	2002	1538	5730
14.968	240.23477	(4,8,8-trimethyldecahydro-1,4-methanoazulen-9-yl)methanol	[M+NH4]+	null	0.04	FALSE	-1	240.23218	C15H26O	Sesquiterpenoids	VZJHQHUOVIDRCF-UHFFFAOYSA-N	OCC1C2CCC3C2C(C)(C)CCCC13C	530	FALSE	TRUE	FALSE	Normalized unit: Intensity; Annotation method: MSMS_Public_ExpBioInsilico_Pos_VS17_1	FALSE	FALSE	526	0	0	0.97	-1	-1	-1	-1	-1	0.97	27.98	blank2	240.23477:3382 240.34474:128 240.36702:164 240.45296:108 240.51077:78 240.70482:64 240.88469:76 240.92578:86 240.99825:70 241.08319:234 241.21263:844 241.31288:138 241.34897:194 241.38712:144 241.47946:60 241.60338:100 242.01262:60 242.15926:260 242.20094:70 242.24904:354 242.29517:68	null	24089	1750	1859	1167	3071	2033	3216	3018	2299	2198	3259	3902	3480	3061	2603	3993
12.924	241.07118	NCGC00381377-01_C11H12O6_(3R,4S)-4,6,8-Trihydroxy-7-methoxy-3-methyl-3,4-dihydro-1H-isochromen-1-one	[M+H]+	null	0.08	FALSE	-1	241.071	C11H12O6	Hydroxybenzoic acid derivatives	ZLLQQKITWRWKTD-SPGJFGJESA-N	COC1=C(O)C=C2[C@H](O)[C@@H](C)OC(=O)C2=C1O	530	FALSE	TRUE	FALSE	Normalized unit: Intensity; Annotation method: MSMS_Public_ExpBioInsilico_Pos_VS17_1	FALSE	FALSE	527	0	0	1	-1	-1	-1	-1	-1	1	43.77	QC2I7	241.07118:3290 241.13940:21878 241.49673:76 241.89409:90 241.97211:60 242.07669:422 242.14459:2938 242.20937:640 242.29045:104 242.64667:64 242.68456:62 242.86282:62 242.92462:70 243.00957:142 243.07503:510 243.14691:702	null	12846	1439	2072	700	638	1073	891	763	1488	1172	1039	1858	911	1317	1656	1590
14.851	241.07329	NCGC00381377-01_C11H12O6_(3R,4S)-4,6,8-Trihydroxy-7-methoxy-3-methyl-3,4-dihydro-1H-isochromen-1-one	[M+H]+	null	0.04	FALSE	-1	241.071	C11H12O6	Hydroxybenzoic acid derivatives	ZLLQQKITWRWKTD-SPGJFGJESA-N	COC1=C(O)C=C2[C@H](O)[C@@H](C)OC(=O)C2=C1O	530	FALSE	TRUE	FALSE	Normalized unit: Intensity; Annotation method: MSMS_Public_ExpBioInsilico_Pos_VS17_1	FALSE	FALSE	528	0	0	0.97	-1	-1	-1	-1	-1	0.97	26.28	QC2I7	241.07329:2762 241.13213:430 241.18825:228 241.21974:204 241.32384:148 241.63344:50 241.73419:78 241.82388:84 241.91719:88 242.07822:246 242.17480:304 242.21417:98 242.27888:180 242.34035:84 242.61604:102 242.92297:86 243.02745:54 243.06737:286 243.16759:156	null	3502	502	1420	151	107	34	101	128	159	100	149	2145	207	244	307	218
18.041	241.07356	NCGC00381377-01_C11H12O6_(3R,4S)-4,6,8-Trihydroxy-7-methoxy-3-methyl-3,4-dihydro-1H-isochromen-1-one	[M+H]+	null	0.04	FALSE	-1	241.071	C11H12O6	Hydroxybenzoic acid derivatives	ZLLQQKITWRWKTD-SPGJFGJESA-N	COC1=C(O)C=C2[C@H](O)[C@@H](C)OC(=O)C2=C1O	530	FALSE	TRUE	FALSE	Normalized unit: Intensity; Annotation method: MSMS_Public_ExpBioInsilico_Pos_VS17_1	FALSE	FALSE	529	0	0	0.97	-1	-1	-1	-1	-1	0.97	19.13	QC2I7	241.07356:1858 241.17767:252 241.21696:122 241.28195:120 241.66855:96 241.71284:108 241.86333:82 241.98195:68 242.07178:272 242.13832:124 242.17786:130 242.21759:72 242.38597:74 242.52042:118 242.85509:58 242.92395:542 243.07008:362 243.17931:80	null	386	84	1421	174	119	168	114	78	23	33	211	916	77	209	69	125
11.846	241.10609	NCGC00169556-02!3-(3,4,5-trimethoxyphenyl)propanoic acid	[M+H]+	null	0.4	FALSE	-1	241.10699	C12H16O5	Phenylpropanoic acids	ZCYXGVJUZBKJAI-UHFFFAOYSA-N	COC1=CC(CCC(O)=O)=CC(OC)=C1OC	530	FALSE	TRUE	FALSE	Normalized unit: Intensity; Annotation method: MSMS_Public_ExpBioInsilico_Pos_VS17_1	FALSE	FALSE	530	0	0	1	-1	-1	-1	-1	-1	1	19.28	Insect (I6)	241.10687:1996 241.18970:292 241.23871:250 241.72365:88 241.96890:98 242.10710:236 242.15190:226 242.19473:214 242.26286:90 242.91589:66 243.11639:328	null	147	1294	4650	5271	8615	2324	3920	5174	2197	1827	4889	2760	3927	2355	3125	3932
13.019	241.13568	Imiquimod	[M+H]+	null	1	TRUE	-1	241.145	C14H16N4	Imidazoquinolines	DOUYETYNHWVLEO-UHFFFAOYSA-N	N1=C2C(=C3C(=C1N)N=CN3CC(C)C)C=CC=C2	530	FALSE	TRUE	FALSE	Normalized unit: Intensity; Annotation method: MSMS_Public_ExpBioInsilico_Pos_VS17_1	FALSE	FALSE	531	0	0	0.96	0.12	0.19	0.72	10	0.2	0.91	139.99	QC1I7	241.14218:7798 241.24876:298 241.31396:250 241.57176:96 241.67258:64 241.92984:62 242.06360:84 242.14697:1194 242.20573:396 242.32167:74 242.69679:84 242.74556:80 242.92651:262 243.04718:70 243.10190:132 243.14259:266 243.20712:178	155.07391:44 163.04578:124 163.14963:82 166.05710:108 172.40027:70 173.10262:72 182.11633:90 185.06590:74 188.27739:54 207.18976:50 209.11816:52 241.13608:88 242.26035:68	86110	45861	46420	47913	44980	46918	46302	47515	46504	44353	48359	27203	44994	45719	27653	27908
12.933	241.13986	MMV054312	[M+H]+	null	1	TRUE	-1	241.13347	C15H16N2O	Pyrroloquinolines	PWJUBTOPMCVVII-UHFFFAOYSA-N	O=C(N1C2=CC3=C(N=C(C=C3C)C)C=C2CC1)C	530	FALSE	TRUE	FALSE	Normalized unit: Intensity; Annotation method: MSMS_Public_ExpBioInsilico_Pos_VS17_1	FALSE	FALSE	532	0	0	0.75	0.34	0.34	0.74	2	0.5	1.04	265.46	Non Insect (N7)	241.14113:33150 241.26233:784 241.43236:90 241.50546:56 241.77357:106 241.83109:102 241.92416:58 242.00826:94 242.04745:88 242.09009:188 242.14462:4442 242.30560:238 242.80495:102 242.84750:66 242.93307:172 242.98656:70 243.06647:220 243.15102:800 243.20392:146	151.08040:66 163.06645:74 241.14729:74	226560	91056	86964	93392	95483	93083	90057	93105	91259	91123	96833	91217	88044	86620	99836	100681
12.816	241.14233	MMV054312	[M+H]+	null	0.76	TRUE	-1	241.13347	C15H16N2O	Pyrroloquinolines	PWJUBTOPMCVVII-UHFFFAOYSA-N	O=C(N1C2=CC3=C(N=C(C=C3C)C)C=C2CC1)C	530	FALSE	TRUE	FALSE	Normalized unit: Intensity; Annotation method: MSMS_Public_ExpBioInsilico_Pos_VS17_1	FALSE	FALSE	533	0	0	0.99	0.23	0.2	0.74	2	0.5	1.04	293.16	Insect (I1)	241.13464:24768 241.22719:616 241.28893:448 241.36127:50 241.39287:92 242.03156:100 242.13913:3300 242.29735:78 243.09496:186 243.14595:522 243.22185:118	163.03922:58 165.11958:58 168.99319:32 187.14621:36 203.09099:48 206.17072:96 209.06615:80 209.10838:106 226.17250:38 240.12926:50 241.13611:206 243.24815:60	447190	106073	103384	99078	108036	107947	100980	103118	100799	101145	101330	70090	100542	98259	77758	74275
12.629	241.14352	MMV054312	[M+H]+	null	0.8	TRUE	-1	241.13347	C15H16N2O	Pyrroloquinolines	PWJUBTOPMCVVII-UHFFFAOYSA-N	O=C(N1C2=CC3=C(N=C(C=C3C)C)C=C2CC1)C	530	FALSE	TRUE	FALSE	Normalized unit: Intensity; Annotation method: MSMS_Public_ExpBioInsilico_Pos_VS17_1	FALSE	FALSE	534	0	0	0.87	0.09	0.09	0.74	2	0.5	0.85	54.49	Non Insect (N2)	241.13892:5682 241.28131:158 241.30875:282 241.68195:64 242.06697:76 242.15082:304 242.37524:122 242.92432:222 243.10672:82 243.15448:178 243.24516:68	153.08614:92 162.97397:28 163.04427:136 163.11598:100 163.24500:30 183.12880:78 185.05556:72 187.11165:86 203.07423:66 205.09163:60 209.12186:46 241.12682:82 242.20543:26 242.41600:24	249398	23002	21240	21765	23783	16501	16853	18550	22272	23008	24535	15506	23286	23733	18842	16294
13.475	241.17494	N,N'-Dicyclohexylthiourea	[M+H]+	null	0.04	FALSE	17.843	241.17329	C13H24N2S	Thioureas	KAJICSGLHKRDLN-UHFFFAOYSA-N	S=C(NC1CCCCC1)NC1CCCCC1	530	FALSE	TRUE	FALSE	Normalized unit: Intensity; Annotation method: MSMS_Public_ExpBioInsilico_Pos_VS17_1	FALSE	FALSE	535	0	0	0.99	-1	-1	-1	-1	-1	0.99	37.52	QC2I7	241.17560:3188 241.25426:260 241.32553:164 241.38315:162 241.47304:70 241.81540:112 242.12323:128 242.18648:316 242.28972:86 242.34029:80 242.92429:244 243.12112:72 243.18924:304 243.26765:140	null	8111	2961	2335	5109	6251	857	3273	4943	6152	2297	3627	5032	2471	2662	988	4818
14.16	241.18214	N,N'-Dicyclohexylthiourea	[M+H]+	null	0.04	FALSE	17.843	241.17329	C13H24N2S	Thioureas	KAJICSGLHKRDLN-UHFFFAOYSA-N	S=C(NC1CCCCC1)NC1CCCCC1	530	FALSE	TRUE	FALSE	Normalized unit: Intensity; Annotation method: MSMS_Public_ExpBioInsilico_Pos_VS17_1	FALSE	FALSE	536	0	0	0.68	-1	-1	-1	-1	-1	0.68	24.58	blank2	241.18318:3244 241.28831:336 241.33231:362 241.44673:50 241.50905:72 241.58026:82 241.62277:150 241.68593:212 241.75313:138 241.85219:148 241.94624:160 241.98308:94 242.00630:102 242.05255:86 242.08826:134 242.21582:812 242.28328:116 242.34904:142 242.37726:178 242.41866:184 242.47418:128 242.52391:86 242.56987:56 242.61047:108 242.67194:142 242.73271:152 242.81967:138 242.87206:132 242.92838:92 …	null	9654	1919	2929	2217	2470	2052	2607	2281	2428	1753	1725	2405	1657	2283	2451	2194
12.405	241.20013	h_14_19_norandrosterone	[M-2H2O+H]+	null	1	TRUE	-1	241.19501	C18H28O2	Estrogens and derivatives	UOUIARGWRPHDBX-CQZDKXCPSA-N	O[C@@H]1CC[C@@]2([H])[C@](CC[C@]3([H])[C@]2([H])CC[C@@]4(C)[C@@]3([H])CCC4=O)([H])C1	530	FALSE	TRUE	FALSE	Normalized unit: Intensity; Annotation method: MSMS_Public_ExpBioInsilico_Pos_VS17_1	FALSE	FALSE	537	0	0	0.88	null	null	null	52	null	0.44	40.15	Non Insect (N7)	241.20013:3770 241.34036:276 241.59297:78 241.70279:684 241.82253:80 242.09619:58 242.19272:214 242.32401:58 242.61754:82 242.88000:56 242.92946:84 242.97159:162 243.01436:70 243.07564:170 243.12444:170 243.16342:282 243.20718:140 243.24191:142 243.28041:122	163.05008:38 163.14998:68 183.10538:84 196.30980:82 201.08354:26	65490	8432	7920	6992	7865	8168	8666	8158	7812	7845	9081	8355	7934	9599	8874	8920
13.349	241.21201	7-(2-hydroxypropan-2-yl)-1,4a-dimethyl-2,3,4,5,6,7,8,8a-octahydronaphthalen-1-ol	[M+H]+	null	0.04	FALSE	-1	241.2162	C15H28O2	Eudesmane, isoeudesmane or cycloeudesmane sesquiterpenoids	LKKDASYGWYYFIK-UHFFFAOYSA-N	OC(C)(C)C1CCC2(C)CCCC(O)(C)C2C1	530	FALSE	TRUE	FALSE	Normalized unit: Intensity; Annotation method: MSMS_Public_ExpBioInsilico_Pos_VS17_1	FALSE	FALSE	538	0	0	0.92	-1	-1	-1	-1	-1	0.92	28.06	blank2	241.21649:5036 241.32834:222 241.47070:88 241.55702:106 241.62996:94 241.66940:180 241.76079:66 241.86731:70 241.91301:102 241.98428:50 242.08536:174 242.14192:432 242.21529:2244 242.27786:408 242.34274:52 242.38605:56 242.45656:66 242.59511:98 242.67056:64 242.73154:60 242.76486:74 242.81050:136 242.91525:138 242.97545:74 243.01895:172 243.19696:3308 243.30038:276	null	20342	629	1641	2631	767	333	450	1903	1634	588	1285	462	784	631	1529	1301
13.514	241.21663	7-(2-hydroxypropan-2-yl)-1,4a-dimethyl-2,3,4,5,6,7,8,8a-octahydronaphthalen-1-ol	[M+H]+	null	0.04	FALSE	-1	241.2162	C15H28O2	Eudesmane, isoeudesmane or cycloeudesmane sesquiterpenoids	LKKDASYGWYYFIK-UHFFFAOYSA-N	OC(C)(C)C1CCC2(C)CCCC(O)(C)C2C1	530	FALSE	TRUE	FALSE	Normalized unit: Intensity; Annotation method: MSMS_Public_ExpBioInsilico_Pos_VS17_1	FALSE	FALSE	539	0	0	1	-1	-1	-1	-1	-1	1	70.18	blank2	241.21663:5260 241.36458:96 241.41881:142 241.47046:66 241.53566:76 241.57806:94 241.61047:90 241.64554:68 241.72693:94 241.81732:86 241.85452:56 242.04449:112 242.09673:60 242.18608:660 242.22069:1860 242.30235:180 242.34209:130 242.52078:74 242.59367:82 242.70628:56 242.76559:140 242.91406:56 242.99406:158 243.07268:202 243.13947:1554 243.19521:1492	null	28960	829	1399	1243	1557	831	921	1157	1259	1538	901	2910	871	1382	2138	1351
15.353	241.21815	L-Cystine	[M+H]+	null	0.04	FALSE	-1	241.22	C6H12N2O4S2	L-cysteine-S-conjugates	LEVWYRKDKASIDU-IMJSIDKUSA-N	C(C(C(=O)O)N)SSCC(C(=O)O)N	530	FALSE	TRUE	FALSE	Normalized unit: Intensity; Annotation method: MSMS_Public_ExpBioInsilico_Pos_VS17_1	FALSE	FALSE	540	0	0	0.98	-1	-1	-1	-1	-1	0.98	22.01	blank2	241.21815:2234 241.28134:154 241.34769:196 241.38579:104 241.82507:54 241.88943:52 241.99200:52 242.06003:70 242.09717:72 242.16704:236 242.22041:370 242.32140:102 242.45016:92 242.51762:68 242.58405:62 242.63335:106 242.69447:70 242.77354:110 242.92825:196 243.02264:70 243.05733:84 243.10748:72 243.17430:540 243.21507:1146	null	10386	467	1017	1540	1338	1144	1451	1514	975	756	1074	1643	661	2127	1261	2300
13.217	242.14209	Pesticide5_Prometryne_C10H19N5S_1,3,5-Triazine-2,4-diamine, N,N'-bis(1-methylethyl)-6-(methylthio)-	[M+H]+	null	1	FALSE	-1	242.14301	C10H19N5S	Methylthio-s-triazines	AAEVYOVXGOFMJO-UHFFFAOYSA-N	CC(C)NC1=NC(=NC(=N1)SC)NC(C)C	530	FALSE	TRUE	FALSE	Normalized unit: Intensity; Annotation method: MSMS_Public_ExpBioInsilico_Pos_VS17_1	FALSE	FALSE	541	0	0	1	-1	-1	-1	-1	-1	1	158.12	Non Insect (N6)	242.14296:8178 242.20686:646 242.25844:274 242.38470:72 242.54863:50 242.60606:60 242.71159:56 242.79399:156 242.91714:176 242.99789:114 243.04709:68 243.08284:142 243.14561:1522 243.20273:354 243.47238:90 243.54434:60 243.61777:120 243.71187:90 243.75325:50 243.86270:54 243.92899:116 243.98116:116 244.14561:282 244.19067:582	null	174044	23327	22623	24652	22646	24398	24700	24037	23905	22445	22201	24371	23077	23645	24458	23183
12.859	242.2061	tetradec-5-ynoic acid	[M+NH4]+	null	0.96	FALSE	-1	242.21144	C14H24O2	Long-chain fatty acids	RHOQRBVFJSAQTR-UHFFFAOYSA-N	O=C(O)CCCC#CCCCCCCCC	530	FALSE	TRUE	FALSE	Normalized unit: Intensity; Annotation method: MSMS_Public_ExpBioInsilico_Pos_VS17_1	FALSE	FALSE	542	0	0	1	-1	-1	-1	-1	-1	1	47.39	Insect (I10)	242.21320:3188 242.37146:216 242.61945:84 242.82506:56 242.93039:302 242.96922:80 243.03062:64 243.15166:424 243.21037:552 243.61264:72 243.72324:102 243.83853:78 243.88800:96 244.19348:992 244.26404:232	null	43785	8841	10106	10842	10320	8565	9208	8150	9008	10190	9789	4748	9338	8382	5766	5038
13.303	242.20889	tetradec-5-ynoic acid	[M+NH4]+	null	0.88	FALSE	-1	242.21144	C14H24O2	Long-chain fatty acids	RHOQRBVFJSAQTR-UHFFFAOYSA-N	O=C(O)CCCC#CCCCCCCCC	530	FALSE	TRUE	FALSE	Normalized unit: Intensity; Annotation method: MSMS_Public_ExpBioInsilico_Pos_VS17_1	FALSE	FALSE	543	0	0	1	-1	-1	-1	-1	-1	1	45.88	Insect (I7)	242.21100:3136 242.27975:186 242.36694:112 242.55145:52 242.78081:72 242.92847:250 243.08032:62 243.15668:360 243.20947:458 243.34949:128 243.73761:64 243.88037:174 243.93361:72 244.07349:76 244.13254:220 244.19142:644 244.22881:242 244.28409:96	null	31541	5539	6446	5932	6514	5421	6722	5853	6008	6071	6198	3434	5403	6493	3727	3887
13.053	242.20969	tetradec-5-ynoic acid	[M+NH4]+	null	0.44	FALSE	-1	242.21144	C14H24O2	Long-chain fatty acids	RHOQRBVFJSAQTR-UHFFFAOYSA-N	O=C(O)CCCC#CCCCCCCCC	530	FALSE	TRUE	FALSE	Normalized unit: Intensity; Annotation method: MSMS_Public_ExpBioInsilico_Pos_VS17_1	FALSE	FALSE	544	0	0	1	-1	-1	-1	-1	-1	1	41.78	QC2I18	242.21173:2432 242.31198:236 242.45392:100 242.49135:142 242.91893:78 243.09151:112 243.13826:412 243.16368:380 243.20850:414 243.28761:58 243.65431:78 243.80237:70 244.09685:76 244.15021:142 244.19646:248 244.28610:78	null	39066	6418	5803	7983	9117	8039	5770	5815	7949	5441	8575	2882	5455	6178	4103	2860
14.393	242.28444	dimethyl(tetradecyl)amine	[M+H]+	null	0.6	FALSE	25.022	242.28419	C16H35N	Dialkylamines	LAWOZCWGWDVVSG-UHFFFAOYSA-N	N(CCCCCCCC)CCCCCCCC	530	FALSE	TRUE	FALSE	Normalized unit: Intensity; Annotation method: MSMS_Public_ExpBioInsilico_Pos_VS17_1	FALSE	FALSE	546	0	0	1	-1	-1	-1	-1	-1	1	29.52	Insect (I7)	242.28406:2074 242.36139:102 242.40495:62 242.43750:56 242.58162:54 242.70628:64 242.82829:78 242.94305:136 243.06526:62 243.14789:180 243.28305:354 243.45906:66 243.95810:68 244.06993:88 244.11322:130 244.18771:488 244.26337:170	null	996	8609	7870	8365	7963	7810	8304	8155	7918	7119	7616	7028	8256	7250	8130	7676
14.304	242.28563	dimethyl(tetradecyl)amine	[M+H]+	null	0.16	FALSE	25.022	242.28419	C16H35N	Dialkylamines	LAWOZCWGWDVVSG-UHFFFAOYSA-N	N(CCCCCCCC)CCCCCCCC	530	FALSE	TRUE	FALSE	Normalized unit: Intensity; Annotation method: MSMS_Public_ExpBioInsilico_Pos_VS17_1	FALSE	FALSE	547	0	0	1	-1	-1	-1	-1	-1	1	49.06	QC1I18	242.28346:2048 242.44705:92 242.56097:104 242.61508:58 242.76143:52 242.86177:76 242.92444:442 243.03619:126 243.09120:72 243.14316:414 243.28957:328 243.39772:60 243.68120:62 243.72269:54 244.13708:170 244.18706:282 244.28714:216	null	38083	57	104	73	60	42	73	64	42	30	89	33	8256	7387	81	58
8.124	243.06377	Ethoprop	[M+H]+	null	0.12	FALSE	11.5	243.06371	C8H19O2PS2	Organothiophosphorus compounds	VJYFKVYYMZPMAB-UHFFFAOYSA-N	CCCSP(=O)(OCC)SCCC	530	FALSE	TRUE	FALSE	Normalized unit: Intensity; Annotation method: MSMS_Public_ExpBioInsilico_Pos_VS17_1	FALSE	FALSE	548	0	0	1	-1	-1	-1	-1	-1	1	19.37	Non Insect (N8)	243.06377:1622 243.11838:136 243.19876:62 243.71027:82 244.06827:238 244.62709:86 245.02690:68 245.08020:1234 245.13094:202 245.16924:112	null	22	5643	7001	2196	6223	6757	2497	7866	6375	4753	6205	7643	3879	8670	4842	2315
14.172	243.13695	culpin	[M+H]+	null	1	TRUE	-1	243.13795	C16H18O2	Prenylated hydroquinones	QMYWKFZKRYCUMA-UHFFFAOYSA-N	OC1=CC(=C(O)C=C1C#CC(=C)C)CC=C(C)C	530	FALSE	TRUE	FALSE	Normalized unit: Intensity; Annotation method: MSMS_Public_ExpBioInsilico_Pos_VS17_1	FALSE	FALSE	550	0	0	0.99	0.01	0.72	0.02	253	0.02	0.87	395.57	Non Insect (N4)	243.13919:23970 243.24988:300 243.29402:390 243.46240:64 243.53522:152 243.74554:62 243.81741:110 244.01321:100 244.05363:70 244.14207:3942 244.26675:174 244.30391:224 244.38268:102 244.46016:74 244.64832:52 244.76468:52 245.02670:78 245.09097:62 245.15237:422	163.16211:80 164.05652:72 166.71597:20 169.08669:62 183.09111:56 226.17424:76	161750	121371	110024	108023	109696	106481	110730	112363	106713	113238	113227	78231	113426	111631	83076	78906
13.643	243.19777	ReSpect:PS123207 alpha-L-(-)-Fucose 1-phosphate bis(cyclohexylammonium) salt|alpha-Fuc-1P|alpha-Fucopyranosyl phosphate|6-Deoxy-alpha-L-galactose phosphate	[M+H]+	null	0.04	FALSE	-1	243.19	C6H13O8P	null	PTVXQARCLQPGIR-UHFFFAOYSA-N	CC1C(C(C(C(O1)OP(=O)(O)O)O)O)O	530	FALSE	TRUE	FALSE	Normalized unit: Intensity; Annotation method: RESPECT_3	FALSE	FALSE	551	0	0	0.74	-1	-1	-1	-1	-1	0.74	47.59	blank2	243.19777:6100 243.27357:260 243.33997:204 243.39536:112 243.50887:160 243.55214:76 243.58147:78 243.62251:138 243.68678:84 243.76616:148 243.82593:82 243.86240:156 243.95348:110 243.98788:66 244.02777:156 244.06741:64 244.11427:182 244.19879:1540 244.26575:1164 244.35069:170 244.41525:112 244.48386:52 244.52199:78 244.63551:158 244.89432:72 244.92638:156 245.12646:544 245.17807:1896	null	24430	1573	2357	2033	1821	2355	1795	2716	2677	2282	1395	2089	2592	1301	818	2320
12.804	244.19131	NCGC00381386-01!2-(7-hydroxy-6-methyloctyl)-2H-furan-5-one	[M+NH4]+	null	1	TRUE	-1	244.19099	C13H22O3	Fatty alcohols	AEPMKZIOUKHDOO-UHFFFAOYSA-N	CC(O)C(C)CCCCCC1OC(=O)C=C1	530	FALSE	TRUE	FALSE	Normalized unit: Intensity; Annotation method: MSMS_Public_ExpBioInsilico_Pos_VS17_1	FALSE	FALSE	553	0	0	0.99	0.06	0.18	0.21	93	0.13	0.7	246.48	blank2	244.19261:83494 244.34772:1234 244.46899:58 244.59058:98 244.68393:64 244.74463:142 244.83897:80 244.88951:64 245.01788:114 245.19543:12686 245.28999:412 245.33025:594 245.55260:72 245.63528:62 245.74115:66 245.81940:76 246.07750:68 246.12428:224 246.19821:1270	150.08530:34 154.11989:76 156.22392:46 157.13527:60 157.17529:102 161.13538:36 162.12578:20 162.33527:124 163.11920:94 163.14807:1418 163.21945:58 164.14877:86 164.93666:24 165.04901:178 165.08507:22 165.15701:72 167.71213:34 173.13226:238 174.14932:66 179.85172:42 180.10880:26 180.17885:830 180.28690:70 181.00508:24 181.16083:468 181.21153:114 182.17043:122 182.23337:80 182.77887:20 187.02184:60…	210288	43654	43621	44871	42591	46288	43633	41857	41424	42831	42248	30284	41501	42348	33616	33433
12.948	244.19217	NCGC00381386-01!2-(7-hydroxy-6-methyloctyl)-2H-furan-5-one	[M+NH4]+	null	0.04	FALSE	-1	244.19099	C13H22O3	Fatty alcohols	AEPMKZIOUKHDOO-UHFFFAOYSA-N	CC(O)C(C)CCCCCC1OC(=O)C=C1	530	FALSE	TRUE	FALSE	Normalized unit: Intensity; Annotation method: MSMS_Public_ExpBioInsilico_Pos_VS17_1	FALSE	FALSE	554	0	0	0.99	-1	-1	-1	-1	-1	0.99	23.16	blank2	244.19217:2942 244.37831:78 244.47238:76 244.59767:86 244.77408:98 244.84944:70 244.90245:92 244.96584:144 245.01401:76 245.07286:314 245.11774:686 245.15924:766 245.18826:1242 245.30710:128 245.59785:78 245.63029:96 245.77208:140 245.84537:90 245.89351:62 246.06721:64 246.16116:448 246.20723:308 246.24586:214	null	10588	2729	1491	3018	3194	1949	2517	3057	2362	3360	3021	1522	3687	2751	2193	1945
13.133	244.19249	NCGC00381386-01!2-(7-hydroxy-6-methyloctyl)-2H-furan-5-one	[M+NH4]+	null	1	TRUE	-1	244.19099	C13H22O3	Fatty alcohols	AEPMKZIOUKHDOO-UHFFFAOYSA-N	CC(O)C(C)CCCCCC1OC(=O)C=C1	530	FALSE	TRUE	FALSE	Normalized unit: Intensity; Annotation method: MSMS_Public_ExpBioInsilico_Pos_VS17_1	FALSE	FALSE	555	0	0	0.99	0.01	0.05	0.04	93	0.05	0.55	307.75	blank2	244.19220:103440 244.33595:786 244.49147:54 244.54376:60 244.62202:60 244.82780:118 244.86285:202 244.94128:108 244.98499:144 245.06175:264 245.19414:17370 245.31487:418 245.34712:298 245.53870:60 245.65248:70 245.69011:66 245.95462:176 246.03900:80 246.19653:2598	150.10327:76 151.07874:28 151.11861:84 151.88020:24 158.11554:84 159.11871:94 159.20598:80 161.06781:78 161.13445:372 161.17433:54 162.13956:170 163.04306:148 163.11331:196 163.16753:66 164.16902:104 167.03116:32 173.16792:64 173.99326:106 175.14217:92 176.41190:20 176.83044:110 177.09697:64 177.26010:74 178.13712:48 179.15543:112 181.06207:98 185.12741:66 188.14189:58 191.10289:78 193.13025:130 …	323008	54319	57495	52434	51805	56417	54781	54965	51218	55811	55299	54398	55068	58215	52310	53790
13.066	244.22714	N-lauroylethanolamine	[M+H]+	null	0.04	FALSE	12.997	244.2271	C14H29NO2	Carboximidic acids	QZXSMBBFBXPQHI-UHFFFAOYSA-N	CCCCCCCCCCCC(=O)NCCO	530	FALSE	TRUE	FALSE	Normalized unit: Intensity; Annotation method: MSMS_Public_ExpBioInsilico_Pos_VS17_1	FALSE	FALSE	556	0	0	1	-1	-1	-1	-1	-1	1	62.65	blank2	244.22714:4814 244.36754:172 244.51297:74 244.60352:128 244.63422:74 244.78853:76 244.84337:56 244.96490:100 245.02454:90 245.07072:232 245.16772:3844 245.27614:516 245.32951:144 245.39886:62 245.60268:92 245.63290:104 245.71393:58 245.90666:56 245.99982:84 246.07959:88 246.11507:288 246.17488:1428 246.31206:102	null	8340	1922	1986	1802	1784	1662	1825	2297	2024	1634	2110	2406	2075	1787	1584	1051
14.646	244.22858	N-lauroylethanolamine	[M+H]+	null	0.04	FALSE	12.997	244.2271	C14H29NO2	Carboximidic acids	QZXSMBBFBXPQHI-UHFFFAOYSA-N	CCCCCCCCCCCC(=O)NCCO	530	FALSE	TRUE	FALSE	Normalized unit: Intensity; Annotation method: MSMS_Public_ExpBioInsilico_Pos_VS17_1	FALSE	FALSE	557	0	0	0.99	-1	-1	-1	-1	-1	0.99	20.59	blank2	244.22858:1692 244.37956:112 244.51370:110 244.65187:112 244.93582:74 245.00859:74 245.09871:328 245.20055:1234 245.35985:108 245.50157:62 245.63618:56 245.72292:54 245.82199:82 245.89940:72 246.02571:186 246.09669:260 246.14342:126 246.20383:296 246.29489:186	null	6250	313	488	352	1016	1161	712	374	460	593	546	853	1149	1095	621	1022
13.88	244.22868	N-lauroylethanolamine	[M+H]+	null	0.04	FALSE	12.997	244.2271	C14H29NO2	Carboximidic acids	QZXSMBBFBXPQHI-UHFFFAOYSA-N	CCCCCCCCCCCC(=O)NCCO	530	FALSE	TRUE	FALSE	Normalized unit: Intensity; Annotation method: MSMS_Public_ExpBioInsilico_Pos_VS17_1	FALSE	FALSE	558	0	0	0.99	-1	-1	-1	-1	-1	0.99	222.71	blank2	244.22868:13958 244.37489:542 244.49467:86 244.59647:58 244.65321:112 244.92564:82 245.09851:252 245.18915:584 245.23210:2714 245.36378:124 245.65097:52 245.72665:86 245.76701:102 245.85744:74 245.94995:58 246.11649:202 246.19089:186 246.23566:718 246.27202:258 246.32588:218	null	48664	2500	3035	2968	2668	2704	2582	2741	2679	2762	2588	645	2501	2883	1627	2112
13.813	244.26314	Cytidine,cell culture tested	[M+H]+	null	0.92	FALSE	-1	244.25	C9H13N3O5	Pyrimidine nucleosides	UHDGCWIWMRVCDJ-XVFCMESISA-N	C1=CN(C(=O)N=C1N)C2C(C(C(O2)CO)O)O	530	FALSE	TRUE	FALSE	Normalized unit: Intensity; Annotation method: MSMS_Public_ExpBioInsilico_Pos_VS17_1	FALSE	FALSE	559	0	0	0.65	-1	-1	-1	-1	-1	0.65	42.01	Insect (I1)	244.25922:2508 244.31487:296 244.41447:62 244.48338:54 244.52458:72 244.65134:76 244.77132:50 244.80774:94 244.84924:198 244.90228:62 244.94695:82 245.17311:264 245.25249:218 245.30389:138 245.36203:94 245.42087:94 245.74451:60 245.87505:72 245.97716:82 246.05432:78 246.12102:62 246.18004:188 246.26276:208 246.29352:82	null	57366	7566	8137	7710	7901	7814	7738	8077	9050	7042	7938	7498	7531	7853	8404	7179
13.627	244.26413	Cytidine,cell culture tested	[M+H]+	null	1	TRUE	-1	244.25	C9H13N3O5	Pyrimidine nucleosides	UHDGCWIWMRVCDJ-XVFCMESISA-N	C1=CN(C(=O)N=C1N)C2C(C(C(O2)CO)O)O	530	FALSE	TRUE	FALSE	Normalized unit: Intensity; Annotation method: MSMS_Public_ExpBioInsilico_Pos_VS17_1	FALSE	FALSE	561	0	0	0.82	null	null	null	4	null	0.41	77.1	Insect (I1)	244.25632:4862 244.38005:212 245.00896:88 245.07338:108 245.16937:430 245.26273:800 245.32634:112 245.42636:108 245.48573:82 245.73776:92 246.06702:74 246.11031:120 246.17508:132 246.27010:84 246.31764:92	161.06737:68 163.06244:74 164.04710:24 178.06863:56 185.01976:40 185.08662:76 186.08612:68 199.07793:70 209.13914:78 226.18481:54 227.26993:64 244.25743:444 245.18762:32 245.25237:116	121219	15062	13799	13387	13007	14485	13993	14185	14151	15384	13694	14424	13466	13578	13488	13811
0.104	244.9613	Spongiacidin C	[M+H]+	null	0.56	FALSE	-1	244.959	C11H10N4O3	Pyrroloazepines	MOYLWFAZPQYOGQ-UHFFFAOYSA-N	C\1CNC(=O)C2=C(/C1=C\3/C(=O)NC(=O)N3)C=CN2	530	FALSE	TRUE	FALSE	Normalized unit: Intensity; Annotation method: MSMS_Public_ExpBioInsilico_Pos_VS17_1	FALSE	FALSE	563	0	0	1	-1	-1	-1	-1	-1	1	18.18	Insect (I10)	244.96300:1342 245.07323:142 245.10889:186 245.14386:120 245.21651:66 245.54230:60 245.87256:62 245.95920:204 246.03140:64 246.10898:392 246.29108:70 246.32980:50 246.45285:72 246.71193:190 246.89577:66 246.94794:72 247.04248:82	null	960	3884	3215	2767	2871	3084	1538	3107	2842	3099	2892	2481	1849	3593	2087	2281
12.746	245.08017	Uridine (not validated)	[M+Na]+	null	1	FALSE	1.8	245.07809	C9H12N2O6	Pyrimidine nucleosides	DRTQHJPVMGBUCF-UHFFFAOYSA-N	O=C1C=CN(C(=O)N1)C2OC(CO)C(O)C2(O)	530	FALSE	TRUE	FALSE	Normalized unit: Intensity; Annotation method: MSMS_Public_ExpBioInsilico_Pos_VS17_1	FALSE	FALSE	564	0	0	1	-1	-1	-1	-1	-1	1	27.01	Insect (I9)	245.07811:2198 245.16113:136 245.18900:198 245.24953:112 245.44206:122 246.09479:234 246.16032:346 246.24261:112 246.38446:100 246.97908:84 247.10194:278 247.13446:454	null	41257	6231	6559	5906	6010	6283	6221	5547	6691	6101	6065	5375	6546	5987	6010	6138
13.618	245.17674	N-L-Leucyl-L-leucine	[M+H]+	null	0.04	FALSE	-1	245.17999	C12H24N2O3	Peptides	LCPYQJIKPJDLLB-UHFFFAOYSA-N	CC(C)CC(C(=O)NC(CC(C)C)C(=O)O)N	530	FALSE	TRUE	FALSE	Normalized unit: Intensity; Annotation method: MSMS_Public_ExpBioInsilico_Pos_VS17_1	FALSE	FALSE	565	0	0	0.95	-1	-1	-1	-1	-1	0.95	13.66	Non Insect (N8)	245.17218:1366 245.27066:738 245.33772:94 246.17281:216 246.22202:86 246.27946:92 247.09300:164 247.12532:138 247.19278:206	null	13312	2391	3514	3754	2830	3196	2800	3656	3368	3382	3304	2689	3653	3172	2803	2482
13.263	245.17912	N-L-Leucyl-L-leucine	[M+H]+	null	0.04	FALSE	-1	245.17999	C12H24N2O3	Peptides	LCPYQJIKPJDLLB-UHFFFAOYSA-N	CC(C)CC(C(=O)NC(CC(C)C)C(=O)O)N	530	FALSE	TRUE	FALSE	Normalized unit: Intensity; Annotation method: MSMS_Public_ExpBioInsilico_Pos_VS17_1	FALSE	FALSE	566	0	0	1	-1	-1	-1	-1	-1	1	36.59	blank2	245.17912:4268 245.30888:304 245.34332:148 245.44026:72 245.50764:134 245.59311:68 245.68610:74 245.73224:54 245.77139:94 245.82086:54 246.13071:126 246.20277:1022 246.28075:158 246.35797:86 246.63411:96 246.75049:174 246.80098:114 246.84406:74 246.99945:116 247.13321:4364 247.17442:1952	null	11252	1066	834	995	562	1374	792	542	1335	891	1033	282	159	821	481	427
14.62	245.18744	(4,8,8-trimethyldecahydro-1,4-methanoazulen-9-yl)methanol	[M+Na]+	null	0.2	FALSE	-1	245.18758	C15H26O	Sesquiterpenoids	VZJHQHUOVIDRCF-UHFFFAOYSA-N	OCC1C2CCC3C2C(C)(C)CCCC13C	530	FALSE	TRUE	FALSE	Normalized unit: Intensity; Annotation method: MSMS_Public_ExpBioInsilico_Pos_VS17_1	FALSE	FALSE	567	0	0	1	-1	-1	-1	-1	-1	1	14.2	blank2	245.19156:1888 245.30672:198 245.46478:62 245.60327:76 245.71785:92 245.84645:60 245.98627:56 246.02692:92 246.10089:236 246.19481:336 246.22852:438 246.32382:72 246.39122:68 246.94061:124 247.16841:332 247.20836:1006	null	6295	7084	4666	5268	4407	4394	4031	3268	5494	5280	4708	1114	6526	4587	3870	1590
14.675	245.2094	Xylometazoline	[M+H]+	null	0.04	FALSE	8	245.2012	C16H24N2	Phenylpropanes	HUCJFAOMUPXHDK-UHFFFAOYSA-N	CC1=CC(=CC(=C1CC2=NCCN2)C)C(C)(C)C	530	FALSE	TRUE	FALSE	Normalized unit: Intensity; Annotation method: MSMS_Public_ExpBioInsilico_Pos_VS17_1	FALSE	FALSE	568	0	0	0.71	-1	-1	-1	-1	-1	0.71	30.52	blank2	245.20940:2042 245.42191:180 245.74440:74 245.82089:118 245.90736:106 246.00256:56 246.11856:134 246.19324:244 246.21750:306 246.29793:126 246.59372:52 246.72249:66 246.79498:58 246.92819:154 246.96326:66 247.03052:110 247.11543:218 247.15590:396 247.21407:1314	null	6355	503	1777	1406	1005	1188	966	1029	772	988	1139	1334	504	1361	746	1047
16.069	245.22655	N1-ACETYLSPERMINE	[M+H]+	null	0.76	FALSE	-1	245.23399	C12H28N4O	Acetamides	GUNURVWAJRRUAV-UHFFFAOYSA-N	CC(=O)NCCCNCCCCNCCCN	530	FALSE	TRUE	FALSE	Normalized unit: Intensity; Annotation method: MSMS_Public_ExpBioInsilico_Pos_VS17_1	FALSE	FALSE	570	0	0	0.98	-1	-1	-1	-1	-1	0.98	28.73	Insect (I4)	245.23116:2092 245.32603:80 245.63744:80 245.90852:128 245.95039:88 246.05226:76 246.13721:210 246.23969:418 246.35521:86 246.40176:126 246.93651:62 247.01634:54 247.05559:112 247.16350:178 247.22948:246	null	30607	4756	8947	7327	4976	8381	8433	7515	5862	4594	7966	5462	8686	4263	7811	4894
0.75	247.04266	NOA407475	[M+H]+	null	0.84	TRUE	2.3	247.0415	C8H11ClN4OS	2,5-disubstituted thiazoles	JDTUGRDKAOPKRI-UHFFFAOYSA-N	Clc2ncc(CN1COCN(C)C1=N)s2	530	FALSE	TRUE	FALSE	Normalized unit: Intensity; Annotation method: MSMS_Public_ExpBioInsilico_Pos_VS17_1	FALSE	FALSE	571	0	0	0.99	0.22	0.3	0.69	5	0.2	1.02	138.63	QC2I7	247.04260:9844 247.07504:4336 247.16658:302 247.21149:290 247.36113:56 247.72295:56 247.94136:72 247.99771:86 248.05028:470 248.07935:514 248.41299:94 248.59814:128 248.89990:88 248.95213:84 249.03984:2820 249.08992:568	165.00169:78 165.04919:142 165.26849:32 179.05652:66 207.07881:58 208.98738:34 226.96678:34 229.03865:74 244.99751:66 247.04289:326 247.08130:142 249.78139:28	23	27324	58715	57022	38673	32964	40239	21744	55979	127768	60978	122297	101986	13140	15605	48011
13.263	247.13091	Ellipticine	[M+Na]+	null	0.96	FALSE	4.93	247.12297	C17H14N2	Carbazoles	CTSPAMFJBXKSOY-UHFFFAOYSA-N	CC1=C2C=CN=CC2=C(C)C2=C1NC1=C2C=CC=C1	530	FALSE	TRUE	FALSE	Normalized unit: Intensity; Annotation method: MSMS_Public_ExpBioInsilico_Pos_VS17_1	FALSE	FALSE	572	0	0	1	-1	-1	-1	-1	-1	1	67.08	Insect (I1)	247.12296:8560 247.23682:216 247.28899:204 247.59554:100 247.85471:54 247.91650:66 248.12779:1214 248.19440:430 248.29205:116 248.34081:68 248.58830:72 249.08598:78 249.13792:2008	null	1431	17361	16283	16749	18385	16083	17214	17278	17631	15627	17726	10398	16803	16393	10300	9739
12.926	247.13159	desmotroposantonin	[M+Na]+	null	1	FALSE	6.75	247.13	C15H18O3	Naphthofurans	ZLKGXNSQDUJSAU-PSEJXSGSSA-N	O=C1OC2C=3C(=C(O)C=C(C3CCC2C1C)C)C	530	FALSE	TRUE	FALSE	Normalized unit: Intensity; Annotation method: MSMS_Public_ExpBioInsilico_Pos_VS17_1	FALSE	FALSE	573	0	0	1	-1	-1	-1	-1	-1	1	100.07	Insect (I6)	247.12997:11494 247.28745:398 247.41891:104 247.72075:116 247.77364:58 247.99968:52 248.06110:68 248.13052:1706 248.32768:92 248.43851:86 248.49596:60 248.67642:52 248.90007:66 248.96211:78 249.00636:78 249.09059:156 249.14243:594 249.18486:2108	null	19171	26489	25951	28354	28549	28470	27512	25947	28890	27362	27592	14646	28670	27030	15222	14624
14.18	247.16933	NCGC00385962-01_C16H24O3_	[M-H2O+H]+	null	0.04	FALSE	-1	247.16901	C16H24O3	Macrolides and analogues	IKJZVOVTPXBUBG-QVWJMUBJSA-N	CC1C\C=C\C=C/CCCCC(O)C\C=C\C(=O)O1	530	FALSE	TRUE	FALSE	Normalized unit: Intensity; Annotation method: MSMS_Public_ExpBioInsilico_Pos_VS17_1	FALSE	FALSE	574	0	0	1	-1	-1	-1	-1	-1	1	19.16	blank2	247.16933:2186 247.22813:12250 247.35078:176 247.38300:314 247.48492:76 247.52731:74 247.59224:108 247.66888:232 247.69635:238 247.75801:240 247.84586:68 247.88841:96 247.93059:146 247.95802:122 248.00563:96 248.08952:116 248.18753:482 248.23065:1848 248.31032:266 248.38794:126 248.60791:78 248.67574:54 248.77692:362 248.82579:166 248.88356:74 248.93451:62 248.97832:192 249.05659:50 249.18347:914…	null	9202	271	1205	1935	707	1832	2221	2067	1320	1465	1096	2145	1521	1854	2335	1648
13.456	247.18735	Mepivacaine	[M+H]+	null	1	FALSE	3.154	247.18159	C15H22N2O	Piperidinecarboxamides	INWLQCZOYSRPNW-UHFFFAOYSA-N	OC(=NC=1C(=CC=CC1C)C)C2N(C)CCCC2	530	FALSE	TRUE	FALSE	Normalized unit: Intensity; Annotation method: MSMS_Public_ExpBioInsilico_Pos_VS17_1	FALSE	FALSE	575	0	0	0.95	-1	-1	-1	-1	-1	0.95	32.62	Insect (I1)	247.18477:2460 247.25267:244 247.54140:116 247.72235:102 247.92996:50 247.96980:116 248.09833:130 248.18262:184 248.23563:176 248.30713:160 248.54616:58 249.13618:782 249.17558:1016 249.25391:110	null	44568	7179	6192	6410	6738	5692	6327	6210	6415	6661	6884	6903	6798	6498	5941	5919
13.349	247.19185	gamma-Glutamylvaline	[M+H]+	null	0.04	FALSE	-1	247.2	C10H18N2O5	Dipeptides	AQAKHZVPOOGUCK-XPUUQOCRSA-N	OC(=O)C([H])(N)CCC(=O)NC([H])(C(C)C)C(O)=O	530	FALSE	TRUE	FALSE	Normalized unit: Intensity; Annotation method: MSMS_Public_ExpBioInsilico_Pos_VS17_1	FALSE	FALSE	576	0	0	0.72	-1	-1	-1	-1	-1	0.72	151.49	blank2	247.19185:12988 247.31604:218 247.34085:292 247.37675:238 247.42368:72 247.50768:78 247.57100:138 247.69740:56 247.95468:130 247.99211:56 248.05203:60 248.10728:154 248.19487:2466 248.25085:372 248.31433:164 248.38934:158 248.64841:136 248.69753:98 248.83882:70 248.87808:130 248.92336:60 249.02014:112 249.06248:130 249.18417:23572	null	42862	2274	3177	3513	4102	4443	4011	4529	4825	3782	3974	3584	3877	3819	3394	3486
15.264	247.20724	gamma-Glutamylvaline	[M+H]+	null	0.04	FALSE	-1	247.2	C10H18N2O5	Dipeptides	AQAKHZVPOOGUCK-XPUUQOCRSA-N	OC(=O)C([H])(N)CCC(=O)NC([H])(C(C)C)C(O)=O	530	FALSE	TRUE	FALSE	Normalized unit: Intensity; Annotation method: MSMS_Public_ExpBioInsilico_Pos_VS17_1	FALSE	FALSE	577	0	0	0.77	-1	-1	-1	-1	-1	0.77	89.87	blank2	247.20724:8634 247.35017:330 247.40791:90 247.44264:130 247.52043:86 247.56982:56 247.68443:112 248.11261:80 248.21095:1668 248.86977:82 248.92551:50 249.04623:68 249.14616:774 249.18268:704 249.21942:670	null	49038	1610	2394	1930	2805	2723	3377	1969	3137	3315	836	3661	3633	1931	1872	1937
14.739	247.20726	gamma-Glutamylvaline	[M+H]+	null	0.04	FALSE	-1	247.2	C10H18N2O5	Dipeptides	AQAKHZVPOOGUCK-XPUUQOCRSA-N	OC(=O)C([H])(N)CCC(=O)NC([H])(C(C)C)C(O)=O	530	FALSE	TRUE	FALSE	Normalized unit: Intensity; Annotation method: MSMS_Public_ExpBioInsilico_Pos_VS17_1	FALSE	FALSE	578	0	0	0.77	-1	-1	-1	-1	-1	0.77	73.21	blank2	247.20665:6726 247.35028:298 247.43056:100 247.80565:100 247.90491:82 248.01920:132 248.10680:58 248.15178:126 248.20975:1588 248.35495:68 248.39110:84 248.41743:170 248.51242:114 248.75073:64 248.79538:64 248.93423:90 249.02199:72 249.15018:666 249.18893:592 249.24220:190 249.27420:352 249.31384:106	null	45024	1319	824	3196	1955	2634	1794	1314	3515	2997	1054	1792	1570	2560	892	1414
12.716	248.16324	dehydrocostus lactone	[M+NH4]+	null	0.04	FALSE	-1	248.16449	C15H18O2	Guaianolides and derivatives	NETSQGRTUNRXEO-XUXIUFHCSA-N	O=C1OC2C(C1=C)CCC(=C)C3CCC(=C)C23	530	FALSE	TRUE	FALSE	Normalized unit: Intensity; Annotation method: MSMS_Public_ExpBioInsilico_Pos_VS17_1	FALSE	FALSE	584	0	0	0.99	-1	-1	-1	-1	-1	0.99	58.5	blank2	248.16324:4396 248.23790:3144 248.31007:202 248.34410:152 248.40051:108 248.50258:116 248.64114:78 248.71863:62 248.84944:52 248.99965:76 249.14967:1704 249.18616:2014 249.24020:660 249.31448:128 249.41991:110 249.72952:82 249.98253:70 250.03006:72 250.09145:102 250.18005:7576 250.26691:392	null	17710	1876	2477	2793	2088	2008	1120	2610	1929	1096	2289	1466	2197	2037	1317	1069
12.937	248.1664	Methoxetamine	[M+H]+	null	0.04	FALSE	-1	248.16499	C15H21NO2	Anisoles	LPKTWLVEGBNOOX-UHFFFAOYSA-N	CCNC1(CCCCC1=O)C2=CC(=CC=C2)OC	530	FALSE	TRUE	FALSE	Normalized unit: Intensity; Annotation method: MSMS_Public_ExpBioInsilico_Pos_VS17_1	FALSE	FALSE	585	0	0	0.99	-1	-1	-1	-1	-1	0.99	45.54	blank2	248.16487:4086 248.29886:170 248.44821:98 248.51070:82 248.70735:94 248.75803:156 248.92226:84 248.98825:130 249.03046:82 249.11386:572 249.18695:10104 249.29886:250 249.34467:198 249.38264:130 249.42639:144 249.59639:94 249.65494:70 249.76199:106 249.82953:60 249.86162:74 249.91930:168 249.96162:118 250.18025:62034	null	10302	203	557	576	698	647	360	535	793	485	778	760	585	189	1049	472
13.225	248.18739	NCGC00180087-02!5-(hydroxymethyl)-3-(1-hydroxy-4-methylhexyl)oxolan-2-one	[M+NH4]+	null	0.8	TRUE	-1	248.186	C12H22O4	Fatty alcohols	KWEIJKWXQKCOKC-UHFFFAOYSA-N	CCC(C)CCC(O)C1CC(CO)OC1=O	530	FALSE	TRUE	FALSE	Normalized unit: Intensity; Annotation method: MSMS_Public_ExpBioInsilico_Pos_VS17_1	FALSE	FALSE	586	0	0	0.98	0	0.04	0	75	0.01	0.52	78.45	blank2	248.18776:77828 248.31525:1060 248.39987:126 248.51540:74 248.56990:74 248.64888:78 248.77821:156 248.84473:82 248.90344:64 249.00018:108 249.07129:204 249.14604:1968 249.19022:16270 249.26646:588 249.31488:454 249.42923:88 249.48988:56 249.79584:88 249.89120:190 250.03246:80 250.19051:2534	150.10994:160 150.18658:24 150.25885:26 150.49959:24 151.07104:66 157.12404:100 157.18176:86 159.04057:68 161.13162:108 165.69159:22 167.10838:602 168.10980:140 168.79327:20 170.82158:78 171.14023:1060 172.14359:104 175.05962:62 175.10002:102 179.02248:80 181.12347:200 181.18834:62 184.77208:22 185.12050:444 185.16946:58 186.11826:100 186.23035:78 188.62529:30 191.08476:28 191.53799:30 199.14040:…	222151	4002	4195	3712	3780	4481	4488	4315	3622	3398	3222	3380	4880	5568	4156	3354
12.3	248.2124	Pyridoxal-5'-phosphate monohydrate	[M+H]+	null	0.04	FALSE	-1	248.22	C8H10NO6P	Pyridoxals and derivatives	NGVDGCNFYWLIFO-UHFFFAOYSA-N	CC1=NC=C(C(=C1O)C=O)COP(=O)(O)O	530	FALSE	TRUE	FALSE	Normalized unit: Intensity; Annotation method: MSMS_Public_ExpBioInsilico_Pos_VS17_1	FALSE	FALSE	587	0	0	0.75	-1	-1	-1	-1	-1	0.75	20.03	blank2	248.21240:1422 248.28951:162 248.32013:134 248.71591:316 248.91058:90 249.00984:84 249.05966:66 249.11198:318 249.15117:1290 249.18095:866 249.27161:104 249.42653:70 249.63457:90 249.72450:152 250.05751:68 250.09845:120 250.15460:402 250.18759:450 250.27705:76 250.30968:114	null	2483	194	53	84	62	87	42	27	130	170	23	22	55	91	30	37
12.722	248.23961	Pyridoxal-5'-phosphate hydrate	[M+H]+	null	0.92	FALSE	-1	248.24001	C8H10NO6P	Pyridoxals and derivatives	NGVDGCNFYWLIFO-UHFFFAOYSA-N	CC1=NC=C(C(=C1O)C=O)COP(=O)(O)O	530	FALSE	TRUE	FALSE	Normalized unit: Intensity; Annotation method: MSMS_Public_ExpBioInsilico_Pos_VS17_1	FALSE	FALSE	588	0	0	1	-1	-1	-1	-1	-1	1	27.27	Non Insect (N3)	248.23993:1504 248.31287:196 248.34479:186 248.45552:78 249.06874:138 249.10046:148 249.14984:428 249.19182:160 249.23927:420 249.34669:80 249.95241:92 250.04604:88 250.18639:748	null	29251	4113	3761	3057	3942	3229	3193	3309	3532	3562	3373	3745	3593	3035	3726	3346
0.691	249.03889	Diphenyl phosphate	[M+H]+	null	0.44	FALSE	-1	249.032	C12H11O4P	null	ASMQGLCHMVWBQR-UHFFFAOYSA-N	OP(=O)(OC1=CC=CC=C1)OC1=CC=CC=C1	530	FALSE	TRUE	FALSE	Normalized unit: Intensity; Annotation method: CASMI_5	FALSE	FALSE	591	0	0	0.88	-1	-1	-1	-1	-1	0.88	38.46	Non Insect (N9)	249.03709:3760 249.16260:224 249.20976:76 249.98335:66 250.04221:384 250.13649:132 250.27484:74 250.81841:50 250.94153:242 251.03554:506	null	27	8316	7649	9470	10888	10352	16141	12273	8810	17536	8033	7246	12605	7456	9434	7534
7.755	249.07204	Genipin	[M+Na]+	null	0.72	TRUE	3.38	249.07001	C11H14O5	Iridoids and derivatives	AZKVWQKMDGGDSV-BCMRRPTOSA-N	O=C(OC)C1=COC(O)C2C(=CCC12)CO	530	FALSE	TRUE	FALSE	Normalized unit: Intensity; Annotation method: MSMS_Public_ExpBioInsilico_Pos_VS17_1	FALSE	FALSE	592	0	0	1	1	0.75	0.75	1	1	1.79	59.01	Non Insect (N2)	249.07091:5678 249.18243:224 249.22824:208 250.07576:1024 250.32491:136 250.94098:248 251.05952:96 251.11693:328	249.07372:50	39	16290	25002	38318	71836	70100	6604	34262	8174	1076	12312	3906	17484	34525	47070	40317
11.246	249.07239	NCGC00186010-03_C11H14O5_Cyclopenta[c]pyran-4-carboxylic acid, 1,4a,5,7a-tetrahydro-1-hydroxy-7-(hydroxymethyl)-, methyl ester, (1R,4aS,7aS)-	[M+Na]+	null	0.04	FALSE	-1	249.073	C11H14O5	Iridoids and derivatives	AZKVWQKMDGGDSV-BCMRRPTOSA-N	COC(=O)C/1=C/O[C@@H](O)[C@H]\2[C@@H]1C\C=C2CO	530	FALSE	TRUE	FALSE	Normalized unit: Intensity; Annotation method: MSMS_Public_ExpBioInsilico_Pos_VS17_1	FALSE	FALSE	593	0	0	1	-1	-1	-1	-1	-1	1	19.18	Insect (I3)	249.07239:2406 249.17210:132 249.64252:100 250.07921:108 250.18546:84 250.94012:252 250.97607:134 251.15181:122	null	102	952	643	1481	15530	1305	2296	815	214	724	730	944	1916	1347	1608	769
11.969	249.07565	3-(4-hydroxy-5-oxo-3-phenyl-2H-furan-2-yl)propanoic acid	[M+H]+	null	0.08	FALSE	-1	249.07574	C13H12O5	Butenolides	PPZVSYXNLXFYAD-UHFFFAOYSA-N	O=C(O)CCC1OC(=O)C(O)=C1C=2C=CC=CC2	530	FALSE	TRUE	FALSE	Normalized unit: Intensity; Annotation method: MSMS_Public_ExpBioInsilico_Pos_VS17_1	FALSE	FALSE	594	0	0	1	-1	-1	-1	-1	-1	1	14	Insect (I3)	249.07565:1424 249.15054:352 249.37819:80 249.57489:78 249.91504:88 250.02618:98 250.07700:304 250.16051:164 250.21832:84 250.71437:116 250.93460:80 251.01398:64 251.06432:70 251.12544:398 251.18086:482	null	39	293	642	1960	6026	6096	676	2992	326	547	2982	152	1305	799	4057	3329
0.094	249.14548	NCGC00179724-02![2-(hydroxymethyl)-3-methoxy-4-methyl-5-(3-methylbut-2-enoxy)phenyl]methanol	[M-H2O+H]+	null	0.04	FALSE	-1	249.14799	C15H22O4	Benzyl alcohols	DUMQPTRUYCCSEZ-UHFFFAOYSA-N	COC1=C(CO)C(CO)=CC(OCC=C(C)C)=C1C	530	FALSE	TRUE	FALSE	Normalized unit: Intensity; Annotation method: MSMS_Public_ExpBioInsilico_Pos_VS17_1	FALSE	FALSE	595	0	0	0.97	-1	-1	-1	-1	-1	0.97	12.79	QC2I7	249.14548:1148 249.19318:324 249.26567:76 249.35184:94 249.42482:52 249.80183:120 249.91393:64 249.94870:70 250.00183:52 250.08250:780 250.12259:176 250.17828:822 250.33833:110 250.39923:70 250.44592:50 250.79912:66 250.93240:112 250.99850:118 251.06654:240 251.12778:738 251.17250:504	null	486	1389	1267	1445	957	1278	1174	1099	963	1287	1581	1628	1098	820	1343	1748
13.132	249.14551	Pterosin A	[M+Na]+	null	1	TRUE	9.301	249.1485	C15H20O3	Indanones	BDZJLPDYMKPKGC-HNNXBMFYSA-N	CC1=CC2=C(C(=C1CCO)C)C(=O)[C@](C2)(C)CO	530	FALSE	TRUE	FALSE	Normalized unit: Intensity; Annotation method: MSMS_Public_ExpBioInsilico_Pos_VS17_1	FALSE	FALSE	596	0	0	0.92	0.47	0.46	0.73	2	0.5	1.25	760.47	QC2I7	249.14447:68898 249.25453:1202 249.30174:1400 249.50421:56 249.58168:138 249.66542:76 249.71379:86 249.80472:68 249.83679:72 249.89583:106 250.14911:9128 250.25957:408 250.30977:182 250.39856:78 250.47012:58 250.70879:104 250.75967:82 250.81657:50 250.91951:74 250.98499:142 251.07838:122 251.15265:1522 251.19902:802 251.25433:262	175.10558:76 249.13345:104 249.17087:52 249.28767:82	372293	160589	168620	168871	169717	171136	168340	168707	160422	161301	167976	166043	155094	164011	168174	172766
13.004	249.14644	NCGC00179724-02![2-(hydroxymethyl)-3-methoxy-4-methyl-5-(3-methylbut-2-enoxy)phenyl]methanol	[M-H2O+H]+	null	0.04	FALSE	-1	249.14799	C15H22O4	Benzyl alcohols	DUMQPTRUYCCSEZ-UHFFFAOYSA-N	COC1=C(CO)C(CO)=CC(OCC=C(C)C)=C1C	530	FALSE	TRUE	FALSE	Normalized unit: Intensity; Annotation method: MSMS_Public_ExpBioInsilico_Pos_VS17_1	FALSE	FALSE	597	0	0	0.99	-1	-1	-1	-1	-1	0.99	15.79	QC2I18	249.14644:2496 249.18852:2340 249.27663:216 250.06113:66 250.09975:68 250.17993:2860 250.26772:86 250.47365:62 250.77321:60 250.89899:58 250.93875:94 251.00172:4288 251.07169:610 251.12042:360 251.17053:1320	null	6043	8260	5719	5487	3980	5469	4985	4850	6488	4129	9210	2139	10295	5539	775	713
13.555	249.18188	NCGC00380110-01_C16H26O3_1-Propanone, 3-hydroxy-1-[(1R,2R,4aR,6S,8aS)-1,2,4a,5,6,7,8,8a-octahydro-2-hydroxy-1,2,6-trimethyl-1-naphthalenyl]-	[M-H2O+H]+	null	0.92	FALSE	-1	249.18401	C16H26O3	Beta-hydroxy ketones	RYBXJAJHOPCXHS-RDUHTLEXSA-N	C[C@H]1CC[C@H]2[C@H](C1)\C=C/[C@@](C)(O)[C@]2(C)C(=O)CCO	530	FALSE	TRUE	FALSE	Normalized unit: Intensity; Annotation method: MSMS_Public_ExpBioInsilico_Pos_VS17_1	FALSE	FALSE	598	0	0	1	-1	-1	-1	-1	-1	1	54.09	QC1I18	249.18410:5312 249.30067:110 249.36694:66 249.72041:168 249.78307:108 249.98238:62 250.07819:76 250.18657:1260 250.29048:142 250.34489:68 250.55867:98 250.67159:64 250.73280:58 250.82579:88 250.99356:88 251.04036:98 251.12010:124 251.19225:436 251.25183:324	null	66091	16772	17116	16771	15992	16279	17197	17113	17295	17586	15413	14152	16086	16795	13642	13363
13.354	249.18207	Matrine	[M+H]+	null	1	TRUE	4.69	249.19	C15H24N2O	Matrine alkaloids	ZSBXGIUJOOQZMP-JLNYLFASSA-N	O=C1N2CC3CCCN4CCCC(C2CCC1)C43	530	FALSE	TRUE	FALSE	Normalized unit: Intensity; Annotation method: MSMS_Public_ExpBioInsilico_Pos_VS17_1	FALSE	FALSE	599	0	0	0.83	0.65	0.49	0.75	1	1	1.4	97.82	Insect (I7)	249.18382:9040 249.25693:446 249.33940:276 249.55098:64 249.58757:88 249.91855:106 250.18071:2624 250.27419:146 250.34676:150 250.51790:76 250.58224:72 250.92114:84 251.06590:322 251.19022:818 251.25020:138	249.19254:90 249.27403:48	66068	24561	22686	24688	22402	23515	24319	22318	25439	24044	24712	24652	22655	23132	24614	26629
13.665	249.18277	NCGC00380110-01_C16H26O3_1-Propanone, 3-hydroxy-1-[(1R,2R,4aR,6S,8aS)-1,2,4a,5,6,7,8,8a-octahydro-2-hydroxy-1,2,6-trimethyl-1-naphthalenyl]-	[M-H2O+H]+	null	0.2	FALSE	-1	249.18401	C16H26O3	Beta-hydroxy ketones	RYBXJAJHOPCXHS-RDUHTLEXSA-N	C[C@H]1CC[C@H]2[C@H](C1)\C=C/[C@@](C)(O)[C@]2(C)C(=O)CCO	530	FALSE	TRUE	FALSE	Normalized unit: Intensity; Annotation method: MSMS_Public_ExpBioInsilico_Pos_VS17_1	FALSE	FALSE	600	0	0	1	-1	-1	-1	-1	-1	1	49	Insect (I10)	249.18393:2382 250.08131:122 250.18550:558 250.23631:298 250.30623:52 250.34340:184 250.48151:66 251.00664:62 251.08939:102 251.12042:212 251.16245:1708 251.29152:86	null	72931	7151	10137	9149	9373	8677	8729	6907	7842	8530	9244	9293	7603	8444	7914	8064
12.93	249.18716	NCGC00380110-01_C16H26O3_1-Propanone, 3-hydroxy-1-[(1R,2R,4aR,6S,8aS)-1,2,4a,5,6,7,8,8a-octahydro-2-hydroxy-1,2,6-trimethyl-1-naphthalenyl]-	[M-H2O+H]+	null	0.16	FALSE	-1	249.18401	C16H26O3	Beta-hydroxy ketones	RYBXJAJHOPCXHS-RDUHTLEXSA-N	C[C@H]1CC[C@H]2[C@H](C1)\C=C/[C@@](C)(O)[C@]2(C)C(=O)CCO	530	FALSE	TRUE	FALSE	Normalized unit: Intensity; Annotation method: MSMS_Public_ExpBioInsilico_Pos_VS17_1	FALSE	FALSE	601	0	0	1	-1	-1	-1	-1	-1	1	51.77	Non Insect (N7)	249.18398:2796 249.57127:60 249.69530:68 250.03441:102 250.07526:66 250.17865:17054 250.32735:252 250.38383:50 250.44022:72 250.71704:66 250.90685:60 251.12181:480 251.17871:3166	null	62088	6607	7473	8483	7577	6848	7663	7417	7619	8414	7344	7861	7564	8478	8457	8058
12.545	249.19554	Sophoridine	[M+H]+	null	0.08	FALSE	4.69	249.196	C15H24N2O	Matrine alkaloids	ZSBXGIUJOOQZMP-BHPKHCPMSA-N	O=C1N2CC3CCCN4CCCC(C2CCC1)C43	530	FALSE	TRUE	FALSE	Normalized unit: Intensity; Annotation method: MSMS_Public_ExpBioInsilico_Pos_VS17_1	FALSE	FALSE	602	0	0	1	-1	-1	-1	-1	-1	1	33.26	blank2	249.19557:5636 249.28618:344 249.35847:216 249.42905:108 249.77931:86 250.08531:88 250.14906:560 250.19388:1592 250.26765:154 250.35693:186 250.56955:90 250.64601:72 250.74715:102 250.92580:50 251.03981:76 251.09001:154 251.16472:4286 251.19827:2220	null	22573	2818	2593	2705	68	2419	2536	2320	2941	3215	2497	1368	2871	2641	2493	3151
13.054	249.20715	Pechueloic Acid	[M+H]+	null	0.4	FALSE	-1	249.19682	C15H20O3	Guaianes	ZFHSKBJBODQVBX-AXTRIDKLSA-N	O=C(O)C(=C)C1CC2=C(C(=O)CC2C(C)CC1)C	530	FALSE	TRUE	FALSE	Normalized unit: Intensity; Annotation method: MSMS_Public_ExpBioInsilico_Pos_VS17_1	FALSE	FALSE	603	0	0	0.62	-1	-1	-1	-1	-1	0.62	101.06	QC1I7	249.20564:4066 249.28018:254 249.35092:120 249.45374:76 250.07133:178 250.10866:146 250.14636:396 250.18489:808 250.26193:126 251.00803:272 251.05194:174 251.09308:96 251.16711:906 251.26645:76 251.31491:90	null	73614	5847	7596	8151	8341	7995	8795	8860	7975	8818	8263	7929	9008	7754	9040	8292
15.169	250.08817	Cinchophen	[M+H]+	null	1	TRUE	17.037	250.0863	C16H11NO2	Phenylquinolines	YTRMTPPVNRALON-UHFFFAOYSA-N	OC(=O)C1=C2C=CC=CC2=NC(=C1)C1=CC=CC=C1	530	FALSE	TRUE	FALSE	Normalized unit: Intensity; Annotation method: MSMS_Public_ExpBioInsilico_Pos_VS17_1	FALSE	FALSE	605	0	0	1	0.03	0.03	0.75	1	1	0.95	195.49	Insect (I10)	250.08708:11056 250.17433:554 250.21571:570 250.28737:94 250.90958:110 250.95705:130 251.04384:66 251.09018:1462 251.17073:222 251.20277:216 251.24492:226 251.28943:162 251.50768:68 251.65976:102 251.73625:118 251.79893:120 251.87180:68 251.98454:60 252.09868:84 252.15485:450	151.06841:118 170.08469:58 175.04503:74 175.16064:76 176.06934:250 176.11525:98 177.05640:66 193.11650:54 202.07729:90 203.07965:58 204.07495:190 204.11453:38 204.14157:68 220.06888:22 222.09154:62 232.07718:448 233.18347:20 250.08371:68 251.13615:122	454135	58775	55546	55716	56469	55788	52873	49904	58954	55855	55275	71753	53244	56273	66680	67774
0.095	250.17784	NCGC00380352-01!5-butyl-4-hydroxy-3-methyl-6-(3-methylbut-2-enyl)-1H-pyridin-2-one	[M+H]+	null	0.12	FALSE	-1	250.17999	C15H23NO2	Methylpyridines	VZBUSXXYCPQEIC-UHFFFAOYSA-N	CCCCC1=C(CC=C(C)C)NC(=O)C(C)=C1O	530	FALSE	TRUE	FALSE	Normalized unit: Intensity; Annotation method: MSMS_Public_ExpBioInsilico_Pos_VS17_1	FALSE	FALSE	606	0	0	0.98	-1	-1	-1	-1	-1	0.98	20.14	Non Insect (N2)	250.17784:1694 250.24869:98 250.31686:52 250.34845:134 250.46658:66 250.50725:160 250.84386:76 251.00180:76 251.07033:98 251.12549:320 251.17560:256 251.30743:50 251.49564:72 251.71620:100 251.79066:70 252.06888:68 252.12003:112 252.18643:226 252.25174:78	null	1684	1173	1308	951	1242	1101	1627	1574	1314	1635	1496	1062	1227	2086	777	712
12.867	250.17976	O-Desmethyltramadol	[M+H]+	null	1	TRUE	3.999	250.18021	C15H23NO2	Cyclohexylphenols	RSMYYINTIXFRCJ-JDLVMGNASA-N	CN(C)C[C@@H]1CCCC([C@H]1C2=CC(=CC=C2)O)O	430	FALSE	TRUE	TRUE	Normalized unit: Intensity; Annotation method: MSMS_Public_ExpBioInsilico_Pos_VS17_1	FALSE	FALSE	607	0	0	1	0.73	0.75	0.88	7	0.43	1.61	758.31	QC2I18	250.18037:68578 250.33162:1078 250.43481:56 250.50772:70 250.54773:64 250.60704:54 250.73613:94 250.90764:62 251.11279:78 251.18359:10994 251.34938:186 251.41345:152 251.56818:64 251.62035:112 252.10335:80 252.18509:784 252.28903:196	173.24326:58 191.14864:94 232.17441:102 250.18144:886 250.32964:78 250.78487:50 251.07278:58 251.18956:240	874763	423651	420840	414938	423968	421286	419383	409770	413934	425737	417934	198170	399966	411126	192988	193720
15.115	250.21587	(2E,4E)-N-(2-methylpropyl)dodeca-2,4-dienamide	[M+Na]+	null	0.96	FALSE	-1	250.218	C16H29NO	null	BBRMJCAPNGJKEM-AQASXUMVSA-N	N/A	530	FALSE	TRUE	FALSE	Normalized unit: Intensity; Annotation method: MONA_2	FALSE	FALSE	608	0	0	1	-1	-1	-1	-1	-1	1	32.7	blank2	250.21486:6596 250.34531:268 250.37572:150 250.46059:90 250.49052:66 250.53149:70 250.63400:60 250.76158:80 250.82063:92 250.95375:58 250.99283:50 251.09036:5820 251.20993:1032 251.29874:208 251.37454:208 251.71927:90 251.77379:80 251.82535:78 251.89284:68 251.97270:114 252.01050:66 252.09010:782 252.12413:308 252.22488:892 252.31786:78	null	32861	6459	8641	7539	9908	9262	9889	9360	8944	9540	10578	8904	8692	8680	8424	8609
24.121	250.93918	(4R,4aS,8aS)-4-hydroxy-4-(hydroxymethyl)-3,4a,8,8-tetramethyl-5,6,7,8a-tetrahydronaphthalen-1-one	[M+H]+	null	0.28	FALSE	-1	250.936	C15H24O3	null	CKASNEFFHUIZEG-AEGPPILISA-N	N/A	530	FALSE	TRUE	FALSE	Normalized unit: Intensity; Annotation method: MONA_2	FALSE	FALSE	611	0	0	1	-1	-1	-1	-1	-1	1	19.28	Insect (I6)	250.93536:1780 251.01714:116 251.16252:138 251.19263:160 251.26233:74 251.94269:134 252.13298:82 252.19585:204 252.94998:164	null	4171	887	3865	2639	4506	4275	4621	4713	4984	5028	4999	4024	3471	5457	3394	4972
12.981	251.00009	S-Lactoylglutathione	[M+H]+	null	1	TRUE	-1	251	C13H21N3O8S	Oligopeptides	VDYDCVUWILIYQF-CSMHCCOUSA-N	OC(=O)CNC(=O)[C@@H](NC(=O)CC[C@H](N)C(O)=O)CSC(=O)[C@@H](C)O	530	FALSE	TRUE	FALSE	Normalized unit: Intensity; Annotation method: MSMS_Public_ExpBioInsilico_Pos_VS17_1	FALSE	FALSE	612	0	0	0.99	null	null	null	3	null	0.5	174.81	Non Insect (N4)	251.00113:11484 251.07114:554 251.12437:366 251.16145:736 251.28491:112 251.33575:128 251.66319:70 251.72156:76 252.00543:558 252.08371:76 252.17027:290 252.88371:106 252.99765:6894	157.10065:92 162.10527:78 170.10071:152 175.02872:96 250.14732:188 252.14607:62	199491	29449	26532	27784	27713	27437	26887	28510	26701	26655	28233	27349	27817	28018	28140	27560
5.73	251.08752	NCGC00179979-02!6-(3-hydroxybutan-2-yl)-5-(hydroxymethyl)-4-methoxypyran-2-one	[M+Na]+	null	0.04	FALSE	-1	251.089	C11H16O5	Pyranones and derivatives	BSXCHPRMOOSCRM-UHFFFAOYSA-N	COC1=CC(=O)OC(C(C)C(C)O)=C1CO	530	FALSE	TRUE	FALSE	Normalized unit: Intensity; Annotation method: MSMS_Public_ExpBioInsilico_Pos_VS17_1	FALSE	FALSE	613	0	0	0.99	-1	-1	-1	-1	-1	0.99	15.69	Non Insect (N4)	251.09085:1246 251.20473:120 251.25148:64 251.72069:54 252.11290:210 252.23331:64 252.95352:86 253.09227:164 253.13321:182 253.16655:152	null	49	1764	4567	1005	900	1684	1125	1506	3259	205	506	2143	3095	1030	1070	7474
12.098	251.12262	Diisopropylphthalate	[M+H]+	null	0.16	FALSE	5.435	251.12781	C14H18O4	Benzoic acid esters	QWDBCIAVABMJPP-UHFFFAOYSA-N	CC(C)OC(=O)c1ccccc1C(=O)OC(C)C	530	FALSE	TRUE	FALSE	Normalized unit: Intensity; Annotation method: MSMS_Public_ExpBioInsilico_Pos_VS17_1	FALSE	FALSE	614	0	0	1	-1	-1	-1	-1	-1	1	25.17	QC1I7	251.12708:2612 251.18314:860 251.24646:114 251.27861:88 251.32565:76 251.45593:104 251.62312:78 251.84917:92 251.95058:56 252.00790:108 252.07408:118 252.13052:336 252.18663:256 252.23782:66 252.32140:72 253.01285:76 253.05684:102 253.14963:280	null	215	1013	792	955	665	481	1242	751	983	582	636	730	1111	1515	1469	974
13.182	251.16193	Rivastigmine tartrate (Exelon)	[M+H]+	null	0.32	FALSE	-1	251.175	C18H28N2O8	Phenoxy compounds	GWHQHAUAXRMMOT-MBANBULQSA-N	C1(=CC=CC(=C1)[C@@H](N(C)C)C)OC(N(C)CC)=O.OC([C@@H]([C@H](C(O)=O)O)O)=O	530	FALSE	TRUE	FALSE	Normalized unit: Intensity; Annotation method: MSMS_Public_ExpBioInsilico_Pos_VS17_1	FALSE	FALSE	615	0	0	0.98	-1	-1	-1	-1	-1	0.98	26.73	Insect (I4)	251.16756:3102 251.30142:116 251.33371:234 251.44249:74 251.91205:98 252.12047:60 252.17085:552 252.26141:110 252.46742:146 252.65749:66 252.84474:82 253.01765:64 253.09450:146 253.18297:1798 253.25890:218	null	30296	7311	9481	12555	15579	8645	10443	16069	8748	7786	12172	8570	11495	13048	10188	7385
13.67	251.1644	Gemfibrozil	[M+H]+	null	0.12	FALSE	14.9	251.1642	C15H22O3	Phenol ethers	HEMJJKBWTPKOJG-UHFFFAOYSA-N	O=C(O)C(C)(C)CCCOc1cc(ccc1C)C	530	FALSE	TRUE	FALSE	Normalized unit: Intensity; Annotation method: MSMS_Public_ExpBioInsilico_Pos_VS17_1	FALSE	FALSE	616	0	0	1	-1	-1	-1	-1	-1	1	29.99	Non Insect (N3)	251.16470:1360 251.19876:596 251.30571:136 251.70358:76 252.18140:236 252.30655:70 252.50046:50 252.60626:84 252.99237:74 253.07649:64 253.13667:174 253.18080:278	null	25968	2303	4799	4945	4904	5309	3714	4793	4208	3316	5433	4499	4812	4438	5332	4887
13.761	251.16608	Gemfibrozil	[M+H]+	null	0.04	FALSE	14.9	251.1642	C15H22O3	Phenol ethers	HEMJJKBWTPKOJG-UHFFFAOYSA-N	O=C(O)C(C)(C)CCCOc1cc(ccc1C)C	530	FALSE	TRUE	FALSE	Normalized unit: Intensity; Annotation method: MSMS_Public_ExpBioInsilico_Pos_VS17_1	FALSE	FALSE	617	0	0	0.98	-1	-1	-1	-1	-1	0.98	27.9	blank2	251.16911:3134 251.19600:3230 251.31233:94 251.36465:106 251.41481:88 251.51895:114 251.69492:52 251.75520:54 251.82816:100 252.07228:178 252.16777:488 252.21701:2526 252.34767:174 252.38260:86 252.52142:108 252.60460:152 252.75870:58 252.87335:112 252.94353:72 253.01204:180 253.14571:1650 253.17511:1534 253.21814:5852	null	9027	493	470	1004	74	752	459	571	331	1057	452	933	452	761	743	485
14.449	251.19753	norambreinolide	[M+H]+	null	1	FALSE	8	251.2	C16H26O2	Naphthofurans	IMKJGXCIJJXALX-SHUKQUCYSA-N	O=C1OC2(C)CCC3C(C)(C)CCCC3(C)C2C1	530	FALSE	TRUE	FALSE	Normalized unit: Intensity; Annotation method: MSMS_Public_ExpBioInsilico_Pos_VS17_1	FALSE	FALSE	618	0	0	1	-1	-1	-1	-1	-1	1	26.24	Non Insect (N6)	251.19565:2082 251.28337:90 251.35622:158 252.05415:58 252.15657:296 252.20091:460 252.48990:70 252.76025:124 252.89101:70 253.00739:76 253.13699:188 253.17458:226 253.21249:458 253.28761:206	null	81343	7871	14913	15211	10378	15942	14939	14378	10076	14266	15473	10411	15048	15048	9463	14691
14.779	251.19984	norambreinolide	[M+H]+	null	0.04	FALSE	8	251.2	C16H26O2	Naphthofurans	IMKJGXCIJJXALX-SHUKQUCYSA-N	O=C1OC2(C)CCC3C(C)(C)CCCC3(C)C2C1	530	FALSE	TRUE	FALSE	Normalized unit: Intensity; Annotation method: MSMS_Public_ExpBioInsilico_Pos_VS17_1	FALSE	FALSE	619	0	0	1	-1	-1	-1	-1	-1	1	38	blank2	251.19984:5102 251.29718:216 251.36153:50 251.41994:82 251.46478:148 251.53992:76 251.57678:90 251.71735:50 251.89650:74 252.04205:80 252.08443:64 252.11760:134 252.15526:164 252.21890:844 252.37929:104 252.46060:52 252.62834:70 252.68900:82 252.74541:114 252.94731:56 253.02147:98 253.17459:368 253.21786:1962	null	30816	2563	4299	2003	5547	2445	4953	3910	3880	5577	3151	2192	6343	6235	4592	3891
12.567	252.15875	0138_Prosulfocarb	[M+H]+	null	1	FALSE	-1	252.142	C14H21NOS	null	NQLVQOSNDJXLKG-UHFFFAOYSA-N	CCCN(CCC)C(=O)SCc1ccccc1	530	FALSE	TRUE	FALSE	Normalized unit: Intensity; Annotation method: CASMI_5	FALSE	FALSE	622	0	0	0.62	-1	-1	-1	-1	-1	0.62	26.26	Insect (I1)	252.15173:3160 252.25381:244 252.81581:114 253.03644:248 253.14661:828 253.25824:172 253.33307:72 253.60014:98 254.09848:100 254.13292:248 254.17123:578	null	33386	7042	6367	6105	6705	6833	6163	6488	6265	6016	6428	4278	6493	6992	5377	4881
12.981	253.00005	Cimetidine	[M+H]+	null	1	FALSE	-1	253	C10H16N6S	Imidazoles	AQIXAKUUQRKLND-UHFFFAOYSA-N	CC1=C(N=CN1)CSCCNC(=NC)NC#N	530	FALSE	TRUE	FALSE	Normalized unit: Intensity; Annotation method: MSMS_Public_ExpBioInsilico_Pos_VS17_1	FALSE	FALSE	624	0	0	1	-1	-1	-1	-1	-1	1	117.39	Non Insect (N3)	253.00005:7060 253.07397:240 253.17650:928 253.27580:114 253.56313:70 253.76927:116 254.00020:610 254.12018:170 254.18172:264 254.58977:154 254.70456:56 254.94153:116 254.99901:1144	null	125692	17023	17316	18162	17707	16623	17811	17869	18306	17660	17752	15484	18351	17624	17090	17303
13.223	253.14064	Frequentin	[M+Na]+	null	0.52	TRUE	3.68	253.1429	C14H20O4	1,3-dicarbonyl compounds	MHZVWXOKIRZLCJ-XZQMCIKJSA-N	CCC/C=C/C=C/[C@@H]1C[C@H]([C@H](C(=O)[C@H]1C=O)O)O	530	FALSE	TRUE	FALSE	Normalized unit: Intensity; Annotation method: MSMS_Public_ExpBioInsilico_Pos_VS17_1	FALSE	FALSE	625	0	0	1	0.01	0.07	0.14	24	0.25	0.63	60.04	blank2	253.14322:68406 253.29758:1062 253.42070:118 253.48857:126 253.53529:88 253.61928:70 253.85423:96 253.89771:50 253.94626:88 254.00636:108 254.08272:88 254.14618:10602 254.21330:1616 254.26407:330 254.31728:140 254.41077:50 254.53941:88 254.68628:84 254.74274:68 254.95338:94 254.98534:172 255.05666:80 255.14122:4014 255.20120:1588	150.90961:24 151.07863:34 151.14720:84 153.09979:74 153.12601:96 153.38777:34 155.09381:88 161.13802:104 162.14093:72 163.07605:74 163.14362:100 163.23611:78 165.14343:70 168.05571:44 168.15642:76 169.12305:96 171.01035:78 174.10767:82 175.06909:36 175.11168:362 175.13802:98 176.11853:72 178.16115:34 179.01874:34 179.14568:70 179.19414:78 182.16357:34 183.11243:90 185.14417:84 193.20543:82 194.19…	190021	7746	6773	5846	6268	6907	7102	7024	6502	7045	5859	5213	7016	8996	4969	6217
13.064	253.14091	(8aR,12S,12aR)-12-hydroxy-4-methyl-4,5,6,7,8,8a,12,12a-octahydro-1H-3-benzoxecine-2,9-dione	[M+H]+	null	0.72	FALSE	-1	253.14343	C14H20O4	Oxocins	WTQWDNIIFGEBSZ-ROAVRGLVSA-N	O=C1OC(C)CCCCC2C(=O)C=CC(O)C2C1	530	FALSE	TRUE	FALSE	Normalized unit: Intensity; Annotation method: MSMS_Public_ExpBioInsilico_Pos_VS17_1	FALSE	FALSE	626	0	0	1	-1	-1	-1	-1	-1	1	20.26	Insect (I9)	253.14166:2540 253.18044:1604 253.27620:128 253.33859:196 254.20647:856 254.30283:122 254.37015:252 254.62926:52 254.82751:112 254.93758:130 254.99474:112 255.06168:156 255.12192:164 255.19565:1024	null	11832	8779	9889	9045	7729	8666	7503	8813	8872	7017	8004	4751	8493	9034	4552	5320
13.432	253.14467	NCGC00169882-02_C14H20O4_(8aR,12S,12aR)-12-Hydroxy-4-methyl-4,5,6,7,8,8a,12,12a-octahydro-2H-3-benzoxecine-2,9(1H)-dione	[M+H]+	null	1	TRUE	-1	253.14301	C14H20O4	Oxocins	WTQWDNIIFGEBSZ-ROAVRGLVSA-N	CC1CCCC[C@@H]2[C@@H](CC(=O)O1)[C@@H](O)\C=C/C2=O	530	FALSE	TRUE	FALSE	Normalized unit: Intensity; Annotation method: MSMS_Public_ExpBioInsilico_Pos_VS17_1	FALSE	FALSE	627	0	0	0.98	0.04	0.66	0.09	88	0.07	0.88	224.53	blank2	253.14522:123798 253.30307:2044 253.40062:98 253.49934:94 253.53535:222 253.63872:168 253.69769:78 253.75858:66 253.84444:164 253.93721:62 253.99599:244 254.14929:20156 254.30858:734 254.36171:256 254.45496:62 254.51662:184 254.57574:204 254.64912:158 254.69725:198 254.72768:84 254.79773:112 254.93051:52 254.96622:76 254.99911:90 255.06407:176 255.15288:2752 255.22461:1672	151.15070:130 151.57661:96 152.14642:38 152.53629:116 154.36328:18 155.06467:56 156.84380:18 159.20192:18 160.83406:20 161.09370:82 161.13603:164 163.05464:18 163.08002:92 164.06870:200 164.15504:48 164.79390:24 164.88136:18 164.97253:36 165.02289:32 165.05576:9210 165.14449:112 165.17578:56 165.20390:88 165.27888:22 165.32689:38 165.41333:26 165.88559:42 166.06061:768 166.16077:34 166.67752:28 1…	325713	52932	52546	53144	52413	53140	53938	53911	52381	52429	52697	51678	52483	49223	55130	53413
13.341	253.17891	NCGC00380930-01_C15H26O4_1H-Indene-4-carboxylic acid, octahydro-3a-hydroxy-3-(hydroxymethyl)-1,1,3,5-tetramethyl-	[M-H2O+H]+	null	0.04	FALSE	-1	253.179	C15H26O4	Iridoids and derivatives	CAKZQSFFOAEEET-UHFFFAOYSA-N	CC1CCC2C(C)(C)CC(C)(CO)C2(O)C1C(O)=O	530	FALSE	TRUE	FALSE	Normalized unit: Intensity; Annotation method: MSMS_Public_ExpBioInsilico_Pos_VS17_1	FALSE	FALSE	628	0	0	1	-1	-1	-1	-1	-1	1	21.41	Insect (I3)	253.17891:1766 253.33684:116 253.41521:100 254.08595:86 254.17886:854 254.25345:142 254.32898:120 254.47968:56 254.93921:124 255.02652:106 255.13724:848	null	28793	6216	6236	5085	6839	7000	6898	6755	6179	5766	6072	5264	6154	6151	6059	6334
13.056	253.17967	Walleminone	[M+H]+	null	0.28	FALSE	3.44	253.17931	C15H24O3	Sesquiterpenoids	NGQXJSTYWWTPOG-VGYDOTAVSA-N	C[C@H]1[C@@H]([C@@H](CC(=C)[C@@H]2CC([C@@H]2CC1=O)(C)C)O)O	530	FALSE	TRUE	FALSE	Normalized unit: Intensity; Annotation method: MSMS_Public_ExpBioInsilico_Pos_VS17_1	FALSE	FALSE	629	0	0	1	-1	-1	-1	-1	-1	1	17.34	Insect (I10)	253.17575:2020 253.31390:72 253.80550:72 253.86169:134 253.94423:70 254.09531:50 254.14761:666 254.17621:488 254.20781:650 254.30586:174 254.39473:94 254.93181:62 254.98842:142 255.07617:146 255.19145:2118	null	60749	4438	6568	8773	7945	5509	5318	7807	6964	1252	8099	6053	7732	3418	6659	5765
12.81	253.18147	MLS000876786-01!(4R,4aS,8aS)-4-hydroxy-4-(hydroxymethyl)-3,4a,8,8-tetramethyl-5,6,7,8a-tetrahydronaphthalen-1-one	[M+H]+	null	0.04	FALSE	-1	253.17999	C15H24O3	Cyclohexenones	CKASNEFFHUIZEG-AEGPPILISA-N	CC1=CC(=O)[C@H]2C(C)(C)CCC[C@]2(C)[C@@]1(O)CO	530	FALSE	TRUE	FALSE	Normalized unit: Intensity; Annotation method: MSMS_Public_ExpBioInsilico_Pos_VS17_1	FALSE	FALSE	630	0	0	0.99	-1	-1	-1	-1	-1	0.99	58.07	blank2	253.18147:14524 253.30316:314 253.51096:80 253.59996:50 253.65050:104 253.69109:94 253.83105:98 253.87491:86 253.94794:58 254.05493:98 254.13390:202 254.18257:2842 254.30350:242 254.42691:88 254.47499:78 254.52473:72 254.60512:150 254.68707:68 254.76509:92 254.90221:72 254.93958:56 254.98965:92 255.19550:7728 255.28767:612	null	70295	5497	7376	6024	7338	7127	6952	11511	6441	6356	6775	6135	6275	6457	5992	6635
13.915	253.21692	Ambrettolide	[M+H]+	null	0.04	FALSE	11.185	253.2162	C16H28O2	Macrolides and analogues	NVIPUOMWGQAOIT-RQOWECAXSA-N	O=C1CCCCC\C=C/CCCCCCCCO1	530	FALSE	TRUE	FALSE	Normalized unit: Intensity; Annotation method: MSMS_Public_ExpBioInsilico_Pos_VS17_1	FALSE	FALSE	632	0	0	1	-1	-1	-1	-1	-1	1	44.69	blank2	253.21692:6802 253.29823:400 253.37637:350 253.45932:90 253.95874:84 254.08298:300 254.16481:236 254.21826:1568 254.29980:186 254.37994:164 254.95212:60 254.99162:140 255.12671:254 255.18144:950 255.23285:11080	null	46430	2071	920	998	569	1432	679	850	1077	811	1432	1278	742	909	932	884
[truncated: 1,556 more rows]
[truncated: 11 more columns]
