# Supplementary material for: Higher accumulation of mitragynine in Mitragyna speciosa (kratom) leaves affected by insect attack
Source: PLoS One. 2025 Apr 29;20(4):e0320941. doi: 10.1371/journal.pone.0320941 (PMC12040156; doi:10.1371/journal.pone.0320941)
Supplement: S2 Table — The file includes an inexhaustive list of metadata such as retention times, relative mass, metabolite name as annotated using several metabolite databases, metabolite similarity in terms of mass, blank, QCs, and metabolite features per sample (10 replicates of insect and non-insect leaves). (CSV) [file pone.0320941.s002.csv]

Alignment.ID	Average.Rt.min.	Average.Mz	Metabolite.name	Adduct.type	Post.curation.result	NA.3	NA.4	Reference.RT	Reference.m.z	Formula	Ontology	INCHIKEY	SMILES	NA.5	NA.6	NA.7	NA.8	Comment	NA.9	NA.10	NA.11	NA.12	NA.13	m.z.similarity	Simple.dot.product	Weighted.dot.product	Reverse.dot.product	Matched.peaks.count	Matched.peaks.percentage	Total.score	NA.14	Spectrum.reference.file.name	MS1.isotopic.spectrum	MS.MS.spectrum	blank2	Insect..I1.	Insect..I10.	Insect..I2.	Insect..I3.	Insect..I4.	Insect..I5.	Insect..I6.	Insect..I7.	Insect..I8.	Insect..I9.	Non.Insect..N1.	Non.Insect..N10.	Non.Insect..N2.	Non.Insect..N3.
53	8.123	163.03813	Umbelliferone	[M+H]+	null	0.96	TRUE	-1	163.03897	C9H6O3	7-hydroxycoumarins	ORHBXUUXSCNDEV-UHFFFAOYSA-N	O=C(C=2)Oc(c1)c(C2)ccc(O)1	530	FALSE	TRUE	FALSE	Normalized unit: Intensity; Annotation method: MSMS_Public_ExpBioInsilico_Pos_VS17_1	FALSE	FALSE	53	0	0	1	0.93	0.88	0.88	2	1	1.86	1520.99	Non Insect (N9)	163.03841:349156 163.14476:3718 163.19331:208 163.26305:224 163.32249:70 163.36691:254 163.39748:562 163.44164:96 163.49898:102 163.52710:354 163.57240:138 163.69073:546 163.70689:556 163.77464:80 163.80247:66 163.83626:54 163.87956:92 164.00635:180 164.04184:42812 164.15105:386 164.25293:90 164.28944:142 164.36539:220 164.41489:68 164.45750:52 164.49951:234 164.56808:50 164.60400:128 164.67552:8…	154.83795:112 160.28511:86 162.68965:24 162.72488:18 162.82851:26 162.88200:26 162.91025:18 162.94722:34 163.03810:16174 163.10799:56 163.14780:146 163.33260:24 163.46768:18 163.54808:42 163.60638:30 163.66568:86 163.74246:24 163.97679:92 164.04210:1506 164.13145:58 164.56822:20 164.83545:22 165.01698:34 165.04625:158 165.15186:28 165.25456:24 165.32530:18 165.92690:30 166.04294:42	12295	2354254	2908002	2757139	2784039	2645538	2726075	2779671	2667618	2617500	2895548	2875110	2866163	2059161	2520231
59	0.706	163.05673	Meglutol	[M+H]+	null	0.88	FALSE	-1	163.0601	C6H10O5	Hydroxy fatty acids	NPOAOTPXWNWTSH-UHFFFAOYSA-N	O=C(O)CC(O)(C)CC(=O)O	530	FALSE	TRUE	FALSE	Normalized unit: Intensity; Annotation method: MSMS_Public_ExpBioInsilico_Pos_VS17_1	FALSE	FALSE	59	0	0	1	-1	-1	-1	-1	-1	1	23.77	Insect (I9)	163.05927:7934 163.15088:252 163.29686:54 164.05145:340 164.14713:172 164.28819:70 164.39435:102 164.71590:66 165.00475:114 165.03691:1010 165.10851:206 165.14651:104	null	0	15313	21956	28826	27098	20105	25410	26715	22077	20777	31692	21751	24529	19907	19778
102	0.101	173.08018	1,4-Cyclohexanedicarboxylic acid	[M+H]+	null	0.96	FALSE	1.601	173.07809	C8H12O4	Dicarboxylic acids and derivatives	PXGZQGDTEZPERC-UHFFFAOYSA-N	O=C(O)C1CCC(C(=O)O)CC1	530	FALSE	TRUE	FALSE	Normalized unit: Intensity; Annotation method: MSMS_Public_ExpBioInsilico_Pos_VS17_1	FALSE	FALSE	102	0	0	1	-1	-1	-1	-1	-1	1	22.7	Non Insect (N10)	173.07802:1996 173.12866:212 173.26503:84 173.30038:72 173.35336:70 173.50325:74 173.53993:78 173.60561:82 173.63431:88 173.96945:92 174.02405:144 174.15109:86 174.19887:88 174.34450:132 174.43390:62 174.48405:50 174.52780:58 174.57898:86 174.63162:64 174.67642:68 174.95450:124 175.02649:126 175.07173:94 175.10405:72 175.14656:78	null	889	4974	5596	5165	3627	5814	5665	4759	5043	4361	5332	6241	5658	5440	4577
128	12.519	180.08679	Meglutol	[M+NH4]+	null	0.16	FALSE	-1	180.08664	C6H10O5	Hydroxy fatty acids	NPOAOTPXWNWTSH-UHFFFAOYSA-N	O=C(O)CC(O)(C)CC(=O)O	530	FALSE	TRUE	FALSE	Normalized unit: Intensity; Annotation method: MSMS_Public_ExpBioInsilico_Pos_VS17_1	FALSE	FALSE	128	0	0	1	-1	-1	-1	-1	-1	1	14.19	Insect (I5)	180.08679:1988 180.30219:66 180.46135:66 180.96201:116 181.03372:204 181.08109:354 181.12064:1198 181.15057:136 181.21951:80 181.97075:84 182.07455:144 182.11224:80 182.15053:124 182.18744:122	null	22	889	2478	3031	1592	367	4159	2563	2296	3353	2852	1059	3417	1265	646
129	0.704	180.08775	D(+)-Galactosamine	[M+H]+	null	0.96	FALSE	-1	180.08717	C6H13NO5	Hexoses	MSWZFWKMSRAUBD-GASJEMHNSA-N	OC[C@@H](O1)[C@H](O)[C@H](O)[C@@H](N)C(O)1	530	FALSE	TRUE	FALSE	Normalized unit: Intensity; Annotation method: MSMS_Public_ExpBioInsilico_Pos_VS17_1	FALSE	FALSE	129	0	0	1	-1	-1	-1	-1	-1	1	75.3	Non Insect (N7)	180.08717:5416 180.15771:152 180.19316:70 180.26563:112 180.35745:70 180.39294:68 180.70779:96 180.95433:76 181.01555:186 181.04247:234 181.08884:776 181.14938:100 181.22058:76 181.64400:64 181.77425:126 181.99669:96 182.03242:54 182.08685:324 182.16660:156 182.19579:76	null	89	26788	36387	37928	41694	27404	33964	28978	24219	28683	48988	31675	30194	26384	32866
143	0.694	184.06526	4-Pyridoxic acid	[M+H]+	null	0.48	FALSE	2.707	184.062	C8H9NO4	Pyridinecarboxylic acids	HXACOUQIXZGNBF-UHFFFAOYSA-N	O=C(O)C1=C(O)C(=NC=C1CO)C	530	FALSE	TRUE	FALSE	Normalized unit: Intensity; Annotation method: MSMS_Public_ExpBioInsilico_Pos_VS17_1	FALSE	FALSE	143	0	0	1	-1	-1	-1	-1	-1	1	19.96	QC2I18	184.06288:1872 184.21275:160 184.96909:184 185.01968:198 185.06752:1398 185.16129:78 185.58226:134 185.62851:72 185.85898:64 186.07013:328	null	157	1513	2336	5509	2324	1483	7561	7380	1773	6121	8557	431	5046	3610	5640
146	8.122	185.02098	Umbelliferone	[M+Na]+	null	0.96	TRUE	3.77	185.02	C9H6O3	7-hydroxycoumarins	ORHBXUUXSCNDEV-UHFFFAOYSA-N	O=C1OC=2C=C(O)C=CC2C=C1	530	FALSE	TRUE	FALSE	Normalized unit: Intensity; Annotation method: MSMS_Public_ExpBioInsilico_Pos_VS17_1	FALSE	FALSE	146	0	0	0.99	0.01	0.89	0.01	4	0.25	0.99	890.23	Non Insect (N10)	185.02139:188166 185.11943:1830 185.20068:172 185.25331:144 185.28539:52 185.31001:90 185.40367:188 185.44270:78 185.57751:80 185.62338:86 185.66212:92 185.74335:218 185.84528:54 185.95535:148 185.98666:96 186.02434:21812 186.13374:326 186.19144:74 186.33182:62 186.43422:76 186.67799:52 186.76947:66 186.81789:50 186.94949:168 187.02843:2662	162.94308:28 163.03818:6134 163.14017:48 163.24936:26 163.47894:28 163.56245:30 163.76193:28 164.04008:200 164.16452:22 165.61139:32 169.63063:24 179.14745:74 181.04660:64	159	1451139	1671119	1604679	1655447	1539096	1598948	1602622	1616719	1543959	1709651	1701877	1653227	1326626	1558852
170	12.886	191.16219	1,1-Dimethyl-4-phenylpiperazinium	[M+H]+	null	0.04	FALSE	2.69	191.1544	C12H18N2	Phenylpiperazines	WVHNHHJEHFWYHH-UHFFFAOYSA-N	C=1C=CC(=CC1)C2NC(C)C(NC2)C	530	FALSE	TRUE	FALSE	Normalized unit: Intensity; Annotation method: MSMS_Public_ExpBioInsilico_Pos_VS17_1	FALSE	FALSE	170	0	0	0.74	-1	-1	-1	-1	-1	0.74	20.47	Insect (I10)	191.16219:1366 191.21461:124 191.29210:224 191.39975:84 191.71649:150 191.95375:80 192.03137:100 192.14569:162 192.22339:82 192.63779:58 192.80428:54 192.94162:68 192.98749:50 193.04222:122 193.12422:248 193.15782:4780 193.21465:338	null	217	4022	3998	3966	4005	3838	3231	3982	3851	2356	3522	3044	3503	2935	2398
176	0.675	193.07097	QUINATE	[M+H]+	null	0.96	FALSE	-1	193.071	C7H12O6	Quinic acids and derivatives	AAWZDTNXLSGCEK-LNVDRNJUSA-N	C1[C@H](C([C@@H](CC1(C(=O)O)O)O)O)O	530	FALSE	TRUE	FALSE	Normalized unit: Intensity; Annotation method: MSMS_Public_ExpBioInsilico_Pos_VS17_1	FALSE	FALSE	176	0	0	1	-1	-1	-1	-1	-1	1	44.97	Insect (I10)	193.07100:8016 193.17807:332 193.77310:68 193.93439:98 194.00298:58 194.07678:314 194.11809:3070 194.20184:192 194.45761:66 194.76840:130 194.95462:76 195.01628:374 195.08551:732 195.12338:722	null	210	31726	43578	32111	44158	38430	43070	32998	49026	41461	27432	48023	47536	30340	30303
199	0.697	198.09772	THEOBROMINE	[M+NH4]+	null	0.96	FALSE	-1	198.09854	C7H8N4O2	Xanthines	YAPQBXQYLJRXSA-UHFFFAOYSA-N	O=C1N=C(O)C2=C(N=CN2C)N1C	530	FALSE	TRUE	FALSE	Normalized unit: Intensity; Annotation method: MSMS_Public_ExpBioInsilico_Pos_VS17_1	FALSE	FALSE	199	0	0	1	-1	-1	-1	-1	-1	1	121.7	Insect (I4)	198.09898:8668 198.18536:218 199.01955:84 199.10181:828 199.23698:86 199.57622:100 199.61307:64 199.74702:70 200.02736:104 200.11105:98 200.15706:64 200.19211:60	null	22	39660	52871	52163	57046	44551	47067	41676	36715	36951	61760	47316	47483	42573	48835
231	8.124	203.03064	Caffeic acid	[M+Na]+	null	0.96	TRUE	3.41	203.03	C9H8O4	Hydroxycinnamic acids	QAIPRVGONGVQAS-DUXPYHPUSA-N	O=C(O)C=CC1=CC=C(O)C(O)=C1	530	FALSE	TRUE	FALSE	Normalized unit: Intensity; Annotation method: MSMS_Public_ExpBioInsilico_Pos_VS17_1	FALSE	FALSE	231	0	0	0.99	0.06	1	0.06	7	0.14	1.07	217.52	Insect (I5)	203.03117:47278 203.16008:550 203.98192:52 204.03564:4914 204.09854:314 204.23651:54 204.29968:50 204.63371:92 204.96057:104 205.03654:596 205.09819:454	181.04247:90	69	403181	452748	413520	399511	429133	423397	441397	400063	429192	417254	375634	447472	385591	339305
232	0.701	203.05289	Theophylline	[M+Na]+	null	0.96	TRUE	2.63	203.05	C7H8N4O2	Xanthines	ZFXYFBGIUFBOJW-UHFFFAOYSA-N	O=C1C=2NC=NC2N(C(=O)N1C)C	530	FALSE	TRUE	FALSE	Normalized unit: Intensity; Annotation method: MSMS_Public_ExpBioInsilico_Pos_VS17_1	FALSE	FALSE	232	0	0	0.97	0.85	0.82	0.88	2	1	1.78	652.12	QC2I7	203.05240:192748 203.18681:1862 203.25069:68 203.31308:66 203.37515:144 203.41202:108 203.45197:308 203.59760:130 203.64621:64 203.71370:72 203.80479:188 203.89676:88 203.96440:174 203.99861:70 204.05576:16332 204.13110:498 204.16876:358 204.28632:84 204.37970:126 204.49846:100 204.59882:58 204.67181:56 204.80571:58 204.97130:210 205.06400:4562	161.07303:34 163.05107:108 203.05273:520 203.09656:132	0	892984	1167360	1133694	1229475	921076	1044184	1030140	774807	889685	1426412	1134433	923919	907607	1071412
261	0.692	206.04506	NCGC00094846-03!XANTHURENIC ACID	[M+H]+	null	0.32	FALSE	-1	206.045	C10H7NO4	Quinoline carboxylic acids	FBZONXHGGPHHIY-UHFFFAOYSA-N	OC(=O)C1=NC2=C(C=CC=C2O)C(=C1)O	530	FALSE	TRUE	FALSE	Normalized unit: Intensity; Annotation method: MSMS_Public_ExpBioInsilico_Pos_VS17_1	FALSE	FALSE	261	0	0	1	-1	-1	-1	-1	-1	1	20.78	QC1I18	206.04648:1780 206.21227:94 206.69710:164 206.76907:144 206.93881:102 206.98076:70 207.04964:532 207.13843:146 207.30847:58 207.38574:88 207.71515:106 208.06549:146	null	91	492	6352	4000	2498	1935	8725	9940	1378	5351	9628	218	2978	1280	1502
291	0.675	210.09697	(1S,3R,4S,5R)-1,3,4,5-tetrahydroxycyclohexane-1-carboxylic acid	[M+NH4]+	null	0.96	FALSE	-1	210.09721	C7H12O6	Quinic acids and derivatives	AAWZDTNXLSGCEK-WYWMIBKRSA-N	O=C(O)C1(O)CC(O)C(O)C(O)C1	530	FALSE	TRUE	FALSE	Normalized unit: Intensity; Annotation method: MSMS_Public_ExpBioInsilico_Pos_VS17_1	FALSE	FALSE	291	0	0	1	-1	-1	-1	-1	-1	1	43.34	Insect (I3)	210.09723:4378 210.16801:306 210.23335:102 210.35831:54 210.38373:76 210.98621:188 211.02589:140 211.09959:826 211.17065:132 211.77861:70 211.81204:70 211.98253:170 212.11221:948 212.18568:98	null	83	20375	24075	20412	25474	24462	23163	22787	29656	22691	16967	27683	28477	19923	17848
299	0.707	212.1111	Quebrachitol	[M+NH4]+	null	0.88	FALSE	-1	212.11285	C7H14O6	Cyclohexanols	DSCFFEYYQKSRSV-UHFFFAOYSA-N	OC1C(O)C(O)C(OC)C(O)C1O	530	FALSE	TRUE	FALSE	Normalized unit: Intensity; Annotation method: MSMS_Public_ExpBioInsilico_Pos_VS17_1	FALSE	FALSE	299	0	0	1	-1	-1	-1	-1	-1	1	24.91	Insect (I7)	212.11296:3024 212.21497:86 212.25514:162 212.64206:64 212.74979:74 212.93140:74 212.96259:132 213.02173:150 213.10686:178 213.15683:138 213.45372:74 214.01840:70 214.08049:106 214.19489:70	null	45	6749	6137	6749	5701	6235	10216	7082	12302	7867	5667	8458	8144	5536	5711
322	10.098	215.03468	5,7-Dihydroxy-4-methylcoumarin	[M+Na]+	null	0.96	TRUE	4.08	215.03	C10H8O4	7-hydroxycoumarins	QNVWGEJMXOQQPM-UHFFFAOYSA-N	O=C1OC=2C=C(O)C=C(O)C2C(=C1)C	530	FALSE	TRUE	FALSE	Normalized unit: Intensity; Annotation method: MSMS_Public_ExpBioInsilico_Pos_VS17_1	FALSE	FALSE	322	0	0	0.92	0.54	0.56	0.94	3	1	1.49	37.88	Insect (I9)	215.03395:3812 215.08682:340 215.16183:124 215.96811:92 216.03351:526 216.13026:66 216.16040:178 216.23489:90 216.56728:54 216.95229:80 217.04181:186 217.08130:248 217.14284:216	157.05699:36 159.07292:74 171.04378:146 171.98732:86 177.02141:24 195.22322:30 215.03847:290 215.07356:84 215.13144:92	47	7231	17379	12884	18403	16552	9509	17308	16646	16127	19995	16061	18273	11638	14495
324	0.667	215.05261	(1S,3R,4S,5R)-1,3,4,5-tetrahydroxycyclohexane-1-carboxylic acid	[M+Na]+	null	0.92	FALSE	-1	215.0526	C7H12O6	Quinic acids and derivatives	AAWZDTNXLSGCEK-WYWMIBKRSA-N	O=C(O)C1(O)CC(O)C(O)C(O)C1	530	FALSE	TRUE	FALSE	Normalized unit: Intensity; Annotation method: MSMS_Public_ExpBioInsilico_Pos_VS17_1	FALSE	FALSE	324	0	0	1	-1	-1	-1	-1	-1	1	38.61	Non Insect (N3)	215.05260:3988 215.18436:210 216.04993:382 216.11575:150 216.18102:96 216.48041:84 216.94505:212 217.01657:214 217.07184:650	null	65	15846	19684	18739	23415	17219	21454	14674	25183	16721	14208	27931	21611	14746	13769
331	0.705	217.06808	1,3,7-trimethyl-3,7-dihydro-1H-purine-2,6-dione	[M+Na]+	null	0.96	TRUE	2.89	217.07001	C8H10N4O2	Xanthines	RYYVLZVUVIJVGH-UHFFFAOYSA-N	O=C1C2=C(N=CN2C)N(C(=O)N1C)C	530	FALSE	TRUE	FALSE	Normalized unit: Intensity; Annotation method: MSMS_Public_ExpBioInsilico_Pos_VS17_1	FALSE	FALSE	331	0	0	0.98	0.51	0.53	0.69	6	0.33	1.3	135.11	Non Insect (N1)	217.06779:25344 217.20267:312 217.30191:54 217.48882:110 218.00717:70 218.07001:1684 218.14822:90 218.18504:74 218.30685:50 218.72932:102 218.89178:80 218.93330:238 218.96104:114 219.02759:15508	160.10684:100 217.06952:94	185	81768	83969	90351	63079	87785	125268	70399	185776	127943	76637	147863	92836	94790	64662
345	0.685	219.02728	THEOBROMINE	[M+K]+	null	0.96	TRUE	-1	219.02788	C7H8N4O2	Xanthines	YAPQBXQYLJRXSA-UHFFFAOYSA-N	O=C1N=C(O)C2=C(N=CN2C)N1C	530	FALSE	TRUE	FALSE	Normalized unit: Intensity; Annotation method: MSMS_Public_ExpBioInsilico_Pos_VS17_1	FALSE	FALSE	345	0	0	0.99	null	null	null	86	null	0.5	79.22	Non Insect (N7)	219.02684:24058 219.15962:426 219.20517:118 219.32640:78 219.46204:72 219.77119:54 219.81790:62 220.03178:1360 220.13933:100 220.17691:54 220.53656:62 220.81410:76 220.87923:54 220.93729:340 221.02702:1182 221.06273:2826	179.02623:86	0	91499	134209	109670	141086	125718	110854	145402	93372	105686	94010	128778	137565	90875	142175
426	0.105	227.09663	2',3'-Dideoxythymidine	[M+H]+	null	0.84	FALSE	2.628	227.10271	C10H14N2O4	Pyrimidine 2',3'-dideoxyribonucleosides	XKKCQTLDIPIRQD-UHFFFAOYSA-N	CC1=CN(C(=O)NC1=O)C2CCC(O2)CO	530	FALSE	TRUE	FALSE	Normalized unit: Intensity; Annotation method: MSMS_Public_ExpBioInsilico_Pos_VS17_1	FALSE	FALSE	426	0	0	0.95	-1	-1	-1	-1	-1	0.95	33.03	QC2I7	227.09950:4294 227.17297:198 227.20009:300 227.32886:360 227.37515:594 227.44250:74 227.47833:98 227.52750:304 227.62796:102 227.67505:90 227.72025:362 227.75351:514 227.84010:62 227.95551:17154 228.07228:408 228.23053:162 228.27966:130 228.42464:94 228.46759:148 228.57263:88 228.73883:54 228.95651:6422 229.05937:380 229.10091:254 229.14073:268 229.20760:142	null	1845	10627	6811	11949	10779	11011	11913	9496	8772	5326	2513	8201	9959	10847	11337
444	0.896	229.03159	5-(1,2-dithiolan-3-yl)pentanoic acid	[M+Na]+	null	0.84	TRUE	5.87	229.03	C8H14O2S2	Lipoic acids and derivatives	AGBQKNBQESQNJD-UHFFFAOYSA-N	O=C(O)CCCCC1SSCC1	530	FALSE	TRUE	FALSE	Normalized unit: Intensity; Annotation method: MSMS_Public_ExpBioInsilico_Pos_VS17_1	FALSE	FALSE	444	0	0	0.98	0.36	0.32	0.75	1	1	1.25	35.86	Insect (I9)	229.03210:5248 229.08955:350 229.14854:126 229.18280:428 229.26788:102 229.98184:92 230.03844:520 230.12959:142 230.98763:622 231.03601:140 231.07861:174	150.03569:94 229.04381:74 229.11299:36	21	19454	43059	40761	22463	13820	36791	25589	52386	23428	47770	24729	31383	23017	21917
468	0.725	233.0632	BUTYL PARABEN	[M+K]+	null	0.96	TRUE	-1	233.05745	C11H14O3	p-Hydroxybenzoic acid alkyl esters	QFOHBWFCKVYLES-UHFFFAOYSA-N	O=C(OCCCC)C1=CC=C(O)C=C1	530	FALSE	TRUE	FALSE	Normalized unit: Intensity; Annotation method: MSMS_Public_ExpBioInsilico_Pos_VS17_1	FALSE	FALSE	468	0	0	0.88	0	0.76	0.01	161	0.01	0.83	251.05	Insect (I6)	233.06252:16486 233.16092:510 233.33878:62 233.83183:82 234.01213:66 234.06355:1014 234.13278:54 234.18253:68 234.22589:62 234.31593:70 234.37837:80 234.94249:196 235.00339:488 235.07404:2508 235.14241:198	175.02501:22 183.03210:60 233.06189:368 233.12607:74 234.06734:72	254	79020	130970	161510	151141	131042	66068	85499	29320	129835	90685	145479	124606	116765	133956
482	0.71	235.07733	Perseitol	[M+Na]+	null	0.96	FALSE	-1	235.0788	C7H16O7	Sugar alcohols	OXQKEKGBFMQTML-UHFFFAOYSA-N	OCC(O)C(O)C(O)C(O)C(O)CO	530	FALSE	TRUE	FALSE	Normalized unit: Intensity; Annotation method: MSMS_Public_ExpBioInsilico_Pos_VS17_1	FALSE	FALSE	482	0	0	1	-1	-1	-1	-1	-1	1	28.31	Non Insect (N7)	235.07927:2426 235.16077:266 235.23140:142 235.77605:58 235.98654:100 236.01820:80 236.09541:72 236.15048:1102 236.21259:132 236.25751:76 236.77998:64 236.99130:52 237.03427:836 237.15628:156	null	222	12096	14928	13446	10653	13295	17252	10820	18146	19837	15946	13868	14207	8981	10120
496	10.097	237.0155	2-[(1-Oxido-2-pyridinyl) dithio]pyridine	[M+H]+	null	0.64	FALSE	-1	237.015	C10H8N2OS2	Pyridinium derivatives	UQAZNERBRJNJEJ-UHFFFAOYSA-N	[O-][N+]1=C(SSC2=CC=CC=N2)C=CC=C1	530	FALSE	TRUE	FALSE	Normalized unit: Intensity; Annotation method: MSMS_Public_ExpBioInsilico_Pos_VS17_1	FALSE	FALSE	496	0	0	1	-1	-1	-1	-1	-1	1	12.25	Insect (I2)	237.01483:1422 237.09979:100 237.15439:146 237.29123:70 237.32353:102 237.38390:64 237.96179:94 238.01765:302 238.06279:66 238.13264:72 238.18745:146 238.24673:72 238.96858:74 239.04132:50 239.08852:310	null	72	4628	5549	3892	5731	1982	5379	5336	5313	2586	6768	5963	3414	2534	5605
591	0.691	249.03889	Diphenyl phosphate	[M+H]+	null	0.44	FALSE	-1	249.032	C12H11O4P	null	ASMQGLCHMVWBQR-UHFFFAOYSA-N	OP(=O)(OC1=CC=CC=C1)OC1=CC=CC=C1	530	FALSE	TRUE	FALSE	Normalized unit: Intensity; Annotation method: CASMI_5	FALSE	FALSE	591	0	0	0.88	-1	-1	-1	-1	-1	0.88	38.46	Non Insect (N9)	249.03709:3760 249.16260:224 249.20976:76 249.98335:66 250.04221:384 250.13649:132 250.27484:74 250.81841:50 250.94153:242 251.03554:506	null	27	8316	7649	9470	10888	10352	16141	12273	8810	17536	8033	7246	12605	7456	9434
592	7.755	249.07204	Genipin	[M+Na]+	null	0.72	TRUE	3.38	249.07001	C11H14O5	Iridoids and derivatives	AZKVWQKMDGGDSV-BCMRRPTOSA-N	O=C(OC)C1=COC(O)C2C(=CCC12)CO	530	FALSE	TRUE	FALSE	Normalized unit: Intensity; Annotation method: MSMS_Public_ExpBioInsilico_Pos_VS17_1	FALSE	FALSE	592	0	0	1	1	0.75	0.75	1	1	1.79	59.01	Non Insect (N2)	249.07091:5678 249.18243:224 249.22824:208 250.07576:1024 250.32491:136 250.94098:248 251.05952:96 251.11693:328	249.07372:50	39	16290	25002	38318	71836	70100	6604	34262	8174	1076	12312	3906	17484	34525	47070
685	0.82	261.05911	7-hydroxy-3-phenyl-4H-chromen-4-one	[M+Na]+	null	0.6	TRUE	6.64	261.04999	C15H10O3	Isoflavones	WMKOZARWBMFKAS-UHFFFAOYSA-N	O=C1C(=COC2=CC(O)=CC=C21)C=3C=CC=CC3	530	FALSE	TRUE	FALSE	Normalized unit: Intensity; Annotation method: MSMS_Public_ExpBioInsilico_Pos_VS17_1	FALSE	FALSE	685	0	0	0.66	0.17	0.19	0.78	4	0.75	0.9	90.75	Insect (I8)	261.05911:8370 261.18167:164 261.21591:332 261.26791:54 261.74582:56 261.99161:52 262.06265:866 262.13828:66 262.25510:92 262.29276:82 263.01410:538 263.06207:350 263.08545:374	153.71996:66 157.00700:192 160.73914:22 161.00972:98 163.01685:84 179.03308:230 180.02940:178 181.03384:106 182.02376:76 203.05336:264 203.13219:68 217.00101:52 219.06148:50 219.14113:68 223.07938:44 229.03822:74 238.07854:50 243.04947:46 261.06552:266 261.13678:78	33	38943	30930	6559	28747	45829	47284	12897	46639	41188	18448	36719	35291	16512	8153
694	0.732	263.01569	Demeton-S-methylsulphon	[M+H]+	null	0.28	FALSE	11.013	263.01709	C6H15O5PS2	Sulfones	PZIRJMYRYORVIT-UHFFFAOYSA-N	CCS(=O)(=O)CCSP(=O)(OC)OC	530	FALSE	TRUE	FALSE	Normalized unit: Intensity; Annotation method: MSMS_Public_ExpBioInsilico_Pos_VS17_1	FALSE	FALSE	694	0	0	1	-1	-1	-1	-1	-1	1	30.2	Non Insect (N5)	263.01639:3220 263.21515:86 263.26584:100 263.47787:84 264.03372:232 264.11688:66 264.21576:70 264.85410:106 264.96811:76 265.02216:954 265.05493:484 265.09222:408	null	41	4252	3675	5765	2841	7779	10268	1939	12789	7510	3402	6545	8547	679	1313
794	0.705	277.09088	2-Hydroxy-5 (6)Epoxy-Tetrahydrocaryophyllene	[M+Na]+	null	0.96	FALSE	-1	277.08859	C15H26O2	Sesquiterpenoids	KGYCKUADVHYVLM-UHFFFAOYSA-N	OC1(C)CCC2OC2(C)CCC3C1CC3(C)C	530	FALSE	TRUE	FALSE	Normalized unit: Intensity; Annotation method: MSMS_Public_ExpBioInsilico_Pos_VS17_1	FALSE	FALSE	794	0	0	1	-1	-1	-1	-1	-1	1	84.39	Insect (I4)	277.09067:7380 277.18381:282 277.25568:156 277.34518:56 277.98853:66 278.09006:820 278.23682:68 278.65155:54 278.89285:72 278.95462:138 279.04767:318 279.08282:202 279.15506:50	null	104	20809	31777	20980	28822	27025	17703	22902	22409	16606	26104	20291	25053	14811	23152
861	0.703	283.03397	Cearoin	[M+K]+	null	0.16	FALSE	-1	283.03671	C14H12O4	Benzophenones	NFJVELXCUBWAFL-UHFFFAOYSA-N	O=C(C=1C=CC=CC1)C=2C=C(O)C(OC)=CC2O	530	FALSE	TRUE	FALSE	Normalized unit: Intensity; Annotation method: MSMS_Public_ExpBioInsilico_Pos_VS17_1	FALSE	FALSE	861	0	0	0.99	-1	-1	-1	-1	-1	0.99	20.17	QC1I18	283.03394:1720 283.10339:74 283.34656:76 283.83780:108 283.94312:66 284.02911:98 284.09052:106 284.16586:68 284.83585:66 284.93805:144 285.03098:214 285.10864:96	null	39	3366	5019	4565	4734	3860	4890	4002	1310	1906	4426	3397	1051	4571	1258
874	9.81	285.13055	3-Hexen-1-ol O-b-D-glucopyranoside	[M+Na]+	null	0.96	TRUE	3.16	285.13	C12H22O6	Fatty acyl glycosides of mono- and disaccharides	OZIPFYKAIOOVEJ-ODWUMMNUSA-N	OCC1OC(OCCC=CCC)C(O)C(O)C1O	430	FALSE	TRUE	TRUE	Normalized unit: Intensity; Annotation method: MSMS_Public_ExpBioInsilico_Pos_VS17_1	FALSE	FALSE	874	0	0	1	0.63	0.77	0.8	5	0.4	1.53	85.73	QC2I7	285.12753:3958 285.25858:220 285.31198:338 285.90494:66 286.13101:902 286.25430:158 286.88449:114 287.05865:130 287.15289:114 287.19434:74	224.98042:70 247.78389:26 285.12692:160	388	39149	54131	28581	36705	37183	45755	40161	40739	39049	67185	54990	42160	24813	24530
910	11.061	290.0968	(2R,3R,4S,5R)-2-(6-amino-9H-purin-9-yl)-5-(hydroxymethyl)tetrahydrofuran-3,4-diol	[M+Na]+	null	0.16	TRUE	1.76	290.09	C10H13N5O4	Purine nucleosides	OIRDTQYFTABQOQ-KQYNXXCUSA-N	OCC1OC(N2C=NC=3C(=NC=NC32)N)C(O)C1O	530	FALSE	TRUE	FALSE	Normalized unit: Intensity; Annotation method: MSMS_Public_ExpBioInsilico_Pos_VS17_1	FALSE	FALSE	910	0	0	0.79	0.1	0.09	0.75	1	1	0.91	37.71	QC2I7	290.09680:2726 290.23172:102 290.89169:56 290.96609:232 291.10150:512 291.26276:88 291.89758:72 292.09933:108	174.04169:122 216.16972:76 257.22595:64 260.08228:88 290.10229:46 291.11603:78	29	184	841	325	1672	2550	496	854	203	30	1936	638	298	723	4328
934	0.704	293.06537	1-methyl-9H-pyrido[3,4-b]indol-7-ol hydrochloride dihydrate	[M+Na]+	null	0.88	FALSE	-1	293.07001	C12H15ClN2O3	Harmala alkaloids	UZTHVERXARKBAG-UHFFFAOYSA-N	Cl.O.O.OC=1C=CC2=C(C1)NC3=C2C=CN=C3C	530	FALSE	TRUE	FALSE	Normalized unit: Intensity; Annotation method: MSMS_Public_ExpBioInsilico_Pos_VS17_1	FALSE	FALSE	934	0	0	0.94	-1	-1	-1	-1	-1	0.94	27.96	Insect (I9)	293.06564:1644 293.16336:138 294.03650:410 294.06882:294 294.11139:134 294.26566:54 294.35202:112 294.48999:84 294.57913:66 294.72107:92 295.03528:260 295.09766:234 295.16632:62	null	63	5723	10130	4947	7421	8266	5912	9250	8362	6487	5676	5306	10747	4031	7644
984	0.096	297.24182	NCGC00381425-01!8-hydroxy-8-(3-octyloxiran-2-yl)octanoic acid	[M-H2O+H]+	null	0.92	FALSE	-1	297.242	C18H34O4	Lineolic acids and derivatives	GQEOLYBERRZZCE-UHFFFAOYSA-N	CCCCCCCCC1OC1C(O)CCCCCCC(O)=O	530	FALSE	TRUE	FALSE	Normalized unit: Intensity; Annotation method: MSMS_Public_ExpBioInsilico_Pos_VS17_1	FALSE	FALSE	984	0	0	1	-1	-1	-1	-1	-1	1	17.53	Non Insect (N3)	297.24188:2206 297.31607:198 297.39029:198 297.80707:78 297.83954:70 297.90665:80 298.05753:56 298.08960:68 298.13904:158 298.19507:192 298.24390:540 298.33191:80 298.41101:88 298.58926:126 298.71094:56 298.81296:116 298.91409:222 299.02350:136 299.10349:258 299.16327:352 299.22214:786 299.31262:52	null	487	3018	2414	2827	2322	2573	1969	2528	2149	2460	2138	3197	1778	2287	3365
997	7.593	299.10971	Amlexanox	[M+H]+	null	0.4	TRUE	1.806	299.1022	C16H14N2O4	Chromeno[2,3-b]pyridine-5-ones	SGRYPYWGNKJSDL-UHFFFAOYSA-N	O=C(O)C1=CC=2C(=O)C3=CC(=CC=C3OC2N=C1N)C(C)C	530	FALSE	TRUE	FALSE	Normalized unit: Intensity; Annotation method: MSMS_Public_ExpBioInsilico_Pos_VS17_1	FALSE	FALSE	997	0	0	0.79	0.14	0.23	0.53	5	0.2	0.79	26.56	Insect (I3)	299.10910:2958 299.26572:146 299.53424:52 299.84552:102 300.11795:234 300.26251:74 300.50482:124 300.91205:224 300.99103:86 301.12457:124	174.98294:78 219.98000:46 266.06851:78 276.94208:64 283.29141:86 299.11008:120 301.16617:40	164	1494	9113	6647	16455	1582	7225	18115	1349	4250	12822	2416	10298	3870	9219
1022	0.096	301.14172	NCGC00380262-01!2,3,5,7-tetramethoxy-9,10-dihydrophenanthrene	[M+H]+	null	0.96	FALSE	-1	301.14301	C18H20O4	Hydrophenanthrenes	IQOUQPBWTJSPDL-UHFFFAOYSA-N	COC1=CC2=C(C(OC)=C1)C3=CC(OC)=C(OC)C=C3CC2	530	FALSE	TRUE	FALSE	Normalized unit: Intensity; Annotation method: MSMS_Public_ExpBioInsilico_Pos_VS17_1	FALSE	FALSE	1022	0	0	0.98	-1	-1	-1	-1	-1	0.98	62.71	Insect (I4)	301.13913:5608 301.32446:146 301.73004:54 301.80728:132 301.89191:64 302.02612:68 302.09448:114 302.14117:1152 302.42868:64 302.50519:92 302.92014:52 303.07080:76 303.14642:294	null	1476	12934	12120	12496	11951	11501	11210	9621	11897	12691	12594	17116	12245	11046	14783
1064	0.711	307.1037	mollugin	[M+Na]+	null	0.12	FALSE	7.15	307.10001	C17H16O4	Naphthopyrans	VLGATXOTCNBWIT-UHFFFAOYSA-N	O=C(OC)C=1C(O)=C2C=CC=CC2=C3OC(C=CC31)(C)C	530	FALSE	TRUE	FALSE	Normalized unit: Intensity; Annotation method: MSMS_Public_ExpBioInsilico_Pos_VS17_1	FALSE	FALSE	1064	0	0	1	-1	-1	-1	-1	-1	1	27.35	Non Insect (N5)	307.10062:1902 307.17792:102 307.26321:152 307.36813:140 307.57535:92 307.70001:122 307.74417:80 308.07715:590 308.20831:110 308.25052:172 308.45337:74 308.76260:60 308.80887:60 308.87122:70 309.02643:174 309.08435:170 309.12988:176 309.18478:88	null	16	1764	3975	4573	4898	4912	5236	2929	4264	4429	3090	2563	4934	4288	962
1167	15.455	316.21008	[5-hydroxy-3-(hydroxymethyl)-2-oxo-6-propan-2-ylcyclohex-3-en-1-yl] 3-methylpentanoate	[M+NH4]+	null	0.04	FALSE	-1	316.21182	C16H26O5	Menthane monoterpenoids	BUOADWXGPJXKRM-UHFFFAOYSA-N	O=C(OC1C(=O)C(=CC(O)C1C(C)C)CO)CC(C)CC	530	FALSE	TRUE	FALSE	Normalized unit: Intensity; Annotation method: MSMS_Public_ExpBioInsilico_Pos_VS17_1	FALSE	FALSE	1167	0	0	0.98	-1	-1	-1	-1	-1	0.98	98.62	QC2I18	316.21213:4620 316.31509:880 316.38217:238 316.95319:50 317.11002:144 317.16171:224 317.21313:1332 317.39246:80 318.21143:512 318.30179:56	null	0	11349	15559	14312	14294	9055	12190	4192	16128	18480	13629	8453	7701	7109	8372
1392	23.254	338.33261	Erucamide	[M+H]+	null	0.04	FALSE	1.06	338.34161	C22H43NO	Fatty amides	UAUDZVJPLUQNMU-KTKRTIGZSA-N	N=C(O)CCCCCCCCCCCC=CCCCCCCCC	530	FALSE	TRUE	FALSE	Normalized unit: Intensity; Annotation method: MSMS_Public_ExpBioInsilico_Pos_VS17_1	FALSE	FALSE	1392	0	0	0.67	-1	-1	-1	-1	-1	0.67	71.02	Non Insect (N5)	338.33261:977824 338.48734:5782 338.53992:11908 338.66843:336 338.74179:574 338.78860:550 338.84787:588 338.96078:266 339.02307:412 339.03201:468 339.11942:1008 339.19812:636 339.33682:222766 339.47604:3078 339.54630:3940 339.63766:252 339.68320:210 339.75122:216 339.80945:226 339.86063:228 339.95068:144 340.00317:242 340.08023:206 340.15024:232 340.17590:210 340.27951:286 340.34103:30242	null	0	4733259	2198907	4494380	2152556	0	1675070	2211232	2671646	4019087	1352060	5361258	0	3032870	661425
1438	0.097	341.27023	2-hydroxy-6-[(8Z,11Z)-pentadeca-8,11,14-trienyl]benzoic acid	[M+H]+	null	0.96	FALSE	-1	341.26599	C22H30O3	null	QUVGEKPNSCFQIR-UTOQUPLUSA-N	N/A	530	FALSE	TRUE	FALSE	Normalized unit: Intensity; Annotation method: MONA_2	FALSE	FALSE	1438	0	0	1	-1	-1	-1	-1	-1	1	26.85	QC1I18	341.26599:1548 341.33899:220 341.42249:100 341.47617:102 341.72220:158 341.84631:56 341.99237:86 342.07782:212 342.27127:372 342.36938:102 342.61642:50 342.76468:180 342.96295:138 343.15662:162 343.18561:184 343.24719:668 343.31262:124	null	81	2894	2332	2705	2661	2584	2613	2159	2672	2199	2354	2558	2451	2354	2384
1449	0.701	343.11801	2-alpha-Mannobiose	[M+H]+	null	0.76	FALSE	9.167	343.1246	C12H22O11	O-glycosyl compounds	HIWPGCMGAMJNRG-VXSGSMIHSA-N	OCC1OC(O)C(OC2OC(CO)C(O)C(O)C2O)C(O)C1O	530	FALSE	TRUE	FALSE	Normalized unit: Intensity; Annotation method: MSMS_Public_ExpBioInsilico_Pos_VS17_1	FALSE	FALSE	1449	0	0	1	-1	-1	-1	-1	-1	1	34.9	Non Insect (N1)	343.12500:2644 343.23157:230 343.30481:162 343.34351:206 343.46445:114 343.64450:58 344.14102:402 344.27191:88 344.40210:112 344.56775:148 344.96600:86 345.13089:68 345.16980:144 345.20999:64	null	69	7761	4218	10844	6424	10101	12071	6550	14602	10528	5841	12204	10545	9667	7196
1482	8.123	347.05203	MoNA:2978482 3(2'-Chlorophenyl)-7-hydroxy-4-phenylcoumarin	[M+H]+	null	0.96	TRUE	-1	347.048	C21H13ClO3	null	JBSCMIAEEWZQBR-UHFFFAOYSA-N	C1=CC=C(C=C1)C2=C(C(=O)OC3=C2C=CC(=C3)O)C4=CC=CC=C4Cl	530	FALSE	TRUE	FALSE	Normalized unit: Intensity; Annotation method: MONA_2	FALSE	FALSE	1482	0	0	0.97	null	null	null	23	null	0.48	368.79	Insect (I1)	347.04550:18322 347.22388:418 347.82330:64 348.05121:4180 348.19907:58 348.24100:142 348.28049:96 348.59482:56 349.05316:530	170.28300:96 184.71948:30 184.76393:30 184.91626:32 184.94070:48 185.01656:6384 185.09218:114 185.14522:80 185.98952:28 186.02400:434 186.09724:52 186.89114:22 187.02649:70 187.70909:68 187.95132:26 188.04979:24 191.08847:26 198.40044:30 203.02505:4586 203.13089:146 203.16646:90 203.27657:44 203.60216:68 203.95230:28 204.02863:830 204.09541:42 204.19542:32 205.03593:250 205.10750:48 205.17558:22 …	0	134121	165926	150849	148848	158735	151872	155690	146868	152699	161459	98037	157821	122359	139001
1483	12.275	347.134	(2R,3S,4S,5R,6S)-2-(hydroxymethyl)-6-(3,4,5-trimethoxyphenoxy)oxane-3,4,5-triol	[M+H]+	null	0.16	FALSE	-1	347.1337	C15H22O9	Phenolic glycosides	NBLLRWANAFOKON-ZHZXCYKASA-N	OCC1OC(OC=2C=C(OC)C(OC)=C(OC)C2)C(O)C(O)C1O	530	FALSE	TRUE	FALSE	Normalized unit: Intensity; Annotation method: MSMS_Public_ExpBioInsilico_Pos_VS17_1	FALSE	FALSE	1483	0	0	1	-1	-1	-1	-1	-1	1	27.23	QC2I7	347.13400:2748 347.21530:326 347.36270:132 347.43884:116 347.64828:100 347.74063:64 347.97296:62 348.03653:76 348.09195:72 348.14301:494 348.27356:80 348.42352:100 348.84540:74 348.88242:76 348.93201:74 349.01849:128 349.04959:120 349.13464:174 349.21106:162	null	99	1602	707	1137	360	316	489	360	973	676	491	1030	33	711	291
1500	12.39	349.0715	1-O-trans-cinnamoyl-beta-D-glucopyranose	[M+K]+	null	0.64	FALSE	-1	349.06842	C15H18O7	O-cinnamoyl glycosides	CJGRGYBLAHPYOM-HOLMNUNMSA-N	O=C(OC1OC(CO)C(O)C(O)C1O)C=CC=2C=CC=CC2	530	FALSE	TRUE	FALSE	Normalized unit: Intensity; Annotation method: MSMS_Public_ExpBioInsilico_Pos_VS17_1	FALSE	FALSE	1500	0	0	1	-1	-1	-1	-1	-1	1	23.07	Insect (I9)	349.06857:1518 349.15161:416 349.21201:366 349.43845:56 349.67886:102 350.07147:126 350.15741:132 350.21008:156 350.72238:126 350.90271:86 351.02881:70 351.10953:102	null	20	1121	2958	3160	2913	3169	2900	2644	2926	3224	3434	2864	3171	1880	2405
1505	12.361	349.1539	1-((3-methoxypropyl)amino)-3-methyl-2H-naphtho[1,2,3-de]quinoline-2,7(3H)-dione	[M+H]+	null	0.48	TRUE	5.58	349.16	C21H20N2O3	Anthracenes	LTDAPTRKLVDOIM-UHFFFAOYSA-N	O=C1C=2C=CC=CC2C3=C(NCCCOC)C(=O)N(C=4C=CC=C1C43)C	530	FALSE	TRUE	FALSE	Normalized unit: Intensity; Annotation method: MSMS_Public_ExpBioInsilico_Pos_VS17_1	FALSE	FALSE	1505	0	0	0.86	0.32	0.32	0.83	3	0.67	1.14	62.15	Non Insect (N4)	349.15643:4260 349.28082:188 349.36813:182 349.48898:64 349.97269:150 350.07101:156 350.15796:936 350.35992:74 350.44003:102 350.88760:114 351.10355:78 351.16730:298 351.22772:152	235.08464:80 243.09343:58 245.11200:68 246.08008:60 247.09148:38 250.70705:38 264.05731:64 265.11432:96 278.07828:50 279.21243:92 291.07639:34 293.20850:36 304.08215:92 305.09494:84 305.14740:48 306.10556:60 318.38065:22 319.10623:212 319.17691:226 320.09891:76 320.21948:46 320.27902:24 331.77158:18 342.84268:30 348.86801:158 349.15341:1002 349.26480:118 349.37646:58 349.64542:38 350.17422:72	115	963	2866	6014	2250	7466	2993	2918	1954	2722	342	3041	2186	4558	4639
1506	13.538	349.1539	MLS000766209-01!	[M+H]+	null	0.44	FALSE	-1	349.151	C16H20N4O5	Indoles and derivatives	RLZIADDATOMNNY-UHFFFAOYSA-N	COC12C3C(CN2C4=C(C1COC(=O)N)C(=O)C(=N)C(=C4O)C)N3C	530	FALSE	TRUE	FALSE	Normalized unit: Intensity; Annotation method: MSMS_Public_ExpBioInsilico_Pos_VS17_1	FALSE	FALSE	1506	0	0	1	-1	-1	-1	-1	-1	1	40.36	Non Insect (N2)	349.15115:1654 349.21567:212 349.30679:234 349.37857:194 350.04669:102 350.15793:434 350.21970:136 350.29562:218 350.37567:56 351.05081:54 351.15253:252 351.19763:268 351.25928:366	null	0	6246	9897	9455	6951	747	5859	7521	5352	6952	4751	13924	7771	5488	6072
1516	13.383	351.1694	Pseudostrychnine	[M+H]+	null	0.2	FALSE	-1	351.17001	C21H22N2O3	Strychnos alkaloids	HCCFPODVEOBUMM-DHHHYNEKSA-N	O=C1CC2[C@@]([C@@]3([H])C[C@]4(O)N(CC3=CCO2)CC5)([H])[C@@]6([H])[C@]45C7=CC=CC=C7N61	530	FALSE	TRUE	FALSE	Normalized unit: Intensity; Annotation method: MSMS_Public_ExpBioInsilico_Pos_VS17_1	FALSE	FALSE	1516	0	0	1	-1	-1	-1	-1	-1	1	74.53	Insect (I8)	351.16989:4402 351.31979:342 351.38110:248 351.71753:148 352.07568:62 352.17075:1420 352.26477:394 352.42960:162 352.54205:58 352.80890:60 353.04321:292 353.20477:438 353.25925:738	null	0	4476	5907	13455	4842	3303	12660	5353	7465	10639	1579	12936	6235	16026	11180
1534	0.703	353.10233	NCGC00347527-02!7-(2,4-dihydroxyphenyl)-5-hydroxy-2,2-dimethylpyrano[3,2-g]chromen-6-one	[M+H]+	null	0.04	FALSE	-1	353.10199	C20H16O6	6-prenylated isoflavanones	YKYNYMQDXOWMDT-UHFFFAOYSA-N	CC1(C)OC2=CC3=C(C(=O)C(=CO3)C4=CC=C(O)C=C4O)C(O)=C2C=C1	530	FALSE	TRUE	FALSE	Normalized unit: Intensity; Annotation method: MSMS_Public_ExpBioInsilico_Pos_VS17_1	FALSE	FALSE	1534	0	0	1	-1	-1	-1	-1	-1	1	17.94	QC1I7	353.10233:1264 353.27097:72 353.96304:92 354.07095:80 354.12735:66 354.18930:80 354.34952:64 354.98834:178 355.08707:104 355.12979:56	null	19	2694	1781	1460	4439	3304	4040	3871	3080	1948	2107	5809	4225	2448	4166
1546	0.094	353.26605	1-Monopalmitin	[M+Na]+	null	0.96	FALSE	6.128	353.2655	C19H38O4	1-monoacylglycerols	QHZLMUACJMDIAE-UHFFFAOYSA-N	O=C(OCC(O)CO)CCCCCCCCCCCCCCC	530	FALSE	TRUE	FALSE	Normalized unit: Intensity; Annotation method: MSMS_Public_ExpBioInsilico_Pos_VS17_1	FALSE	FALSE	1546	0	0	1	-1	-1	-1	-1	-1	1	19.64	Insect (I6)	353.26550:2432 353.34912:326 353.40982:90 353.47433:112 353.53998:98 353.67670:182 353.88635:52 354.09027:90 354.26727:408 354.43323:86 354.46579:108 354.76309:94 354.86200:52 354.97501:56 355.01031:118 355.08047:76 355.15887:92 355.20761:206 355.27328:238 355.31610:90	null	531	4079	3971	4419	3699	3830	3993	3426	3936	3834	4317	3205	3711	3455	3388
1567	9.161	355.1998	vincamine	[M+H]+	null	0.64	TRUE	5.54	355.20001	C21H26N2O3	Eburnan-type alkaloids	RXPRRQLKFXBCSJ-HLAWJBBLSA-N	O=C(OC)C1(O)N2C=3C=CC=CC3C4=C2C5N(CC4)CCCC5(CC)C1	530	FALSE	TRUE	FALSE	Normalized unit: Intensity; Annotation method: MSMS_Public_ExpBioInsilico_Pos_VS17_1	FALSE	FALSE	1567	0	0	0.99	0.43	0.44	0.86	2	1	1.39	16.5	Insect (I8)	355.20120:2886 355.37067:90 355.41989:112 356.19897:446 356.36520:56 356.86932:126 356.90070:138 356.94382:64 357.03769:76 357.13162:90 357.20471:182	162.10585:92 167.06885:70 212.13322:96 355.20279:222 355.29135:114 355.94482:22 356.20959:136 356.33575:32 357.10010:36	32	1708	6594	6965	2129	7768	7766	6887	9219	12359	4196	7460	7697	467	1689
1624	0.702	360.15048	SUCROSE	[M+NH4]+	null	0.96	FALSE	3.494	360.14984	C12H22O11	O-glycosyl compounds	CZMRCDWAGMRECN-UGDNZRGBSA-N	C([C@@H]1[C@H]([C@@H]([C@H]([C@H](O1)O[C@]2([C@H]([C@@H]([C@H](O2)CO)O)O)CO)O)O)O)O	530	FALSE	TRUE	FALSE	Normalized unit: Intensity; Annotation method: MSMS_Public_ExpBioInsilico_Pos_VS17_1	FALSE	FALSE	1624	0	0	1	-1	-1	-1	-1	-1	1	108.4	Non Insect (N4)	360.14984:7072 360.33435:434 360.78879:80 360.87299:134 360.99216:78 361.09775:76 361.15036:1694 361.23486:198 361.36975:148 362.01370:78 362.15201:532	null	24	14598	26621	43189	27028	37259	41089	19700	38153	39976	22647	29691	31548	32515	25199
1635	0.097	360.32202	phenylethylamide 359	[M+Na]+	null	0.96	FALSE	-1	360.32599	C24H41NO	N-acyl amines	SBXFNAPGWOTRJF-UHFFFAOYSA-N	O=C(CCCCCCCCCCCCCCC)NCCC1=CC=CC=C1	530	FALSE	TRUE	FALSE	Normalized unit: Intensity; Annotation method: MSMS_Public_ExpBioInsilico_Pos_VS17_1	FALSE	FALSE	1635	0	0	1	-1	-1	-1	-1	-1	1	33.14	Insect (I3)	360.32568:4976 360.50046:302 360.75241:82 360.79721:64 360.89948:80 360.93484:84 361.15881:100 361.22382:118 361.32654:846 361.40683:220 361.45114:242 361.52789:92 361.89066:66 361.96954:186 362.07132:76 362.11905:114 362.22440:146 362.33392:214 362.43042:150	null	996	7036	7858	7004	6061	6906	6818	6851	5876	7210	5661	6807	6758	7331	5867
1641	22.584	360.32254	phenylethylamide 359	[M+H]+	null	0.48	TRUE	-1	360.32599	C24H41NO	N-acyl amines	SBXFNAPGWOTRJF-UHFFFAOYSA-N	O=C(CCCCCCCCCCCCCCC)NCCC1=CC=CC=C1	530	FALSE	TRUE	FALSE	Normalized unit: Intensity; Annotation method: MSMS_Public_ExpBioInsilico_Pos_VS17_1	FALSE	FALSE	1641	0	0	1	0.14	0.64	0.47	11	0.27	1.09	271.79	Non Insect (N10)	360.32666:145706 360.49356:1678 360.54843:3276 360.61224:264 360.66678:156 360.73416:64 360.84436:168 360.89395:112 360.97705:104 361.10330:142 361.19836:240 361.26691:292 361.33063:35404 361.55176:972 361.66916:62 361.76733:146 361.85931:62 361.93472:156 362.11121:98 362.21655:222 362.26813:158 362.33682:3108 362.43140:286	156.15152:96 170.21869:18 174.12794:70 174.48401:48 179.38347:18 189.25320:18 207.14061:78 214.55200:18 221.48003:40 222.20216:18 226.94977:46 227.09862:120 236.33917:18 238.19524:54 248.99846:18 249.24243:18 259.25644:68 265.20126:34 267.26044:122 272.13483:18 279.34015:52 287.88989:18 295.64081:18 300.01755:40 315.23160:46 315.26630:22 320.33517:44 323.78711:20 329.19907:76 331.32150:98 346.743…	152347	387599	1572725	1531111	1887127	1092343	1084947	1150938	1328351	1727242	1627563	1515571	1336021	1506571	345817
1712	12.155	365.18405	Oridonin	[M+H]+	null	0.36	FALSE	5.53	365.19	C20H28O6	Kaurane diterpenoids	SDHTXBWLVGWJFT-RDQYUEOQSA-N	O=C1C(=C)C2CCC3C1(C2O)C4(O)OCC53C(O)CCC(C)(C)C5C4O	530	FALSE	TRUE	FALSE	Normalized unit: Intensity; Annotation method: MSMS_Public_ExpBioInsilico_Pos_VS17_1	FALSE	FALSE	1712	0	0	1	-1	-1	-1	-1	-1	1	35.42	QC1I18	365.18997:2342 365.32687:120 365.38947:146 365.56934:118 366.05392:88 366.19135:566 366.25143:244 366.35040:60 366.39044:108 366.77628:98 366.87457:110 367.06195:64 367.10681:156 367.20413:952 367.29053:158	null	388	479	1944	3109	1134	3495	2795	1361	2226	2423	392	1743	757	4176	2098
1734	12.225	367.20172	Geissoschizine methyl ether	[M+H]+	null	0.56	TRUE	6.08	367.20001	C22H26N2O3	Corynanthean-type alkaloids	VAMJZLUOKJRHOW-XEASWFAXSA-N	O=C(OC)C(=COC)C1C(=CC)CN2CCC=3C=4C=CC=CC4NC3C2C1	530	FALSE	TRUE	FALSE	Normalized unit: Intensity; Annotation method: MSMS_Public_ExpBioInsilico_Pos_VS17_1	FALSE	FALSE	1734	0	0	0.99	0.32	0.47	0.88	3	1	1.35	638.66	QC1I18	367.20151:78874 367.36914:1908 367.42377:1564 367.57281:98 367.63644:98 367.68335:174 367.75406:162 367.85226:168 367.90158:74 367.94525:130 368.01974:84 368.07465:96 368.12271:108 368.20529:20560 368.36215:602 368.43204:666 368.57736:132 368.61670:84 368.69391:176 368.78799:76 368.85336:126 368.89316:92 368.93967:104 368.98639:142 369.04196:92 369.09610:262 369.20923:3860	153.06522:62 154.07056:202 154.26125:58 155.06796:342 156.08151:486 156.12939:282 157.08441:386 158.09372:98 158.12001:74 159.06094:106 161.39021:70 161.67746:34 162.12271:30 164.41733:18 166.07013:66 167.07254:342 167.16986:46 168.02802:28 168.07983:1190 168.14230:206 168.18605:100 168.50076:26 168.96176:22 169.07605:654 169.12625:200 170.07712:352 170.20381:28 171.10312:56 174.55087:74 180.0812…	423	6504	36169	72905	29726	74669	68040	26331	52247	50374	10931	46607	35946	83449	68996
1755	12.057	369.21509	Hirsutine; PlaSMA ID-2071	[M+H]+	null	0.44	TRUE	5.85	369.21729	C22H28N2O3	Alkaloids	NMLUOJBSAYAYEM-UHFFFAOYNA-N	CCC1CN2CCC3=C(NC4=CC=CC=C34)C2CC1C(=COC)C(=O)OC	530	FALSE	TRUE	FALSE	Normalized unit: Intensity; Annotation method: MSMS_Public_ExpBioInsilico_Pos_VS17_1	FALSE	FALSE	1755	0	0	1	0.42	0.54	0.78	16	0.69	1.35	1088.5	Insect (I5)	369.21643:96592 369.43594:2220 369.55084:114 369.60199:108 369.66959:134 369.86591:64 369.89691:108 369.95581:246 369.99628:310 370.04721:60 370.13129:142 370.21982:24534 370.37268:730 370.43948:380 370.56564:454 370.62424:118 370.80679:78 370.87521:164 370.93884:126 370.98123:182 371.05521:102 371.22330:4512	150.11743:92 150.15469:120 151.07240:150 151.73189:22 152.03630:62 152.27870:48 152.69505:22 153.06264:54 154.06464:162 154.11777:98 155.07164:106 155.12474:88 156.07910:126 156.14392:44 156.62987:90 157.08751:76 158.09637:398 159.18028:58 161.48132:26 162.06367:62 162.09474:76 162.84448:80 165.97708:22 166.08310:128 166.11766:82 167.07124:210 167.87086:18 168.07744:360 168.10240:346 169.08817:18…	760	108819	89633	175562	35556	110309	233146	34442	349967	267057	20881	207613	97950	101234	49238
1756	12.571	369.21793	Pesticide4_Boscalid_C18H12Cl2N2O_3-Pyridinecarboxamide, 2-chloro-N-(4'-chloro[1,1'-biphenyl]-2-yl)-	[M+H]+	null	0.4	FALSE	-1	369.21701	C18H12Cl2N2O	Aromatic anilides	WYEMLYFITZORAB-UHFFFAOYSA-N	C1=CC=C(C(=C1)C2=CC=C(C=C2)Cl)NC(=O)C3=C(N=CC=C3)Cl	530	FALSE	TRUE	FALSE	Normalized unit: Intensity; Annotation method: MSMS_Public_ExpBioInsilico_Pos_VS17_1	FALSE	FALSE	1756	0	0	1	-1	-1	-1	-1	-1	1	26.84	Non Insect (N1)	369.21698:1208 369.39987:66 369.85327:104 370.22070:520 370.32175:92 370.37314:84 370.88150:148 370.97534:126 371.13937:110 371.21228:72 371.31726:188	null	0	1061	1009	2367	315	2514	3834	398	5384	3298	610	4062	1018	2611	493
1757	12.302	369.21841	Hirsutine; PlaSMA ID-2071	[M+H]+	null	0.56	TRUE	5.85	369.21729	C22H28N2O3	Alkaloids	NMLUOJBSAYAYEM-UHFFFAOYNA-N	CCC1CN2CCC3=C(NC4=CC=CC=C34)C2CC1C(=COC)C(=O)OC	530	FALSE	TRUE	FALSE	Normalized unit: Intensity; Annotation method: MSMS_Public_ExpBioInsilico_Pos_VS17_1	FALSE	FALSE	1757	0	0	1	0.44	0.64	0.79	16	0.63	1.4	1055.95	Non Insect (N4)	369.21704:178768 369.39935:2096 369.44321:3454 369.55109:160 369.59705:250 369.68051:200 369.85413:172 369.95013:202 370.02087:198 370.07559:116 370.22073:42986 370.36636:998 370.44406:936 370.51926:122 370.57248:74 370.61612:80 370.71823:52 370.78925:138 370.87268:284 370.96686:62 371.01544:62 371.04993:102 371.10074:116 371.22217:6918 371.29282:1120	150.09065:62 151.07411:102 151.47195:108 152.07336:116 153.06953:142 153.81139:24 154.06284:148 154.11842:22 154.17804:108 155.07008:362 155.11057:20 155.93393:22 156.07916:190 156.12303:88 156.35350:54 157.09003:94 158.09491:598 159.12611:66 160.08739:70 160.11990:76 160.98317:78 162.08951:112 164.60057:74 165.08603:90 166.08466:304 166.13605:134 167.08266:54 167.14020:108 168.08145:406 168.1102…	400	119775	68989	136993	61498	220973	239378	69595	220163	195915	9331	218855	73739	156639	56654
1758	12.165	369.22162	Methoxyfenozide	[M+H]+	null	0.48	FALSE	10.9	369.21729	C22H28N2O3	Benzoic acids and derivatives	QCAWEPFNJXQPAN-UHFFFAOYSA-N	O=C(c1cc(cc(c1)C)C)N(NC(=O)c2cccc(OC)c2C)C(C)(C)C	530	FALSE	TRUE	FALSE	Normalized unit: Intensity; Annotation method: MSMS_Public_ExpBioInsilico_Pos_VS17_1	FALSE	FALSE	1758	0	0	1	-1	-1	-1	-1	-1	1	47.61	Insect (I7)	369.21729:9600 369.43808:208 369.86176:86 370.22021:2702 370.34775:86 370.43695:194 370.67151:60 370.87411:218 370.98672:70 371.17487:134 371.22409:510 371.26694:170	null	417	5107	7005	8999	3768	7828	11647	3545	24292	16878	3494	11037	7062	5850	4394
1779	11.543	371.16922	SPARTEINE SULFATE	[M+H]+	null	0.24	FALSE	-1	371.1702	C15H28N2O4S	Sparteine, lupanine, and related alkaloids	FCEHFCFHANDXMB-UMEYXWOPSA-N	O=S(=O)(O)O.N12CCCCC1C3CN4CCCCC4C(C2)C3	530	FALSE	TRUE	FALSE	Normalized unit: Intensity; Annotation method: MSMS_Public_ExpBioInsilico_Pos_VS17_1	FALSE	FALSE	1779	0	0	1	-1	-1	-1	-1	-1	1	21	Non Insect (N3)	371.16922:982 371.31036:404 371.38660:114 372.17014:294 372.32648:136 372.56171:110 373.15762:82 373.18686:84	null	459	1652	3244	3587	5049	4121	3190	2664	4211	3225	600	3878	3636	3216	3694
1796	19.223	372.26599	(2E,4E,12Z)-N-(2-methylpropyl)octadeca-2,4,12-trienamide	[M+K]+	null	0.04	FALSE	-1	372.2663	C22H39NO	N-acyl amines	PCWWIOUZYOPZHT-VBUSEHTESA-N	OC(=NCC(C)C)C=CC=CCCCCCCC=CCCCCC	530	FALSE	TRUE	FALSE	Normalized unit: Intensity; Annotation method: MSMS_Public_ExpBioInsilico_Pos_VS17_1	FALSE	FALSE	1796	0	0	1	-1	-1	-1	-1	-1	1	36.7	Insect (I7)	372.26599:5120 372.38879:184 372.42661:188 372.48511:218 372.68973:106 372.92758:62 372.98703:66 373.27097:1158 373.34967:156 373.42676:96 373.50900:52 373.90878:102 374.20798:84 374.27179:858	null	3191	28349	13586	28780	22218	8207	26583	18853	22749	9416	12345	14965	27891	7789	22675
1798	19.071	372.26852	(2E,4E,12Z)-N-(2-methylpropyl)octadeca-2,4,12-trienamide	[M+K]+	null	0.08	FALSE	-1	372.2663	C22H39NO	N-acyl amines	PCWWIOUZYOPZHT-VBUSEHTESA-N	OC(=NCC(C)C)C=CC=CCCCCCCC=CCCCCC	530	FALSE	TRUE	FALSE	Normalized unit: Intensity; Annotation method: MSMS_Public_ExpBioInsilico_Pos_VS17_1	FALSE	FALSE	1798	0	0	0.99	-1	-1	-1	-1	-1	0.99	27.22	Non Insect (N10)	372.26923:4562 372.38147:408 372.43369:120 372.48578:162 372.85062:80 372.90552:72 373.27682:1144 373.35229:176 373.45337:116 374.11960:56 374.27963:878	null	3050	9956	22786	11871	14321	31073	16579	28587	29526	11262	31001	20464	20363	16924	23286
1815	7.029	375.12555	2-(4-(3,4-dihydro-2H-benzo[b][1,4]dioxepin-7-yl)-3-methyl-1H-pyrazol-5-yl)-5-methoxyphenol	[M+Na]+	null	0.92	TRUE	5.45	375.13	C20H20N2O4	Phenylpyrazoles	UMTVUIVCCWBBHM-UHFFFAOYSA-N	OC=1C=C(OC)C=CC1C=2NN=C(C2C3=CC=C4OCCCOC4=C3)C	530	FALSE	TRUE	FALSE	Normalized unit: Intensity; Annotation method: MSMS_Public_ExpBioInsilico_Pos_VS17_1	FALSE	FALSE	1815	0	0	0.97	0.13	0.15	0.75	1	1	1.04	82.57	Insect (I4)	375.13235:6280 375.29678:280 375.37097:96 375.69772:74 375.78653:52 375.87485:62 375.99768:50 376.13437:1130 376.24704:58 376.29623:140 376.97266:72 377.13962:214	212.92400:54 213.04243:62 213.07845:1230 213.13789:70 213.21608:58 214.07599:72 223.32077:62 296.89764:60 310.56378:74 315.24994:42 375.12659:272 376.22028:36	18	21603	22870	28930	19067	39511	34671	21162	37844	31597	27123	28784	22859	18537	17903
1894	13.538	381.17834	CP-122721	[M+H]+	null	0.48	TRUE	15.712	381.17841	C20H23F3N2O2	Phenylpiperidines	ZIWFCOIGUNPHPM-HKUYNNGSSA-N	COC1=C(CN[C@H]2CCCN[C@H]2C2=CC=CC=C2)C=C(OC(F)(F)F)C=C1	530	FALSE	TRUE	FALSE	Normalized unit: Intensity; Annotation method: MSMS_Public_ExpBioInsilico_Pos_VS17_1	FALSE	FALSE	1894	0	0	0.98	0.07	0.09	0.84	2	1	1.02	646.97	QC1I18	381.18042:27400 381.30606:1172 381.40274:710 381.82004:68 381.92743:90 382.01172:66 382.18457:7068 382.31448:728 382.38910:266 382.51865:102 382.56955:72 383.06677:70 383.18594:1208	156.37358:82 159.05489:54 160.13002:68 160.20441:42 166.15558:28 167.92206:98 173.14894:68 173.18420:80 174.09486:186 184.07646:64 197.06969:114 198.08987:132 200.08588:86 202.13243:114 205.07838:82 207.08786:54 208.17094:114 211.17883:64 212.10075:80 214.10011:30 218.09970:72 222.08041:62 222.68103:72 223.08475:164 226.10760:76 228.05844:54 232.14056:38 233.50682:48 234.07602:28 234.38034:100 23…	1057	94462	160944	142840	110868	65177	103619	115882	81557	118347	73572	208258	126621	91884	102158
1903	0.096	381.29315	2,3-dihydroxypropyl stearate	[M+Na]+	null	0.96	FALSE	9.14	381.29999	C21H42O4	1-monoacylglycerols	VBICKXHEKHSIBG-FQEVSTJZSA-N	O=C(OCC(O)CO)CCCCCCCCCCCCCCCCC	530	FALSE	TRUE	FALSE	Normalized unit: Intensity; Annotation method: MSMS_Public_ExpBioInsilico_Pos_VS17_1	FALSE	FALSE	1903	0	0	0.96	-1	-1	-1	-1	-1	0.96	22.04	QC1I7	381.29700:1730 381.39606:268 381.51233:146 381.69308:98 381.87546:88 381.96857:74 382.02905:66 382.18250:70 382.19666:164 382.30817:824 382.44647:54 382.50095:110 382.73434:82 382.96579:78 383.02817:50 383.08798:68 383.20554:492 383.27927:228 383.31668:278 383.39096:64	null	418	2956	2868	3236	2797	2733	2767	2610	2717	2695	2704	1831	2518	2747	1755
1914	0.688	383.11597	9-[[3-methyl-3-[(4-methyl-5-oxo-2H-furan-2-yl)methyl]oxiran-2-yl]methoxy]furo[3,2-g]chromen-7-one	[M+H]+	null	0.96	TRUE	-1	383.11252	C21H18O7	Psoralens	CISFAPDYRQPRCZ-UHFFFAOYSA-N	O=C1OC2=C(OCC3OC3(C)CC4OC(=O)C(=C4)C)C=5OC=CC5C=C2C=C1	530	FALSE	TRUE	FALSE	Normalized unit: Intensity; Annotation method: MSMS_Public_ExpBioInsilico_Pos_VS17_1	FALSE	FALSE	1914	0	0	0.96	0.18	0.98	0.28	47	0.06	1.16	363.17	QC2I7	383.11554:34474 383.26898:1350 383.34631:798 383.90976:76 384.11978:4646 384.28613:116 384.34592:112 384.64682:50 384.84161:50 384.90750:70 385.00400:152 385.05048:132 385.12070:1200	153.79950:96 155.94502:124 169.62032:34 174.57927:156 175.61501:76 181.12733:88 182.06650:78 189.31204:70 199.70703:34 201.29808:98 202.72498:20 202.80240:54 202.90247:24 202.97220:90 203.05222:22174 203.15623:162 203.18890:188 203.23634:22 203.35034:30 203.40071:26 203.43123:30 203.48392:30 203.58530:32 203.68619:30 203.79324:36 204.05600:1378 204.14456:110 204.28535:18 204.46716:30 205.00629:38…	15	104979	138797	141600	151862	110076	123657	114645	76384	95249	177220	126411	112856	112211	139763
1916	11.974	383.19397	reserpinine	[M+H]+	null	0.16	FALSE	5.69	383.20001	C22H26N2O4	Yohimbine alkaloids	KXEMQEGRZWUKJS-RXDRHKEWSA-N	O=C(OC)C1=COC(C)C2CN3CCC=4C=5C=CC(OC)=CC5NC4C3CC12	530	FALSE	TRUE	FALSE	Normalized unit: Intensity; Annotation method: MSMS_Public_ExpBioInsilico_Pos_VS17_1	FALSE	FALSE	1916	0	0	1	-1	-1	-1	-1	-1	1	160.44	QC2I18	383.20020:9596 383.43765:284 383.76410:138 384.20462:2356 384.29016:160 384.34921:156 384.53027:62 384.59805:194 384.64417:96 384.87289:102 384.95972:116 385.04178:172 385.21472:33084	null	115	353	854	2234	3053	279	455	614	569	717	1192	307	1270	2684	366
1917	12.401	383.19583	Corynoxeine	[M+H]+	null	0.68	TRUE	5.13	383.19	C22H26N2O4	Indolizidines	MUVGVMUWMAGNSY-GXONQVTISA-N	O=C(OC)C(=COC)C1CC2N(CCC32C(=O)NC=4C=CC=CC43)CC1C=C	530	FALSE	TRUE	FALSE	Normalized unit: Intensity; Annotation method: MSMS_Public_ExpBioInsilico_Pos_VS17_1	FALSE	FALSE	1917	0	0	0.92	0.47	0.53	0.88	19	0.79	1.39	164.55	QC2I7	383.19397:37720 383.39261:1082 383.51184:70 383.61758:86 383.77115:52 383.92618:150 383.98349:68 384.09207:70 384.19736:9530 384.37854:328 384.73358:82 384.80542:104 384.88425:204 384.98801:104 385.19928:2070	155.21320:22 157.04738:72 158.05936:114 158.09271:122 158.12065:36 159.05707:68 160.07568:2904 160.16684:74 161.08081:266 161.57851:72 162.09897:54 162.30826:36 164.10629:90 164.25688:22 169.08305:180 172.07054:172 173.06450:96 173.10977:68 173.13507:104 174.09628:66 183.08826:54 185.08104:48 187.08673:166 187.13979:78 187.17892:200 187.20807:116 192.10046:116 193.10838:84 196.15276:64 198.09424:…	172	1774	4618	9286	6545	14276	3861	4191	2954	4504	1945	3587	4401	10817	4024
1918	12.303	383.19617	N-methyl-10-methoxy-16-epi-pericyclivine N-oxide	[M+H]+	null	0.24	FALSE	-1	383.19501	C22H26N2O4	Macroline alkaloids	OQDYIJYNQXLBMK-SENIJRDFSA-N	C/C=C(C1)\[C@@H]2C[C@@]([N@@+]1([O-])[C@H]([C@H]2C(OC)=O)C3)([H])C4=C3C5=CC(OC)=CC=C5N4C	530	FALSE	TRUE	FALSE	Normalized unit: Intensity; Annotation method: MSMS_Public_ExpBioInsilico_Pos_VS17_1	FALSE	FALSE	1918	0	0	1	-1	-1	-1	-1	-1	1	41.17	Insect (I3)	383.19360:1944 383.34164:132 383.45163:122 383.57104:56 383.88715:92 384.06104:206 384.10489:102 384.19922:652 384.35587:82 384.43668:94 384.47928:52 385.05103:104 385.18808:356	null	414	2562	3842	4013	4808	552	5723	3768	1019	4189	3703	3287	2436	3854	2009
1932	12.885	385.20917	Corynoxine	[M+H]+	null	0.24	TRUE	5.41	385.20999	C22H28N2O4	Indolizidines	DAXYUDFNWXHGBE-RCFOJTTRSA-N	O=C(OC)C(=COC)C1CC2N(CCC32C(=O)NC=4C=CC=CC43)CC1CC	530	FALSE	TRUE	FALSE	Normalized unit: Intensity; Annotation method: MSMS_Public_ExpBioInsilico_Pos_VS17_1	FALSE	FALSE	1932	0	0	0.98	0.51	0.67	0.91	13	0.85	1.52	1202.19	QC1I7	385.21219:105134 385.43530:1800 385.55566:86 385.59863:146 385.71750:60 385.82166:76 385.88995:130 385.98080:124 386.05008:142 386.21637:26518 386.43594:554 386.61581:122 386.71179:86 386.90143:236 387.01535:138 387.06000:62 387.12521:56 387.21884:4494	150.08691:34 154.06737:332 155.07986:64 155.51743:18 156.10941:104 158.05737:202 158.09410:116 159.06432:32 159.09340:164 159.17209:92 159.72453:36 159.87856:24 159.96783:28 160.07634:5584 160.15735:102 160.18839:70 160.27444:24 160.35240:18 160.76572:18 161.07608:594 161.11833:72 161.15576:104 161.31026:34 161.37605:40 161.42255:20 162.09352:58 163.09238:92 163.60342:30 164.11514:66 164.47928:40…	80	1609	1046	2389	701	456	1671	741	3581	2629	771	2632	945	2208	981
1933	12.222	385.20999	Isorhynchophylline	[M+H]+	null	0.32	TRUE	4.63	385.21219	C22H28N2O4	Indolizidines	DAXYUDFNWXHGBE-UHFFFAOYSA-N	CCC1CN2CCC3(C2CC1C(=COC)C(=O)OC)C(=O)NC1=CC=CC=C31	530	FALSE	TRUE	FALSE	Normalized unit: Intensity; Annotation method: MSMS_Public_ExpBioInsilico_Pos_VS17_1	FALSE	FALSE	1933	0	0	0.98	0.49	0.52	0.85	14	0.86	1.42	165.49	QC2I18	385.21411:15396 385.30453:834 385.40884:498 385.45694:690 385.57462:98 385.63544:114 385.74991:376 385.86365:72 385.91553:238 385.98697:110 386.04959:88 386.21899:4116 386.38672:260 386.45166:246 386.60400:184 386.66571:92 386.75830:110 386.85602:180 386.93301:72 386.94891:136 386.99503:180 387.04980:104 387.16412:66 387.21869:688 387.26587:316	150.06049:90 154.06310:148 158.06444:72 159.08847:64 159.98320:30 160.07919:1268 160.15680:52 161.07327:64 162.11244:44 171.10100:88 172.09879:98 179.08856:74 182.45337:30 185.06902:96 187.08698:406 187.18896:56 196.20168:78 204.24623:114 206.75618:112 212.13322:154 215.11479:96 218.89641:40 226.14635:90 227.14494:38 233.41805:98 238.23325:68 238.79680:68 239.12840:64 241.13429:374 241.20776:82 2…	186	898	2413	3786	4004	8292	1859	1556	1496	1993	669	1884	2024	4828	2170
1935	11.981	385.21277	Corynoxine	[M+H]+	null	0.44	TRUE	5.41	385.20999	C22H28N2O4	Indolizidines	DAXYUDFNWXHGBE-RCFOJTTRSA-N	O=C(OC)C(=COC)C1CC2N(CCC32C(=O)NC=4C=CC=CC43)CC1CC	530	FALSE	TRUE	FALSE	Normalized unit: Intensity; Annotation method: MSMS_Public_ExpBioInsilico_Pos_VS17_1	FALSE	FALSE	1935	0	0	1	0.43	0.5	0.86	13	0.77	1.38	335.23	QC2I7	385.20944:59846 385.41364:1312 385.80023:70 385.86115:84 385.90714:126 385.97159:84 386.09760:130 386.21274:16054 386.40390:536 386.44733:336 386.60614:132 386.86276:146 386.98367:78 387.06500:56 387.21698:2916	151.08456:74 152.06883:36 154.06882:100 157.07764:26 158.05933:112 158.08682:68 158.11494:86 159.07747:96 159.99013:42 160.03752:44 160.07520:3232 160.11388:256 160.18182:84 160.83566:48 161.07527:226 162.07719:162 162.53722:30 163.30803:22 164.14529:88 164.38634:26 169.38200:30 170.08432:74 171.04823:108 171.10544:70 172.07788:132 178.08083:98 181.88052:30 183.10225:84 185.81963:130 187.08549:16…	246	2282	5746	7416	10212	905	2775	10146	2399	5739	10970	2565	3261	4297	2690
1977	12.531	391.13022	NCGC00168901-03![5-chloro-3-[(1E,3E)-3,5-dimethylhepta-1,3-dienyl]-7-methyl-6,8-dioxoisochromen-7-yl] acetate	[M+H]+	null	0.04	FALSE	-1	391.13	C21H23ClO5	Azaphilones	SWJLTKXURNHVHE-NJHPPEEMSA-N	CCC(C)\C=C(C)\C=C\C1=CC2=C(Cl)C(=O)C(C)(OC(C)=O)C(=O)C2=CO1	530	FALSE	TRUE	FALSE	Normalized unit: Intensity; Annotation method: MSMS_Public_ExpBioInsilico_Pos_VS17_1	FALSE	FALSE	1977	0	0	1	-1	-1	-1	-1	-1	1	21.66	QC2I18	391.13022:1350 391.21063:178 391.28421:262 391.36209:116 391.72125:134 391.82889:104 391.95380:120 392.14618:130 392.20740:144 392.71243:94 392.87921:58 393.16763:76	null	20	513	248	509	79	228	79	290	711	373	250	417	231	211	164
1978	11.757	391.17065	(2S,3S,4S,8R,9S,13R,14R,15S,16R)-3,4,8,14,15-pentahydroxy-2,13,16-trimethyl-6-methylidene-10-oxatetracyclo[7.6.1.0?,?.0??,??]hexadecan-11-one	[M+Na]+	null	0.04	FALSE	0.802	391.1702	C19H28O7	Eudesmanolides, secoeudesmanolides, and derivatives	YEMMVDQCVABATJ-BQHDQPCHSA-N	O=C1OC2C(O)C3C(=C)CC(O)C(O)C3(C)C4C(O)C(O)C(C)C1C24C	530	FALSE	TRUE	FALSE	Normalized unit: Intensity; Annotation method: MSMS_Public_ExpBioInsilico_Pos_VS17_1	FALSE	FALSE	1978	0	0	1	-1	-1	-1	-1	-1	1	21.97	Non Insect (N5)	391.17065:1368 391.30817:184 391.38507:134 392.17099:426 392.26154:130 393.02478:58 393.17480:88 393.21371:386	null	125	517	1786	3119	2566	574	2610	2237	710	2328	2927	1231	1750	2040	1535
1992	12.435	393.18353	h_35_fluoxymesterone-m	[M+K]+	null	0.16	FALSE	-1	393.18399	C20H31FO4	Androgens and derivatives	FOLOIUYKGZEVJY-UHFFFAOYSA-N	OC1(C)CCC2C3CC(O)C4=CC(O)CCC4(C)C3(F)C(O)CC21C	530	FALSE	TRUE	FALSE	Normalized unit: Intensity; Annotation method: MSMS_Public_ExpBioInsilico_Pos_VS17_1	FALSE	FALSE	1992	0	0	1	-1	-1	-1	-1	-1	1	97.37	QC2I18	393.18353:5812 393.38013:152 393.43921:132 393.51761:140 393.62793:136 393.69473:94 393.76678:98 393.83447:58 393.89182:136 394.02011:112 394.09970:240 394.18723:1006 394.28922:190 394.38025:146 394.46323:78 394.51520:148 394.58170:68 394.65399:58 394.79807:94 394.84952:86 394.97037:74 395.04065:174 395.19897:3650	null	53	951	2545	2327	1208	469	1593	2022	1686	1503	2829	1633	1038	1539	839
1993	11.8	393.19125	NCGC00385109-01_C21H28O7_(10Z)-6-Formyl-10-(hydroxymethyl)-5-methoxy-3-methylene-2-oxo-2,3,3a,4,5,8,9,11a-octahydrocyclodeca[b]furan-4-yl 2-methylbutanoate	[M+H]+	null	0.68	FALSE	-1	393.19101	C21H28O7	Germacranolides and derivatives	LOFBWESEBFUNJU-WLVQOCBHSA-N	CCC(C)C(=O)OC1C(OC)\C(=C\CC\C(=C\C2OC(=O)C(=C)C12)CO)C=O	530	FALSE	TRUE	FALSE	Normalized unit: Intensity; Annotation method: MSMS_Public_ExpBioInsilico_Pos_VS17_1	FALSE	FALSE	1993	0	0	1	-1	-1	-1	-1	-1	1	29.9	QC2I18	393.19116:1460 393.33975:100 393.38849:52 393.77594:72 394.04660:130 394.18332:210 394.26514:88 394.33807:92 394.85330:54 395.21454:86	null	251	435	3611	6127	3826	4480	4775	3622	5468	7536	6304	3819	4930	3995	3085
2010	12.385	395.194	Brucine	[M+H]+	null	0.96	TRUE	-1	395.19653	C23H26N2O4	Strychnos alkaloids	RRKTZKIUPZVBMF-IBTVXLQLSA-N	COc(c(OC)7)cc(c(c7)1)N(C(=O)5)[C@@]([H])([C@]([H])42)[C@](C6)1[C@@]([H])(N3C6)C[C@@]([H])(C(=CCO[C@@]([H])(C5)4)C3)2	530	FALSE	TRUE	FALSE	Normalized unit: Intensity; Annotation method: MSMS_Public_ExpBioInsilico_Pos_VS17_1	FALSE	FALSE	2010	0	0	0.97	0.21	0.28	0.87	3	1	1.19	344.84	QC2I7	395.19400:61654 395.43192:1388 395.52118:90 395.58868:66 395.67657:170 395.83481:104 395.90515:76 395.96460:148 396.13809:78 396.19702:17130 396.43652:462 396.57288:98 396.64471:72 396.75204:98 396.87311:166 396.93057:144 397.12912:224 397.20819:10790	151.64183:72 151.83888:88 155.07784:60 155.13808:62 155.75664:42 155.83376:32 156.08134:168 157.08855:86 158.07118:92 160.08231:90 162.81956:24 163.79111:46 167.06633:46 168.06816:80 168.11667:58 170.06378:160 171.06482:60 171.09383:74 171.17088:104 171.92575:106 172.07532:354 172.10806:54 172.81708:66 172.97978:52 173.08284:160 174.01590:20 174.09198:322 174.57510:50 176.18526:66 178.12405:70 18…	444	12801	32030	34675	19870	37784	27688	22507	26481	23730	30838	26018	21332	22816	20343
2012	12.511	395.19644	Brucine	[M+H]+	null	0.92	TRUE	-1	395.19653	C23H26N2O4	Strychnos alkaloids	RRKTZKIUPZVBMF-IBTVXLQLSA-N	COc(c(OC)7)cc(c(c7)1)N(C(=O)5)[C@@]([H])([C@]([H])42)[C@](C6)1[C@@]([H])(N3C6)C[C@@]([H])(C(=CCO[C@@]([H])(C5)4)C3)2	530	FALSE	TRUE	FALSE	Normalized unit: Intensity; Annotation method: MSMS_Public_ExpBioInsilico_Pos_VS17_1	FALSE	FALSE	2012	0	0	1	0.2	0.28	0.75	3	1	1.15	276.75	QC1I18	395.19717:55436 395.39523:998 395.43546:1958 395.52487:108 395.58548:64 395.66800:58 395.80078:80 395.86969:92 396.02203:132 396.08078:56 396.19910:18788 396.35654:352 396.37613:452 396.43793:358 396.58664:62 396.63303:74 396.67401:114 396.76035:166 396.84756:52 396.90482:50 396.97769:174 397.04633:112 397.21237:38250	150.98146:56 151.07358:302 152.08856:54 152.77332:112 155.06894:140 155.13391:56 156.07693:130 156.10716:72 157.07123:102 157.92389:114 163.03783:98 163.09422:66 166.66792:86 167.40242:62 168.06403:60 169.08385:306 169.15350:82 170.05675:52 170.18002:46 172.06978:78 173.08162:308 174.09088:148 179.17468:32 179.21297:92 181.07118:98 182.08560:130 182.13260:50 182.25320:104 183.09593:172 183.76025:…	116	9019	32706	23131	17992	10078	19468	22410	18468	18927	29375	21484	14614	13696	15167
2034	0.702	397.13214	swertiamarin	[M+H]+	null	0.96	TRUE	-1	397.12344	C16H22O10	O-glycosyl compounds	HEYZWPRKKUGDCR-QBXMEVCASA-N	O=C1OCCC2(O)C1=COC(OC3OC(CO)C(O)C(O)C3O)C2C=C	530	FALSE	TRUE	FALSE	Normalized unit: Intensity; Annotation method: MSMS_Public_ExpBioInsilico_Pos_VS17_1	FALSE	FALSE	2034	0	0	0.69	0	null	0.62	2	0.5	0.64	166.19	Insect (I1)	397.13205:10264 397.26279:430 397.32169:338 397.36584:552 398.04465:80 398.13287:2014 398.23822:164 398.32217:66 398.38177:68 399.06390:140 399.14719:256	187.90140:112 202.89864:22 202.96497:36 203.05228:2792 203.13634:96 203.17242:146 203.52655:36 203.57823:48 204.05519:268 204.12775:76 204.96767:66 205.06419:170 205.11328:58 205.61725:34 206.05962:50 207.84488:34 209.16197:26 216.81354:40 216.93797:18 217.06784:1716 217.12979:158 217.20296:68 217.97105:36 218.00372:30 218.07323:406 218.17459:54 218.36105:60 219.03004:98 219.07243:76 220.91653:28…	0	41802	49810	51612	44521	48846	66227	42591	83798	66440	49846	79763	54219	51952	34089
2038	12.439	397.21112	Paynantheine	[M+H]+	null	1	TRUE	-1	397.224	C23H28N2O4	Corynanthean-type alkaloids	JGZKIGWXPPFMRG-YDXUJLGRSA-N	O=C(OC)C(=C\OC)\C1C[C@H]2c3[NH]c4cccc(OC)c4c3CCN2C[C@@H]1C=C	530	FALSE	TRUE	FALSE	Normalized unit: Intensity; Annotation method: MSMS_Public_ExpBioInsilico_Pos_VS17_1	FALSE	FALSE	2038	0	0	0.84	0.28	0.4	0.88	10	1	1.22	13912.73	Insect (I4)	397.21817:1165276 397.38873:5840 397.45801:15870 397.58163:434 397.64316:516 397.72321:686 397.77533:1062 397.84662:678 397.96786:1102 398.07983:850 398.14490:634 398.22250:278964 398.39096:3850 398.45450:4228 398.57370:414 398.66360:462 398.70432:644 398.76849:672 398.87149:434 398.88712:654 398.96780:1050 399.06735:1082 399.15335:1034 399.23355:391076	151.09589:70 152.07317:20 152.14482:52 152.48375:18 153.41692:18 154.06406:72 154.09207:62 155.06892:98 155.54655:18 156.08295:86 157.05664:320 157.08865:56 158.06631:70 158.10074:148 158.12820:74 158.89897:20 159.07266:590 159.10623:50 159.14165:24 159.49867:38 160.08015:206 160.15311:20 161.08391:98 161.14162:68 162.00354:18 162.09192:38 162.13664:94 162.75420:36 163.42664:56 163.73283:72 163.9…	15324	1041346	2644866	2291806	1536162	2774347	1594822	1513129	1572832	1620636	904274	1995757	1764112	1339051	1594872
2039	12.602	397.21185	Holstiline	[M+H]+	null	0.4	TRUE	-1	397.21201	C23H28N2O4	Carbazoles	MHRUSPYZNNVVHC-QQQSRDQPSA-N	O=C1C[C@]2([H])[C@]3([H])[C@]4([H])N(C([C@@H](OC)OC3)=O)C5=CC=CC=C5[C@@]41CCN(C)C/C2=C/C	530	FALSE	TRUE	FALSE	Normalized unit: Intensity; Annotation method: MSMS_Public_ExpBioInsilico_Pos_VS17_1	FALSE	FALSE	2039	0	0	1	0.21	0.46	0.67	120	0.58	1.15	1424.62	Insect (I7)	397.21143:152144 397.36911:2276 397.45190:3318 397.53784:178 397.59637:138 397.67816:148 397.74960:80 397.81128:124 397.87076:94 397.95056:184 398.02466:220 398.10938:154 398.21561:39906 398.45319:1200 398.53064:94 398.69971:96 398.86432:238 398.93732:76 399.03162:56 399.09512:68 399.22467:9876	150.09656:214 150.20682:22 151.09123:106 152.06055:92 152.70775:100 153.09206:44 154.06201:114 155.07977:148 156.07953:176 156.13799:84 157.05038:106 157.10213:92 157.84067:18 158.06770:170 158.14952:60 158.41716:32 158.99918:44 159.02258:46 159.06931:2068 159.96860:28 160.07404:236 160.46400:40 161.08119:172 162.08855:174 162.88177:24 163.07956:168 163.19202:52 163.92737:136 164.13171:74 165.071…	223	118922	114518	103284	46493	65615	196037	37711	367620	242317	25740	261231	120484	62609	51461
2049	24.012	397.38208	4-[2-(2,6-dimethoxy-4-prop-2-enylphenoxy)-1-hydroxypropyl]-2-methoxyphenol	[M+H]+	null	0.92	FALSE	-1	397.39005	C21H26O6	Lignans, neolignans and related compounds	ULZFTGWWPHYLGI-UHFFFAOYSA-N	OC1=CC=C(C=C1OC)C(O)C(OC2=C(OC)C=C(C=C2OC)CC=C)C	530	FALSE	TRUE	FALSE	Normalized unit: Intensity; Annotation method: MSMS_Public_ExpBioInsilico_Pos_VS17_1	FALSE	FALSE	2049	0	0	1	-1	-1	-1	-1	-1	1	68.76	Insect (I4)	397.38980:5042 397.62262:172 397.75656:82 397.80298:124 397.91632:54 397.96283:92 398.02573:68 398.22702:220 398.28461:168 398.39288:1540 398.48938:220 398.57568:142 398.64166:64 398.80557:56 398.93893:114 399.02484:92 399.06958:258 399.30698:196 399.38074:264 399.46045:176	null	579	1993	11714	12606	10218	14235	13261	12748	19171	13473	13596	14249	7095	9331	7673
2065	12.211	398.94989	Perfluorohexane sulfonic acid (PFHxS)	[M-H]-	null	0.4	FALSE	-1	398.93661	C6HF13O3S	null	QZHDEAJFRJCDMF-UHFFFAOYSA-N	C(C(C(C(F)(F)S(=O)(=O)O)(F)F)(F)F)(C(C(F)(F)F)(F)F)(F)F	530	FALSE	TRUE	FALSE	Normalized unit: Intensity; Annotation method: MassBank_NIST_6	FALSE	FALSE	2065	0	0	0.81	-1	-1	-1	-1	-1	0.81	117.35	Insect (I1)	398.94421:3134 399.05615:2322 399.15228:1774 399.21780:1512690 399.38254:7098 399.46069:19648 399.56943:464 399.66003:606 399.71536:772 399.78156:1258 399.83408:724 399.96194:1496 400.08768:656 400.22192:349034 400.38379:3630 400.46069:6474 400.58920:296 400.65680:352 400.69333:278 400.71390:286 400.73346:362 400.75616:312 400.85614:352 400.93265:458 401.05191:520	null	124	3307	10950	13195	5315	11419	12900	15080	14510	17469	18685	11203	14794	7965	7765
2072	12.213	399.17212	NCGC00380111-01!2-(4,5-dihydroxy-7,7a-dimethyl-2-oxo-5,6,7,7b-tetrahydro-4H-naphtho[1,2-b]oxiren-1a-yl)prop-2-enyl 2,3,4-trihydroxybutanoate	[M+H]+	null	0.24	FALSE	-1	399.16501	C19H26O9	Sesquiterpenoids	KHZIUQMHAJNNKW-UHFFFAOYSA-N	CC1CC(O)C(O)C2=CC(=O)C3(OC3C12C)C(=C)COC(=O)C(O)C(O)CO	530	FALSE	TRUE	FALSE	Normalized unit: Intensity; Annotation method: MSMS_Public_ExpBioInsilico_Pos_VS17_1	FALSE	FALSE	2072	0	0	0.98	-1	-1	-1	-1	-1	0.98	57.11	Non Insect (N4)	399.16299:3996 399.22842:2007508 399.38535:16756 399.46786:34192 399.58429:322 399.66898:780 399.73648:2434 399.78625:11672 399.98743:4774 400.18274:1492 400.22995:751924 400.47220:11122 400.67630:540 400.76678:494 400.80984:424 400.88861:398 400.94943:600 401.09094:632 401.23367:101684	null	67	3056	5089	8541	4258	8136	6577	7524	8805	10229	5095	7629	7112	4898	4607
2076	12.444	399.22507	Mitragynine; PlaSMA ID-2187	[M+H]+	null	0.32	TRUE	5.54	399.22784	C23H30N2O4	Alkaloids	LELBFTMXCIIKKX-UHFFFAOYNA-N	CCC1CN2CCC3=C(NC4=C3C(OC)=CC=C4)C2CC1C(=COC)C(=O)OC	530	FALSE	TRUE	FALSE	Normalized unit: Intensity; Annotation method: MSMS_Public_ExpBioInsilico_Pos_VS17_1	FALSE	FALSE	2076	0	0	0.97	0.44	0.55	0.69	13	0.54	1.3	16920.04	Insect (I7)	399.22531:1663906 399.38931:7580 399.46448:21342 399.58551:556 399.66208:840 399.72491:1164 399.78433:3244 399.84961:716 399.99252:1956 400.04999:1038 400.08392:1086 400.22958:421866 400.47141:7800 400.59534:310 400.66663:434 400.71109:378 400.79282:462 400.84869:412 400.89285:452 400.95166:630 401.04834:444 401.23337:59570	150.05544:128 150.09160:488 150.11990:190 150.22421:112 150.41348:52 150.46202:36 150.55489:82 150.97067:30 151.07594:266 151.11803:70 151.57611:38 151.91821:20 151.95395:32 152.03044:46 152.07144:1184 152.13634:124 152.55133:66 152.91444:18 153.04823:80 153.07274:102 153.10738:272 153.34630:36 153.47543:18 153.59555:20 153.74081:96 153.82384:76 154.06705:182 154.11919:330 154.16837:78 154.21425:…	7448	1869515	1489605	980069	793072	925278	2272474	515532	4119799	3281353	322007	3818754	1418364	580581	678981
2077	12.21	399.22824	Mitragynine	[M+H]+	null	1	TRUE	5.539	399.22784	C23H30N2O4	Corynanthean-type alkaloids	LELBFTMXCIIKKX-QVRQZEMUSA-N	CC[C@@H]1CN2CCC3=C(NC4=C3C(OC)=CC=C4)[C@@H]2C[C@@H]1\C(=C/OC)C(=O)OC	530	FALSE	TRUE	FALSE	Normalized unit: Intensity; Annotation method: MSMS_Public_ExpBioInsilico_Pos_VS17_1	FALSE	FALSE	2077	0	0	0.99	0.43	0.65	0.78	50	0.82	1.43	37963.61	Insect (I7)	399.22668:1993232 399.38840:14118 399.46722:31126 399.58624:478 399.65106:700 399.73508:2148 399.78391:10932 399.84662:1434 399.98563:3854 400.05951:1708 400.13190:1218 400.22879:721480 400.46710:9674 400.58932:412 400.65128:558 400.68652:606 400.72864:620 400.78476:480 400.86530:556 400.94077:800 401.08374:738 401.15204:480 401.23270:101038	150.05872:252 150.09152:642 150.13802:182 150.17165:68 150.39786:92 150.44110:26 150.50389:20 150.56413:46 151.07407:482 151.13724:50 151.59494:48 151.76299:74 151.92776:76 152.00363:22 152.03569:92 152.07092:2370 152.17406:96 152.40013:44 152.56097:108 152.60672:126 152.73648:82 152.89491:150 152.94034:22 153.07913:414 153.40698:130 153.55409:54 153.81419:80 153.94046:74 153.98152:64 154.02899:9…	24020	4565442	6043371	6307673	4360724	6603908	5975223	6569823	6641110	7143249	7078440	6073117	6106212	4735554	4240880
2079	12.32	399.22946	Mitragynine; PlaSMA ID-2187	[M+H]+	null	0.36	TRUE	5.54	399.22784	C23H30N2O4	Alkaloids	LELBFTMXCIIKKX-UHFFFAOYNA-N	CCC1CN2CCC3=C(NC4=C3C(OC)=CC=C4)C2CC1C(=COC)C(=O)OC	530	FALSE	TRUE	FALSE	Normalized unit: Intensity; Annotation method: MSMS_Public_ExpBioInsilico_Pos_VS17_1	FALSE	FALSE	2079	0	0	0.99	0.49	0.62	0.74	13	0.77	1.43	9255.54	QC1I18	399.22656:615112 399.38983:5172 399.46780:9742 399.62701:304 399.69388:394 399.78983:434 399.87247:404 399.95856:446 400.01187:526 400.07092:448 400.23056:143698 400.41455:2618 400.46991:3058 400.58054:234 400.67010:190 400.80597:126 400.84525:126 400.89093:238 400.94016:146 401.02151:190 401.14584:136 401.23331:22300	150.02667:26 150.08453:62 150.35512:54 150.92876:32 151.06816:74 151.68924:34 151.74576:18 151.99307:30 152.06859:222 152.11067:58 152.93175:60 153.06639:102 153.62823:22 154.05876:150 154.12372:396 154.28091:90 154.74867:52 154.95709:82 155.07384:614 156.04201:106 156.08005:136 157.08937:66 157.18042:26 158.06480:186 158.11411:24 158.36749:58 158.51668:34 158.58215:48 158.74756:18 158.77371:28 1…	1348	738698	1192355	1383722	795719	1289906	1172467	1353973	1374066	1573720	1694677	1278438	1099459	782404	694981
2081	12.68	399.23077	Mitragynine; PlaSMA ID-2187	[M+H]+	null	0.92	TRUE	5.54	399.22784	C23H30N2O4	Alkaloids	LELBFTMXCIIKKX-UHFFFAOYNA-N	CCC1CN2CCC3=C(NC4=C3C(OC)=CC=C4)C2CC1C(=COC)C(=O)OC	530	FALSE	TRUE	FALSE	Normalized unit: Intensity; Annotation method: MSMS_Public_ExpBioInsilico_Pos_VS17_1	FALSE	FALSE	2081	0	0	0.99	0.46	0.62	0.8	13	0.62	1.4	1478.44	Non Insect (N7)	399.22650:217824 399.38669:3210 399.46280:3634 399.57181:208 399.68799:146 399.78183:180 399.84604:184 399.93463:178 399.95309:244 399.96985:272 400.00983:246 400.23004:58560 400.40796:1262 400.46545:1158 400.58139:148 400.65674:140 400.86313:324 400.93762:100 400.97891:176 401.01944:130 401.08859:68 401.14603:78 401.23349:9738	151.11128:38 152.11095:124 154.07088:162 154.12428:158 154.52969:56 154.80205:22 155.06940:124 155.42416:92 155.87946:20 156.08765:118 156.37868:18 158.05759:54 158.68047:18 158.81973:54 159.03423:84 159.06952:1770 159.30655:26 160.07594:158 160.16574:22 160.57343:100 161.04193:42 161.08282:122 161.11221:36 161.36494:18 162.09384:220 163.10365:58 163.15372:18 163.32777:18 164.78380:44 165.09370:4…	662	138431	163478	128918	49812	92499	286312	52152	500028	362776	40588	369628	167724	76873	64612
2112	11.81	401.2084	NCGC00179890-03_C22H28N2O5_Methyl (16Z)-9-hydroxy-16-(methoxymethylene)-2-oxocorynoxan-17-oate	[M+H]+	null	0.2	TRUE	-1	401.207	C22H28N2O5	3-alkylindoles	IXWWTVSMMIIIFZ-QINSGFPZSA-N	CCC1CN2CCC3(C2CC1\C(=C\OC)C(=O)OC)C(=O)NC4=C3C(=CC=C4)O	530	FALSE	TRUE	FALSE	Normalized unit: Intensity; Annotation method: MSMS_Public_ExpBioInsilico_Pos_VS17_1	FALSE	FALSE	2112	0	0	0.99	0.28	0.59	0.53	42	0.24	1.15	61.21	QC1I18	401.20572:5060 401.30768:384 401.39014:158 401.88242:204 402.20905:1242 402.31085:172 402.45743:52 403.21793:314	159.74684:64 160.07375:88 161.07971:72 171.09068:44 174.04619:96 176.07004:406 176.09807:84 176.16531:94 176.20264:40 177.07062:40 191.27003:30 229.10175:132 239.15749:100 253.09354:84 257.19159:48 258.18344:62 269.76379:32 297.95483:68 369.34125:66 370.19479:32 370.25980:28 400.31836:28 401.20544:686 401.32614:84 402.21533:166 402.35327:70 403.04391:24 403.20386:106 403.25262:66 403.58051:30	183	219	1477	1289	651	1138	372	724	274	1231	449	310	1295	1145	154
2170	12.481	409.1355	MMV161996	[M+H]+	null	0.04	FALSE	-1	409.13467	C20H25ClN2O3S	Benzenesulfonamides	DFDRXSQUDNWXGK-UHFFFAOYSA-N	O=C(NC1=CC=C(Cl)C=C1C)CCC2=CC=C(C=C2)S(=O)(=O)NCC(C)C	530	FALSE	TRUE	FALSE	Normalized unit: Intensity; Annotation method: MSMS_Public_ExpBioInsilico_Pos_VS17_1	FALSE	FALSE	2170	0	0	1	-1	-1	-1	-1	-1	1	26.14	Insect (I4)	409.13708:2126 409.24890:268 409.34729:144 409.42877:80 409.86481:60 410.13925:256 410.21857:70 410.45807:68 410.56955:70 411.03180:90 411.13269:94 411.22052:278	null	74	40	651	385	202	8061	1947	805	1604	222	187	365	165	407	438
2171	0.097	409.15955	eudesmin	[M+Na]+	null	0.08	FALSE	-1	409.16214	C22H26O6	Furanoid lignans	PEUUVVGQIVMSAW-RZTYQLBFSA-N	O(C1=CC=C(C=C1OC)C2OCC3C(OCC23)C4=CC=C(OC)C(OC)=C4)C	530	FALSE	TRUE	FALSE	Normalized unit: Intensity; Annotation method: MSMS_Public_ExpBioInsilico_Pos_VS17_1	FALSE	FALSE	2171	0	0	1	-1	-1	-1	-1	-1	1	17.9	Non Insect (N1)	409.16425:1228 409.28088:664 409.42953:140 409.47995:220 409.70636:216 409.95206:104 410.07584:52 410.16379:286 410.22275:234 410.29257:236 410.68921:126 410.74921:52 410.85004:88 410.93527:84 411.04300:118 411.09415:304 411.18454:66 411.23117:120 411.26831:200	null	219	691	1518	1458	1637	855	1120	1562	1582	1809	1656	2141	1179	1675	1858
2175	8.777	409.18188	MLS001076089-01!	[M+H]+	null	0.04	FALSE	-1	409.18201	C22H29ClO5	21-hydroxysteroids	NBMKJKDGKREAPL-DVTGEIKXSA-N	C[C@H]1C[C@H]2[C@@H]3CCC4=CC(=O)C=C[C@]4(C)[C@@]3(Cl)[C@@H](O)C[C@]2(C)[C@@]1(O)C(=O)CO	530	FALSE	TRUE	FALSE	Normalized unit: Intensity; Annotation method: MSMS_Public_ExpBioInsilico_Pos_VS17_1	FALSE	FALSE	2175	0	0	1	-1	-1	-1	-1	-1	1	22.66	Non Insect (N8)	409.18524:1450 409.30112:90 409.37360:74 409.64792:62 409.82346:92 410.18872:296 411.12842:96 411.19769:384 411.26895:184	null	15	1078	595	4618	2794	1605	1223	1041	1779	3378	3770	1420	2224	3193	1258
2176	7.94	409.18509	NCGC00385291-01_C19H30O8_3-Buten-2-one, 4-[4-(beta-D-glucopyranosyloxy)-2-hydroxy-2,6,6-trimethylcyclohexylidene]-	[M+Na]+	null	0.56	FALSE	-1	409.18301	C19H30O8	Terpene glycosides	OSUSRWMGHUUXBY-OHWUEDFNSA-N	CC(=O)[CH]=[C]=[C]1C(C)(C)CC(CC1(C)O)O[C@@H]2O[C@H](CO)[C@@H](O)[C@H](O)[C@H]2O	530	FALSE	TRUE	FALSE	Normalized unit: Intensity; Annotation method: MSMS_Public_ExpBioInsilico_Pos_VS17_1	FALSE	FALSE	2176	0	0	1	-1	-1	-1	-1	-1	1	26.42	Insect (I5)	409.18158:1676 409.42535:86 410.19061:416 411.13000:62 411.26608:86	null	26	1159	5629	6213	4517	4169	7078	3703	7010	8717	7638	4580	5869	7097	2635
2192	12.139	411.19052	Picraline	[M+H]+	null	0.84	FALSE	-1	411.19101	C23H26N2O5	Corynanthean-type alkaloids	DXTJMQCRVFWNBD-ATDXHQETSA-N	C/C=C1[C@@H]2C[C@@]3([H])[C@@]([C@@]4(C(COC(C)=O)2C(OC)=O)C[C@H]5N3C\1)(O5)NC6=C4C=CC=C6	530	FALSE	TRUE	FALSE	Normalized unit: Intensity; Annotation method: MSMS_Public_ExpBioInsilico_Pos_VS17_1	FALSE	FALSE	2192	0	0	1	-1	-1	-1	-1	-1	1	28.31	Non Insect (N6)	411.19092:2398 411.26212:484 411.40826:254 411.93460:68 411.98239:84 412.19653:594 412.32666:60 412.40778:62 412.57498:136 412.85513:130 412.97818:54 413.13531:164 413.20779:412 413.29489:74	null	63	3845	5192	3624	3919	8220	6398	5386	6256	8105	6765	4899	5593	3676	2761
2193	12.521	411.19638	11A-Acetoxyprogesterone	[M+H]+	null	0.16	FALSE	-1	411.19321	C23H32O4	Gluco/mineralocorticoids, progestogins and derivatives	IWRPVTXREVYBHT-QHXXRISESA-N	O=C(OC1CC2(C)C(C(=O)C)CCC2C3CCC4=CC(=O)CCC4(C)C13)C	530	FALSE	TRUE	FALSE	Normalized unit: Intensity; Annotation method: MSMS_Public_ExpBioInsilico_Pos_VS17_1	FALSE	FALSE	2193	0	0	1	-1	-1	-1	-1	-1	1	26.98	QC2I18	411.19287:2166 411.31064:170 411.38538:74 411.42416:84 411.53952:124 411.58258:66 411.83109:72 411.89438:76 412.10126:62 412.19989:302 412.26001:82 412.32556:100 412.84778:118 412.90250:66 412.97171:80 413.12222:348 413.21301:504	null	246	158	2713	2908	1898	2555	603	2140	854	1191	870	1339	1727	566	1760
2203	0.74	413.1283	NCGC00380419-01_C19H24O8S_3-[(11,13-Dihydroxy-4-methyl-2,10-dioxo-1,4,5,6,7,8,9,10-octahydro-2H-3-benzoxacyclododecin-8-yl)sulfanyl]-2-hydroxypropanoic acid	[M+H]+	null	0.16	FALSE	-1	413.12601	C19H24O8S	Macrolides and analogues	XQMZRINLFAOTEN-UHFFFAOYSA-N	CC1CCCC(CC(=O)C2=C(O)C=C(O)C=C2CC(=O)O1)SCC(O)C(O)=O	530	FALSE	TRUE	FALSE	Normalized unit: Intensity; Annotation method: MSMS_Public_ExpBioInsilico_Pos_VS17_1	FALSE	FALSE	2203	0	0	1	-1	-1	-1	-1	-1	1	27.86	QC1I7	413.12411:2050 413.27524:100 413.38904:64 413.92551:84 413.98618:66 414.12479:414 414.83722:54 414.91678:110 414.96017:60 415.03265:104 415.13879:202	null	0	405	2461	928	2527	2626	1091	2559	247	1099	4985	2975	1104	2704	3529
2207	11.918	413.20398	Hexa-methoxymethyl-melamine	[M+Na]+	null	0.44	TRUE	-1	413.21201	C15H30N6O6	Dialkylarylamines	BNCADMBVWNPPIZ-UHFFFAOYSA-N	COCN(COC)C1=NC(=NC(=N1)N(COC)COC)N(COC)COC	530	FALSE	TRUE	FALSE	Normalized unit: Intensity; Annotation method: MSMS_Public_ExpBioInsilico_Pos_VS17_1	FALSE	FALSE	2207	0	0	0.91	0.17	0.18	0.71	2	1	1.04	128.82	Non Insect (N8)	413.20770:4428 413.32272:172 413.37167:172 413.45908:162 413.61575:50 413.86594:106 414.10699:62 414.21127:664 414.34109:72 414.36316:166 414.43671:68 415.13153:86 415.21704:256	150.05276:168 151.06198:70 169.06436:60 170.07004:82 176.07648:86 184.07841:58 186.06783:78 188.06537:82 197.07289:78 200.06087:48 210.09155:100 212.20059:70 213.06715:46 214.08224:76 215.08441:134 225.09541:34 226.09451:82 227.10117:156 228.08679:40 237.11821:56 239.07127:100 241.12117:84 248.74464:108 251.08302:126 251.15019:62 253.14767:80 254.13718:60 260.17862:104 263.09299:68 264.10550:56 2…	21	4407	4353	1908	743	5995	7151	1150	13559	10935	1054	8868	3144	606	1973
2209	12.294	413.20782	(2R,3R,4S,5S,6R)-2-[6-hydroxy-3-[(E)-3-hydroxybut-1-enyl]-2,4,4-trimethylcyclohexyl]oxy-6-(hydroxymethyl)oxane-3,4,5-triol	[M+Na]+	null	0.44	TRUE	-1	413.21457	C19H34O8	Terpene glycosides	FPWYMVMNRFRHQC-BVWWHRDXSA-N	OCC1OC(OC2C(O)CC(C)(C)C(C=CC(O)C)C2C)C(O)C(O)C1O	530	FALSE	TRUE	FALSE	Normalized unit: Intensity; Annotation method: MSMS_Public_ExpBioInsilico_Pos_VS17_1	FALSE	FALSE	2209	0	0	0.91	0.18	0.23	0.86	5	0.6	1.04	137.5	QC2I18	413.21017:11578 413.40463:418 413.45868:410 413.58057:96 413.75262:102 413.91089:72 413.97067:56 414.01205:72 414.07635:208 414.21399:3512 414.34683:188 414.44595:126 414.69986:160 414.75946:174 414.83466:146 415.06873:128 415.22391:1582	154.37788:68 156.07935:82 158.07481:116 159.07854:140 169.08736:56 170.06384:80 172.05978:96 173.09119:56 174.09862:294 175.06769:58 181.08514:52 182.07735:76 184.91771:32 185.07716:168 186.09044:92 186.11264:68 187.09209:220 187.14241:78 187.44383:30 188.09392:82 188.33743:32 189.11813:68 192.10327:70 193.09175:92 197.07660:52 198.09578:90 198.85345:24 199.08978:38 199.23425:62 200.02264:24 200.…	171	562	27813	30045	23211	28856	11342	23909	7894	10670	9582	22356	16042	15283	18375
2210	12.06	413.21021	Hexa-methoxymethyl-melamine	[M+Na]+	null	0.96	TRUE	-1	413.21201	C15H30N6O6	Dialkylarylamines	BNCADMBVWNPPIZ-UHFFFAOYSA-N	COCN(COC)C1=NC(=NC(=N1)N(COC)COC)N(COC)COC	530	FALSE	TRUE	FALSE	Normalized unit: Intensity; Annotation method: MSMS_Public_ExpBioInsilico_Pos_VS17_1	FALSE	FALSE	2210	0	0	0.98	0.19	0.21	0.74	2	1	1.11	97.59	Insect (I9)	413.21017:5854 413.32346:306 413.36539:372 413.44800:232 413.63770:70 413.79138:56 413.87872:56 413.98077:78 414.12564:116 414.21390:1766 414.34879:212 414.42767:198 414.75864:66 414.84995:122 414.96014:64 415.01184:220 415.22351:742	150.05136:158 150.08272:92 160.16304:72 165.55241:102 175.08994:88 176.06174:100 180.57814:136 186.11697:32 188.07097:74 189.08705:80 198.06897:94 200.07043:128 201.07472:66 203.09271:58 214.09940:132 216.10147:74 217.22739:80 219.14249:70 220.09105:34 226.10059:126 226.13525:98 237.08235:26 240.09164:122 241.09177:74 241.21297:62 241.25281:82 247.31383:22 252.08295:76 255.15776:156 256.53482:26 …	112	15561	19869	21495	12285	31084	23492	23492	26487	34108	27798	20779	19652	13306	13684
2211	11.803	413.21194	(2R,3R,4S,5S,6R)-2-[6-hydroxy-3-[(E)-3-hydroxybut-1-enyl]-2,4,4-trimethylcyclohexyl]oxy-6-(hydroxymethyl)oxane-3,4,5-triol	[M+Na]+	null	0.84	TRUE	-1	413.21457	C19H34O8	Terpene glycosides	FPWYMVMNRFRHQC-BVWWHRDXSA-N	OCC1OC(OC2C(O)CC(C)(C)C(C=CC(O)C)C2C)C(O)C(O)C1O	530	FALSE	TRUE	FALSE	Normalized unit: Intensity; Annotation method: MSMS_Public_ExpBioInsilico_Pos_VS17_1	FALSE	FALSE	2211	0	0	0.99	0.22	0.3	0.85	5	0.6	1.14	57.28	Insect (I4)	413.21616:2922 413.46048:118 414.03854:70 414.22607:834 414.74887:124 414.87677:64 415.22876:444 415.29626:134	155.05632:78 160.10126:82 161.07814:98 163.07274:128 163.11591:54 175.05780:74 175.73849:20 184.90894:78 187.09650:66 188.08191:128 188.18445:100 190.08801:302 198.59047:18 207.03506:78 207.14926:78 217.10286:124 225.10966:140 231.11125:106 239.05635:34 239.08411:76 241.79909:46 271.17038:100 295.14493:74 319.15381:100 349.16107:46 413.21417:568 413.26648:26 413.31296:60 413.39847:52 413.45831:64…	46	4022	5623	8309	4473	7098	7134	6446	4411	7941	9526	5901	4447	6335	4381
2223	12.326	415.22006	7-Hydroxymitragynine	[M+H]+	null	0.2	TRUE	4.261	415.22275	C23H30N2O5	Corynanthean-type alkaloids	RYENLSMHLCNXJT-ZHOKILCHSA-N	CC[C@H]1CN2CC[C@@]3(O)C(=NC4=C3C(OC)=CC=C4)[C@@H]2C[C@@H]1\C(=C/OC)C(=O)OC	530	FALSE	TRUE	FALSE	Normalized unit: Intensity; Annotation method: MSMS_Public_ExpBioInsilico_Pos_VS17_1	FALSE	FALSE	2223	0	0	0.98	0.03	0.04	0.75	1	1	0.94	95.67	QC2I18	415.22470:7152 415.36826:304 415.51031:88 415.59296:56 415.83963:106 415.88852:182 415.94589:108 416.02838:76 416.08514:56 416.22693:1738 416.36499:104 416.43372:116 416.47638:132 416.63641:66 416.76291:76 416.86588:126 416.91718:214 417.07227:60 417.16479:60 417.23584:204	150.05896:102 160.07666:210 160.10756:96 160.16400:96 161.07802:52 162.08615:66 167.08092:62 172.07939:110 173.07741:100 174.09750:58 184.07953:88 185.06874:90 185.09464:70 185.13406:62 186.08607:84 189.90921:78 192.11009:54 193.10527:44 196.97836:56 197.06911:108 198.08391:146 198.10558:124 198.13907:24 199.10759:70 200.19601:74 203.10239:92 210.08374:72 211.08037:90 211.16377:24 212.09473:344 2…	85	222	4808	4006	2951	1511	3489	4227	1689	1605	7525	2709	2693	1115	2380
2224	11.723	415.22049	7-Hydroxymitragynine; PlaSMA ID-2263	[M+H]+	null	0.28	TRUE	4.26	415.22275	C23H30N2O5	Alkaloids	RYENLSMHLCNXJT-UHFFFAOYNA-N	CCC1CN2CCC3(O)C(=NC4=C3C(OC)=CC=C4)C2CC1C(=COC)C(=O)OC	530	FALSE	TRUE	FALSE	Normalized unit: Intensity; Annotation method: MSMS_Public_ExpBioInsilico_Pos_VS17_1	FALSE	FALSE	2224	0	0	0.97	0.34	0.4	0.7	20	0.55	1.18	85.97	QC2I7	415.22040:7918 415.48270:146 415.86249:50 416.22519:2268 416.32458:334 416.42932:66 416.48517:92 416.87646:70 416.93161:98 417.23306:378 417.31100:102	160.10580:74 162.08408:212 164.09576:46 167.11363:66 172.08446:78 175.06113:290 175.09334:82 176.06287:180 185.06792:34 185.17854:94 188.06281:64 189.77473:30 190.08383:604 191.08638:40 198.08440:80 202.10690:34 208.13005:100 211.83228:22 213.06653:34 217.09352:158 225.12614:48 226.13571:140 226.84013:20 227.11111:96 228.14388:78 238.13554:94 238.16626:56 239.15776:80 244.15372:40 245.15198:76 25…	105	15025	15914	14647	6915	908	17122	17667	18831	19622	16042	15106	14583	9285	7836
2225	11.912	415.22116	7-Hydroxymitragynine	[M+H]+	null	0.16	TRUE	4.261	415.22275	C23H30N2O5	Corynanthean-type alkaloids	RYENLSMHLCNXJT-ZHOKILCHSA-N	CC[C@H]1CN2CC[C@@]3(O)C(=NC4=C3C(OC)=CC=C4)[C@@H]2C[C@@H]1\C(=C/OC)C(=O)OC	530	FALSE	TRUE	FALSE	Normalized unit: Intensity; Annotation method: MSMS_Public_ExpBioInsilico_Pos_VS17_1	FALSE	FALSE	2225	0	0	0.99	0.11	0.12	0.75	1	1	1.02	72.11	QC2I7	415.22116:4954 415.42548:164 415.47607:268 415.74106:110 415.87653:52 415.98788:62 416.22430:1350 416.30490:118 416.56061:124 416.85751:146 416.97876:90 417.21460:236 417.29346:80	152.06180:126 153.07541:82 154.07771:54 156.12741:48 161.11922:62 162.18857:50 164.08409:46 169.95157:24 174.09349:52 175.05629:64 175.12549:74 180.13283:50 181.14667:126 186.07037:98 188.08376:80 189.07745:72 189.89932:38 190.08453:68 190.13766:102 191.09999:100 198.07553:76 199.07745:28 202.08257:74 202.12923:26 210.11623:90 212.06509:58 212.10001:98 215.29733:44 227.13341:72 234.09267:34 234.8…	96	2721	3029	4645	2047	179	4539	3716	3679	6135	4708	3525	3362	3988	2471
2226	12.152	415.22577	7-Hydroxymitragynine	[M+H]+	null	0.56	TRUE	4.261	415.22275	C23H30N2O5	Corynanthean-type alkaloids	RYENLSMHLCNXJT-ZHOKILCHSA-N	CC[C@H]1CN2CC[C@@]3(O)C(=NC4=C3C(OC)=CC=C4)[C@@H]2C[C@@H]1\C(=C/OC)C(=O)OC	530	FALSE	TRUE	FALSE	Normalized unit: Intensity; Annotation method: MSMS_Public_ExpBioInsilico_Pos_VS17_1	FALSE	FALSE	2226	0	0	1	0.39	0.39	0.79	17	0.71	1.27	303.69	QC1I18	415.22290:33030 415.38675:714 415.46704:640 415.60104:110 415.71445:154 415.76611:64 415.84241:216 415.91809:102 415.96426:142 416.00543:70 416.22626:8224 416.37140:442 416.41196:242 416.57504:70 416.63782:120 416.69931:100 416.83102:62 416.97821:76 417.07397:52 417.22476:1582	150.18713:102 152.07170:60 157.06021:176 159.06531:88 160.04102:94 160.11652:78 162.05400:432 162.08824:306 162.11784:136 162.18306:82 163.00571:32 163.05724:96 163.09479:170 164.61319:114 165.07835:64 165.16870:74 165.90016:88 166.08658:80 168.06790:56 168.10541:102 171.45383:100 172.07576:334 173.07278:76 174.08849:72 175.06406:556 175.12645:70 176.06804:162 182.08299:60 183.06157:72 184.12741:…	136	29176	39103	49849	27327	45460	52846	42469	44324	71836	61628	47289	36952	32266	30583
2250	12.273	419.1937	NCGC00179905-02!(E)-3-(4-methoxyphenyl)-1-[2,4,6-trimethoxy-3-(3-methylbut-2-enyl)phenyl]prop-2-en-1-one [IIN-based on: CCMSLIB00000846372]	[M+Na]+	null	0.8	TRUE	-1	419.18301	C24H28O5	3-prenylated chalcones	GGNVSANPVOEGII-GXDHUFHOSA-N	COC1=CC=C(\\C=C\\C(=O)C2=C(OC)C(CC=C(C)C)=C(OC)C=C2OC)C=C1	530	FALSE	TRUE	FALSE	Normalized unit: Intensity; Annotation method: MSMS_Public_ExpBioInsilico_Pos_VS17_1	FALSE	FALSE	2250	0	0	0.71	0.5	0.41	0.75	1	1	1.23	66.09	Insect (I8)	419.19122:3820 419.33691:254 419.45206:180 419.66293:86 420.19724:1042 420.27499:166 420.39056:96 420.63882:232 421.20352:458	297.60379:90 311.07043:62 369.20859:72 393.97620:40 419.19269:304 419.35474:42	187	5609	6521	8627	6075	8068	6856	7723	7555	8883	10389	7105	6790	4682	3636
2274	12.32	421.20816	MLS002154168-01!Isoflupredone acetate338-98-7	[M+Na]+	null	0.84	FALSE	-1	421.20999	C23H29FO6	Gluco/mineralocorticoids, progestogins and derivatives	ZOCUOMKMBMEYQV-GSLJADNHSA-N	CC(=O)OCC(=O)[C@@]1(O)CC[C@H]2[C@@H]3CCC4=CC(=O)C=C[C@]4(C)[C@@]3(F)[C@@H](O)C[C@@]21C	530	FALSE	TRUE	FALSE	Normalized unit: Intensity; Annotation method: MSMS_Public_ExpBioInsilico_Pos_VS17_1	FALSE	FALSE	2274	0	0	0.98	-1	-1	-1	-1	-1	0.98	50.06	Non Insect (N6)	421.20804:2392 421.41260:216 421.61911:52 421.86456:90 422.21655:710 422.33170:118 422.42169:112 422.48386:96 422.65225:110 422.81790:66 422.85327:122 422.89905:88 423.02039:50 423.24554:112 423.28458:130	null	138	3172	4879	6304	4221	6947	6116	6726	6864	7213	7606	5300	5162	4010	2918
2275	12.212	421.20987	NCGC00380891-01_C24H30O5_2,4-Octadienoic acid, 6-methyl-, (1R,2S,7R,8aR)-7-(1-formylethenyl)-1,2,6,7,8,8a-hexahydro-7-hydroxy-1,8a-dimethyl-6-oxo-2-naphthalenyl ester, (2E,4E,6R)-	[M+Na]+	null	0.92	TRUE	-1	421.19901	C24H30O5	Eremophilane, 8,9-secoeremophilane and furoeremophilane sesquiterpenoids	GIUVFWDLNFDKHT-PLYMMSKXSA-N	CC[C@@H](C)/C=C/C=C/C(=O)O[C@H]1/C=C\C2=C\C(=O)[C@@](O)(C[C@]2(C)[C@H]1C)C(=C)C=O	530	FALSE	TRUE	FALSE	Normalized unit: Intensity; Annotation method: MSMS_Public_ExpBioInsilico_Pos_VS17_1	FALSE	FALSE	2275	0	0	0.87	0.23	0.6	0.42	52	0.04	1	210.79	Non Insect (N2)	421.20425:6406 421.30939:364 421.41241:292 421.46368:326 421.77997:68 421.85196:130 421.93768:94 422.05505:74 422.20703:1430 422.33994:190 422.40503:184 422.46768:144 422.52216:160 422.64340:70 422.70547:66 422.84619:108 422.93646:156 423.01749:54 423.09106:134 423.20737:806	389.17404:44 421.20947:162 422.20709:158 422.32907:66	174	16922	25062	27927	17208	27681	24784	28350	26732	31389	32516	23137	23294	17346	15283
2290	13.049	423.32764	7-alpha-hydroxy-4-cholesten-3-one	[M+Na]+	null	0.12	FALSE	-1	423.323	C27H44O2	Cholesterols and derivatives	IOIZWEJGGCZDOL-RQDYSCIWSA-N	C[C@H](CCCC(C)C)[C@H]1CC[C@@H]2[C@@]1(CC[C@H]3[C@H]2[C@@H](CC4=CC(=O)CC[C@]34C)O)C	530	FALSE	TRUE	FALSE	Normalized unit: Intensity; Annotation method: MSMS_Public_ExpBioInsilico_Pos_VS17_1	FALSE	FALSE	2290	0	0	0.9	-1	-1	-1	-1	-1	0.9	31.03	QC2I18	423.32764:1074 423.54059:56 423.59314:104 423.73810:76 423.85553:52 423.91711:104 424.00095:76 424.17337:82 424.24637:156 424.33563:762 424.43851:76 424.77197:116 424.90060:68 425.02008:74 425.13184:250 425.25082:382 425.33765:144 425.39386:78	null	183	90	2182	1997	2194	2873	2423	2426	1344	944	2801	1553	1408	830	1367
2327	12.522	428.20819	ROTENONIC ACID, METHYL ETHER	[M+NH4]+	null	0.64	TRUE	-1	428.20676	C24H26O6	Rotenones	QADCCYSYLNTZHV-YADHBBJMSA-N	O=C1C2=CC=C(OC)C(=C2OC3COC4=CC(OC)=C(OC)C=C4C13)CC=C(C)C	530	FALSE	TRUE	FALSE	Normalized unit: Intensity; Annotation method: MSMS_Public_ExpBioInsilico_Pos_VS17_1	FALSE	FALSE	2327	0	0	1	0.01	0.05	0.1	79	0.16	0.58	593.73	Insect (I9)	428.20767:26782 428.34457:862 428.40115:650 428.44724:610 428.63190:244 428.70840:11770 428.88290:386 428.96213:276 429.22214:3636 429.32513:448 429.40356:290 429.50317:196 429.64120:96 429.71158:1206 429.82144:120 429.87332:100 429.97089:104 430.04382:120 430.08282:166 430.23892:952	150.06482:106 151.07578:120 151.12543:98 152.06525:136 152.10896:82 153.07039:40 154.06091:56 157.07462:50 158.05342:90 160.03589:80 160.07944:66 162.07919:72 163.06403:78 163.11426:48 166.10513:98 170.06134:66 170.17473:84 172.06714:60 176.55646:66 177.12360:102 180.12462:78 181.08269:86 183.10936:54 184.04936:80 184.09567:134 185.07834:78 186.09004:434 187.10236:34 188.10493:90 189.08345:166 18…	144	69828	70137	77191	108148	79482	72295	119505	111668	121777	125279	113936	130988	100486	82729
2332	11.8	429.11996	NCGC00385097-01_C20H22O9_beta-D-Glucopyranoside, 4-hydroxy-2-(hydroxymethyl)phenyl, 6-benzoate	[M+Na]+	null	0.6	FALSE	-1	429.116	C20H22O9	Phenolic glycosides	FLROYCKIIJCTDY-BFMVXSJESA-N	OCC1=CC(=CC=C1O[C@@H]2O[C@H](COC(=O)C3=CC=CC=C3)[C@@H](O)[C@H](O)[C@H]2O)O	530	FALSE	TRUE	FALSE	Normalized unit: Intensity; Annotation method: MSMS_Public_ExpBioInsilico_Pos_VS17_1	FALSE	FALSE	2332	0	0	1	-1	-1	-1	-1	-1	1	35.54	Insect (I6)	429.11600:1944 429.19589:402 429.26605:84 429.32269:150 429.37112:180 429.53064:54 429.91168:100 430.12695:294 430.20651:160 430.25821:118 430.35831:86 430.43906:68 430.68369:88 430.82275:214 430.86484:64 430.90720:108 431.17511:88 431.22208:378	null	68	2621	2460	3268	1562	443	3401	4295	6752	4986	2306	4383	2460	1690	1813
2333	12.623	429.20233	NCGC00384814-01_C19H34O9_beta-D-Glucopyranoside, 3,6-dihydroxy-3-[(1E)-3-hydroxy-1-buten-1-yl]-2,4,4-trimethylcyclohexyl	[M+Na]+	null	0.6	TRUE	-1	429.20999	C19H34O9	Terpene glycosides	WMBODJDHWWGSJT-FCMIXPDISA-N	CC(O)/C=C/C1(O)C(C)C(O[C@@H]2O[C@H](CO)[C@@H](O)[C@H](O)[C@H]2O)C(O)CC1(C)C	530	FALSE	TRUE	FALSE	Normalized unit: Intensity; Annotation method: MSMS_Public_ExpBioInsilico_Pos_VS17_1	FALSE	FALSE	2333	0	0	1	0.02	0.03	0.76	3	1	0.95	259.91	Insect (I4)	429.21063:15690 429.40302:586 429.47150:674 429.75500:68 429.86646:78 429.93341:68 429.99515:60 430.14847:86 430.21487:4282 430.41873:202 430.49066:70 430.85675:118 430.91873:84 430.97485:70 431.02731:58 431.09998:54 431.22131:760 431.29764:214	150.05559:286 150.10289:266 151.07597:102 151.10971:86 152.10165:82 153.04715:62 153.10463:46 155.62657:18 159.06960:36 160.08289:118 163.17247:102 165.72554:86 172.36140:36 175.11023:42 176.07143:124 176.11342:84 177.99118:28 178.05048:112 178.09779:158 178.73080:72 179.10597:58 180.11357:100 181.09389:66 183.14738:84 183.78008:20 188.07851:78 190.10391:64 190.12891:46 192.09592:114 199.08250:40…	246	19992	34975	24743	18970	40365	33384	29197	39522	39672	35552	32576	30569	20303	17654
2334	12.358	429.20316	NCGC00384814-01_C19H34O9_beta-D-Glucopyranoside, 3,6-dihydroxy-3-[(1E)-3-hydroxy-1-buten-1-yl]-2,4,4-trimethylcyclohexyl	[M+Na]+	null	0.52	TRUE	-1	429.20999	C19H34O9	Terpene glycosides	WMBODJDHWWGSJT-FCMIXPDISA-N	CC(O)/C=C/C1(O)C(C)C(O[C@@H]2O[C@H](CO)[C@@H](O)[C@H](O)[C@H]2O)C(O)CC1(C)C	530	FALSE	TRUE	FALSE	Normalized unit: Intensity; Annotation method: MSMS_Public_ExpBioInsilico_Pos_VS17_1	FALSE	FALSE	2334	0	0	0.91	0.05	0.07	0.79	3	1	0.95	129.28	QC1I7	429.20563:7172 429.31232:464 429.36609:386 429.67236:70 429.70621:100 429.85733:150 429.91125:84 430.01123:66 430.20828:1448 430.33627:306 430.45978:134 430.59653:124 430.85956:88 430.90207:146 431.13531:154 431.21600:860	158.07622:78 158.96013:70 159.06616:30 160.07623:54 163.06902:108 167.07146:96 171.09894:120 173.08070:74 173.10602:68 175.16650:50 177.10321:40 180.10034:58 182.07513:56 182.10269:60 183.06163:80 183.21132:96 185.13632:18 186.08838:58 186.12964:74 187.96504:68 192.09322:84 193.51999:82 196.46844:32 198.09329:46 198.19055:80 199.08310:62 200.06136:88 200.09547:234 204.09492:80 211.09695:82 212.19…	145	1324	26626	15689	11916	32349	26404	24742	30717	32859	26622	24365	22720	13957	11192
2335	7.106	429.20645	NCGC00384814-01_C19H34O9_beta-D-Glucopyranoside, 3,6-dihydroxy-3-[(1E)-3-hydroxy-1-buten-1-yl]-2,4,4-trimethylcyclohexyl	[M+Na]+	null	0.84	TRUE	-1	429.20999	C19H34O9	Terpene glycosides	WMBODJDHWWGSJT-FCMIXPDISA-N	CC(O)/C=C/C1(O)C(C)C(O[C@@H]2O[C@H](CO)[C@@H](O)[C@H](O)[C@H]2O)C(O)CC1(C)C	530	FALSE	TRUE	FALSE	Normalized unit: Intensity; Annotation method: MSMS_Public_ExpBioInsilico_Pos_VS17_1	FALSE	FALSE	2335	0	0	1	0.65	0.59	0.86	3	1	1.58	37.8	Non Insect (N5)	429.21051:4880 429.30557:472 429.37823:156 429.46173:146 429.83551:70 429.87714:70 430.05066:94 430.21707:1034 430.32248:126 430.47537:86 431.22824:288	268.92880:60 371.20200:52 429.11813:46 429.20746:574 429.30377:56 429.37100:80 430.21191:172 430.28436:64 430.52148:26 431.22629:32	19	6052	3068	12395	8320	6413	15253	7591	6783	11340	24784	6867	7123	7362	7372
2339	19.325	429.23877	Irbesartan	[M+H]+	null	0.24	FALSE	1.164	429.23901	C25H28N6O	Biphenyls and derivatives	YOSHYTLCDANDAN-UHFFFAOYSA-N	O=C1N(C(=NC12CCCC2)CCCC)CC3=CC=C(C=C3)C4=CC=CC=C4C=5N=NNN5	530	FALSE	TRUE	FALSE	Normalized unit: Intensity; Annotation method: MSMS_Public_ExpBioInsilico_Pos_VS17_1	FALSE	FALSE	2339	0	0	1	-1	-1	-1	-1	-1	1	25.99	Non Insect (N7)	429.23917:1742 429.36667:268 429.43433:162 429.58344:188 429.83405:98 430.24200:378 430.27939:320 430.38199:260 430.44870:62 430.50220:64 430.83337:110 430.92526:392 431.23285:210 431.27646:272	null	82	507	5880	10218	8166	3328	4266	6899	4740	3108	1459	9884	8420	14258	3603
2343	0.098	429.31882	Inosine-5'-diphosphate sodium salt	[M+H]+	null	0.8	FALSE	-1	429.31	C10H14N4O11P2	Purine ribonucleoside diphosphates	JPXZQMKKFWMMGK-KQYNXXCUSA-N	C1=NC(=O)C2=C(N1)N(C=N2)C3C(C(C(O3)COP(=O)(O)OP(=O)(O)O)O)O	530	FALSE	TRUE	FALSE	Normalized unit: Intensity; Annotation method: MSMS_Public_ExpBioInsilico_Pos_VS17_1	FALSE	FALSE	2343	0	0	0.97	-1	-1	-1	-1	-1	0.97	23	Non Insect (N10)	429.32047:1150 429.39493:174 429.46494:60 429.50143:108 429.56808:112 429.70300:66 429.75894:74 429.95764:134 430.08545:80 430.18890:158 430.24411:122 430.32248:316 430.38986:202 430.43445:128 430.52139:364 430.61563:428 430.64850:556 430.70471:248 430.76300:206 430.82809:218 430.91348:122588 431.16568:2564 431.27069:256 431.36462:192	null	47	2306	2271	2247	2154	2112	2205	1798	2058	2533	1918	1564	2154	1973	1743
2346	23.399	429.37363	alpha-TOCHOPHEROL	[M-H]-	null	0.88	TRUE	-1	429.37399	C29H50O2	null	GVJHHUAWPYXKBD-IEOSBIPESA-N	N/A	530	FALSE	TRUE	FALSE	Normalized unit: Intensity; Annotation method: MONA_2	FALSE	FALSE	2346	0	0	0.94	0.01	0.18	0.65	5	0.2	0.81	626.47	Insect (I5)	429.37042:40744 429.60818:1022 429.79141:134 429.89578:70 429.98309:86 430.02582:134 430.10828:162 430.23999:196 430.37469:12908 430.50482:522 430.54556:670 430.60648:484 430.91351:874 431.04871:58 431.20856:106 431.29993:144 431.37750:2282	150.12767:62 151.07607:80 151.14149:52 151.16670:64 152.06972:76 152.13072:44 154.62987:78 155.17188:98 157.09776:110 158.06718:160 158.10667:144 158.95625:110 159.08188:182 159.11111:276 160.04469:38 160.08449:84 161.05428:142 161.09308:104 162.06635:316 162.11037:52 162.19998:78 162.62949:26 163.07700:28 163.10950:1050 164.11047:292 164.13858:80 164.80490:30 164.94479:34 164.99376:24 165.01897:…	15853	4282	130196	149578	154147	85995	151726	151754	87141	99252	213786	107150	42421	71856	77228
2360	0.104	431.17206	Kushenol A	[M+Na]+	null	0.8	FALSE	9.04	431.17999	C25H28O5	8-prenylated flavanones	OGBMVWVBHWHRGD-MWTRTKDXSA-N	O=C1C2=C(O)C=C(O)C(=C2OC(C=3C=CC=CC3O)C1)CC(C(=C)C)CC=C(C)C	530	FALSE	TRUE	FALSE	Normalized unit: Intensity; Annotation method: MSMS_Public_ExpBioInsilico_Pos_VS17_1	FALSE	FALSE	2360	0	0	0.66	-1	-1	-1	-1	-1	0.66	61.38	Non Insect (N4)	431.16840:2936 431.29114:464 431.40851:192 431.45938:118 431.59558:128 431.72015:154 431.81082:122 431.91742:10242 432.08072:286 432.18744:306 432.29181:212 432.60788:110 432.69513:56 432.73972:80 432.91690:4320 433.10480:242 433.22391:130	null	664	7065	5261	2282	2522	5987	5929	5522	4581	5648	6804	5905	5873	5436	5664
2363	12.252	431.21542	2-hydroxy-4-methoxy-3,5-bis(3-methylbut-2-enyl)-6-(2-phenylethyl)benzoic acid	[M+Na]+	null	0.52	TRUE	6.289	431.21951	C26H32O4	Stilbenes	KTBAIBUBSGVINZ-UHFFFAOYSA-N	O=C(O)C=1C(O)=C(C(OC)=C(C1CCC=2C=CC=CC2)CC=C(C)C)CC=C(C)C	530	FALSE	TRUE	FALSE	Normalized unit: Intensity; Annotation method: MSMS_Public_ExpBioInsilico_Pos_VS17_1	FALSE	FALSE	2363	0	0	1	0.04	0.06	0.79	9	0.22	0.85	50.19	QC1I18	431.21884:4422 431.37799:264 431.46597:290 431.55402:84 431.80438:106 431.84830:54 431.89349:94 432.22208:842 432.50381:88 432.62811:86 432.72772:118 432.88287:112 433.23077:312	150.08466:44 152.07120:92 158.05450:52 160.08066:70 160.91302:36 162.15004:106 166.03383:18 166.08189:80 178.11395:58 186.10262:54 189.09959:104 194.11592:66 195.11319:88 198.85118:30 199.08281:162 200.08885:54 208.06516:138 208.14096:52 214.16495:24 214.20161:66 215.12251:72 219.11165:90 224.12730:82 226.15564:162 229.13229:76 229.18359:78 232.09999:68 233.10977:80 237.15729:56 238.14107:248 239…	1168	662	13902	8449	6995	6421	13061	12889	15454	19013	10191	10681	12614	7473	8635
2364	12.495	431.2171	2-hydroxy-4-methoxy-3,5-bis(3-methylbut-2-enyl)-6-(2-phenylethyl)benzoic acid	[M+Na]+	null	0.68	TRUE	6.289	431.21951	C26H32O4	Stilbenes	KTBAIBUBSGVINZ-UHFFFAOYSA-N	O=C(O)C=1C(O)=C(C(OC)=C(C1CCC=2C=CC=CC2)CC=C(C)C)CC=C(C)C	530	FALSE	TRUE	FALSE	Normalized unit: Intensity; Annotation method: MSMS_Public_ExpBioInsilico_Pos_VS17_1	FALSE	FALSE	2364	0	0	0.99	0.04	0.08	0.79	9	0.44	0.89	1186.44	Non Insect (N10)	431.21841:52354 431.46497:1690 431.76996:132 431.85971:172 431.96643:80 432.07129:90 432.22256:14510 432.38385:814 432.45895:510 432.58514:80 432.65833:62 432.72696:50 432.77048:82 432.82785:152 432.88138:56 433.06229:112 433.22641:2096 433.31589:382	151.07506:130 152.07326:768 152.11801:98 153.08327:102 154.12180:148 154.18059:86 155.68880:34 156.08130:158 158.05888:234 158.91866:26 159.07213:80 160.07422:94 160.09897:96 161.08954:82 162.05753:216 163.11015:194 164.06792:108 164.10307:158 165.08255:48 166.97153:30 167.08069:134 168.06229:172 168.10558:66 168.27824:100 169.01364:126 169.07457:94 170.05089:74 170.09251:88 171.03818:28 171.0635…	50	8618	204670	114231	73840	224082	203472	194695	255556	292615	208593	168198	185851	111367	91120
2366	12.694	431.22076	2-hydroxy-4-methoxy-3,5-bis(3-methylbut-2-enyl)-6-(2-phenylethyl)benzoic acid	[M+Na]+	null	0.24	TRUE	6.289	431.21951	C26H32O4	Stilbenes	KTBAIBUBSGVINZ-UHFFFAOYSA-N	O=C(O)C=1C(O)=C(C(OC)=C(C1CCC=2C=CC=CC2)CC=C(C)C)CC=C(C)C	530	FALSE	TRUE	FALSE	Normalized unit: Intensity; Annotation method: MSMS_Public_ExpBioInsilico_Pos_VS17_1	FALSE	FALSE	2366	0	0	1	0.05	0.09	0.73	9	0.33	0.87	100.89	QC1I7	431.21973:5290 431.33066:406 431.43411:204 431.48914:212 431.83328:80 432.06317:106 432.22327:1500 432.36594:138 432.42807:106 432.47278:72 432.57428:82 432.69287:84 432.73291:84 432.83133:132 432.90552:82 433.05634:52 433.22137:426	150.05867:118 151.86826:20 152.07298:88 152.13469:26 153.08162:34 154.13132:62 158.96071:66 161.02353:30 162.09987:88 163.08128:152 163.14240:48 164.09149:74 166.05373:128 170.96283:22 174.08920:86 175.10075:74 178.09241:62 191.77731:136 195.11790:50 206.12038:40 217.07735:68 226.14113:186 228.12535:68 237.68011:28 238.14343:436 238.21474:52 239.14128:178 239.39922:22 243.12140:88 259.09030:114 2…	212	2769	17625	14568	7614	17380	17285	15638	22056	22920	17364	17344	16328	9097	9497
2367	12.803	431.22165	2-hydroxy-4-methoxy-3,5-bis(3-methylbut-2-enyl)-6-(2-phenylethyl)benzoic acid	[M+Na]+	null	0.32	TRUE	6.289	431.21951	C26H32O4	Stilbenes	KTBAIBUBSGVINZ-UHFFFAOYSA-N	O=C(O)C=1C(O)=C(C(OC)=C(C1CCC=2C=CC=CC2)CC=C(C)C)CC=C(C)C	530	FALSE	TRUE	FALSE	Normalized unit: Intensity; Annotation method: MSMS_Public_ExpBioInsilico_Pos_VS17_1	FALSE	FALSE	2367	0	0	1	0.03	0.07	0.61	9	0.33	0.81	547.98	Non Insect (N10)	431.21869:26298 431.37372:944 431.47281:856 431.85287:78 432.03879:92 432.10602:98 432.22150:6340 432.38086:282 432.47974:296 432.56378:74 432.75235:92 432.84460:106 433.22620:606 433.30463:180	150.05519:572 150.10796:88 150.17247:78 151.05440:68 152.07045:630 152.11900:140 153.04143:78 154.07352:72 154.12392:264 154.15479:70 160.07968:282 161.10509:46 162.05490:170 162.08569:112 163.06384:346 163.09276:134 163.11790:46 164.07051:100 164.10974:236 164.55968:34 164.99794:48 168.10567:120 172.11360:36 174.09238:82 175.10628:108 176.07956:100 178.04950:86 178.08669:340 178.11391:132 178.14…	220	346	68054	42869	28195	83913	68089	61539	86683	95294	73539	62294	58760	36581	33788
2381	11.525	433.23053	forskolin	[M+Na]+	null	0.16	TRUE	5.99	433.22299	C22H34O7	Triterpenoids	OHCQJHSOBUTRHG-KGGHGJDLSA-N	O=C(OC1C(O)C2C(C)(C)CCC(O)C2(C)C3(O)C(=O)CC(OC13C)(C=C)C)C	530	FALSE	TRUE	FALSE	Normalized unit: Intensity; Annotation method: MSMS_Public_ExpBioInsilico_Pos_VS17_1	FALSE	FALSE	2381	0	0	0.61	0.02	0.03	0.74	2	0.5	0.66	45.75	QC1I18	433.23297:2546 433.42633:70 433.53311:120 433.73914:62 433.89005:130 434.23328:850 434.37039:90 434.84613:60 435.19611:120 435.25644:84	159.07094:56 159.14751:74 162.05185:54 162.14496:72 175.06151:212 177.10547:80 190.08745:314 191.09608:70 192.08453:68 212.08994:26 226.14224:82 227.70403:22 240.15933:50 279.12677:44 300.87988:56 382.16754:82 415.23450:234 415.31882:46 417.23447:68 433.23209:38 434.24997:58	71	1087	2143	1205	1369	279	945	1969	2080	1904	2439	2113	870	1115	706
2403	12.518	437.21198	MMV031011	[M+H]+	null	0.32	TRUE	-1	437.21033	C25H29ClN4O	Harmala alkaloids	IZVJGHOBHCELDF-QFIPXVFZSA-N	ClC=1C=CC2=C(C1)NC3=C2CC(NC34CCN(CCC=5C=CC=CC5)CC4)C(O)=NC	530	FALSE	TRUE	FALSE	Normalized unit: Intensity; Annotation method: MSMS_Public_ExpBioInsilico_Pos_VS17_1	FALSE	FALSE	2403	0	0	0.81	0.03	0.13	0.54	33	0.03	0.67	238.29	Insect (I1)	437.20377:11138 437.36469:402 437.42166:122 437.70465:5054 437.78387:248 437.86826:268 437.92053:164 437.97803:152 438.11108:78 438.20435:1492 438.37494:136 438.46408:72 438.69437:360 438.78122:74 438.86255:100 438.95987:74 439.19128:1014	205.87352:92 322.89978:36 364.85483:50 437.19131:24 438.21808:54	74	36917	32762	26687	47716	13438	34667	51429	46516	59363	50739	40664	29665	48303	28102
2444	12.132	444.20636	[8,8-dimethyl-9-(3-methylbut-2-enoyloxy)-2-oxo-9,10-dihydropyrano[2,3-f]chromen-10-yl] 3-methylbut-2-enoate	[M+NH4]+	null	0.04	FALSE	6.002	444.2023	C24H26O7	Angular pyranocoumarins	UHWIZIJICYWABA-UHFFFAOYSA-N	O=C1OC2=C(C=C1)C=CC=3OC(C)(C)C(OC(=O)C=C(C)C)C(OC(=O)C=C(C)C)C32	530	FALSE	TRUE	FALSE	Normalized unit: Intensity; Annotation method: MSMS_Public_ExpBioInsilico_Pos_VS17_1	FALSE	FALSE	2444	0	0	0.92	-1	-1	-1	-1	-1	0.92	45.31	Non Insect (N5)	444.20035:2088 444.47784:82 444.70758:738 444.83490:62 445.14185:134 445.21063:534 445.28412:1702 445.39334:156 445.47177:100 445.66223:128 445.78406:582 445.92090:120 446.05554:138 446.15488:122 446.21454:186 446.27020:288	null	56	176	590	754	693	35	3445	727	171	265	926	824	552	454	524
2450	12.267	445.23129	21-hydroxy-10-methoxy-1,4,14,19,19-pentamethyl-2,7,18-trioxapentacyclo[11.9.0.0?,??.0?,?.0??,??]docosa-3(11),4,9-triene-8,17-dione	[M+H]+	null	0.2	FALSE	-1	445.22208	C25H32O7	Xanthenes	GBKCPBPYMRGRKL-UHFFFAOYSA-N	O=C1OCC2=C1C(OC)=C3C(OC4(C)CC(O)C5C(OC(=O)CCC5(C)C4C3)(C)C)=C2C	530	FALSE	TRUE	FALSE	Normalized unit: Intensity; Annotation method: MSMS_Public_ExpBioInsilico_Pos_VS17_1	FALSE	FALSE	2450	0	0	0.65	-1	-1	-1	-1	-1	0.65	37.43	QC1I7	445.23233:1830 445.31796:362 445.46753:162 445.78018:74 445.85867:194 445.95078:104 446.25323:340 446.42889:150 446.47839:96 446.91867:98 446.96823:82 447.19907:206 447.24811:146 447.33655:96	null	101	441	2461	1220	647	5351	588	3223	1136	1213	2400	2115	1689	58	963
2492	12.623	451.1788	elegantissine	[M+Na]+	null	0.16	FALSE	4.93	451.17999	C23H28N2O6	Indolizidines	TTZWEOINXHJHCY-DWROLHPLSA-N	O=C(OC)C1=COC(C)C2CN3CCC4(C(=O)NC5=C(OC)C(OC)=CC=C54)C3CC12	530	FALSE	TRUE	FALSE	Normalized unit: Intensity; Annotation method: MSMS_Public_ExpBioInsilico_Pos_VS17_1	FALSE	FALSE	2492	0	0	0.99	-1	-1	-1	-1	-1	0.99	32.63	QC2I7	451.17880:1272 451.33118:122 451.38959:56 451.80560:88 452.07813:104 452.18353:398 452.28134:90 452.41718:70 452.71741:74 452.83405:184 452.90060:186 453.06912:54 453.19690:282	null	131	1640	2645	2388	918	182	1437	2221	2544	3515	2941	2710	1823	1286	326
2510	12.803	453.20325	Fluocinolone acetonide	[M+H]+	null	0.96	FALSE	8.735	453.20831	C24H30F2O6	21-hydroxysteroids	FEBLZLNTKCEFIT-VSXGLTOVSA-N	CC1(C)O[C@@H]2C[C@H]3[C@@H]4C[C@H](F)C5=CC(=O)C=C[C@]5(C)[C@@]4(F)[C@@H](O)C[C@]3(C)[C@@]2(O1)C(=O)CO	530	FALSE	TRUE	FALSE	Normalized unit: Intensity; Annotation method: MSMS_Public_ExpBioInsilico_Pos_VS17_1	FALSE	FALSE	2510	0	0	1	-1	-1	-1	-1	-1	1	82.02	Insect (I4)	453.20837:5012 453.36893:410 453.43695:88 453.48398:228 453.62915:196 453.67938:102 453.87726:210 454.21429:1552 454.36438:184 454.49466:100 454.62308:102 454.81152:78 454.89233:148 455.02151:52 455.20670:298 455.26221:98 455.31104:64	null	225	5392	8947	6125	3829	12151	8543	7491	12409	14434	9266	8850	7275	4894	4510
2542	23.779	460.41422	betulin	[M+NH4]+	null	0.56	FALSE	-1	460.41489	C30H50O2	Triterpenoids	FVWJYYTZTCVBKE-ROUWMTJPSA-N	OCC12CCC(C(=C)C)C2C3CCC4C5(C)CCC(O)C(C)(C)C5CCC4(C)C3(C)CC1	530	FALSE	TRUE	FALSE	Normalized unit: Intensity; Annotation method: MSMS_Public_ExpBioInsilico_Pos_VS17_1	FALSE	FALSE	2542	0	0	1	-1	-1	-1	-1	-1	1	45.56	Insect (I7)	460.41483:1052 460.49420:208 460.56595:224 460.60461:128 460.69305:250 460.81454:70 460.93701:264 461.07352:74 461.17535:132 461.23389:136 461.33646:352 461.41913:498 461.46588:268 461.59583:158 461.93106:136 462.00742:126 462.23676:124 462.36047:260 462.46466:238	null	214	54	329	6299	138	4655	10407	9160	5591	7591	15044	1740	382	1501	1568
2553	12.524	462.20361	Smenathiazole A	[M+H]+	null	0.32	FALSE	-1	462.198	C24H33ClN3O2S	N-acyl-alpha amino acids and derivatives	LFMFFFFYZMXHNI-DZKKHAQYSA-O	[H]C#CCCC/C(C/C=C(C)/C(NC(C(C)C)C([NH+]1C(C2=NC=CS2)CCC1)=O)=O)=C/Cl	530	FALSE	TRUE	FALSE	Normalized unit: Intensity; Annotation method: MSMS_Public_ExpBioInsilico_Pos_VS17_1	FALSE	FALSE	2553	0	0	1	-1	-1	-1	-1	-1	1	30.35	Non Insect (N1)	462.19907:1898 462.32260:136 462.46280:68 462.51001:140 462.69836:536 462.84109:162 462.94879:112 463.05807:116 463.13058:60 463.19839:200 463.24310:382 463.33002:148 463.37393:174 463.60556:138 463.74130:66 463.81863:158 464.30731:98	null	36	2338	1798	4822	2769	4306	1007	4938	5180	3229	2877	4694	2539	2417	3729
2602	5.902	469.13272	NCGC00380366-01_C19H26O12_4-Acetyl-2-hydroxyphenyl 2-O-beta-D-fructofuranosyl-beta-D-xylopyranoside	[M+Na]+	null	0.04	FALSE	-1	469.13199	C19H26O12	Phenolic glycosides	YOBMRYYTHXIXSD-SMTILKTDSA-N	CC(=O)C1=CC=C(O[C@@H]2OC[C@@H](O)[C@H](O)[C@H]2O[C@]3(CO)O[C@H](CO)[C@@H](O)[C@@H]3O)C(=C1)O	530	FALSE	TRUE	FALSE	Normalized unit: Intensity; Annotation method: MSMS_Public_ExpBioInsilico_Pos_VS17_1	FALSE	FALSE	2602	0	0	1	-1	-1	-1	-1	-1	1	33.48	Non Insect (N5)	469.13272:1840 469.40982:94 470.12479:410 470.19131:164 470.24451:50 470.35007:64 470.38904:110 470.74487:74 471.13583:148	null	0	798	298	821	300	150	1754	590	299	1377	1858	151	1298	389	130
2607	13.054	469.33109	NCGC00384869-01!4,4,8,10,14-pentamethyl-17-(4,5,6-trihydroxy-6-methylheptan-2-yl)-2,5,6,7,9,15-hexahydro-1H-cyclopenta[a]phenanthrene-3,16-dione	[M-H2O+H]+	null	0.72	FALSE	-1	469.33099	C30H46O5	Triterpenoids	PGQUPZCFLHXEHV-UHFFFAOYSA-N	CC(CC(O)C(O)C(C)(C)O)C1=C2C=CC3C4(C)CCC(=O)C(C)(C)C4CCC3(C)C2(C)CC1=O	530	FALSE	TRUE	FALSE	Normalized unit: Intensity; Annotation method: MSMS_Public_ExpBioInsilico_Pos_VS17_1	FALSE	FALSE	2607	0	0	1	-1	-1	-1	-1	-1	1	66.5	Non Insect (N4)	469.33197:3710 469.49017:204 469.60605:206 469.86813:86 470.05396:88 470.12283:118 470.33646:1562 470.47403:312 470.56436:110 470.63089:64 470.84235:68 470.91013:66 471.26016:152 471.34305:292	null	104	169	8614	8207	9247	12206	10740	11706	4865	4132	12259	6657	5794	4364	7111
2609	23.401	469.36926	18b-glycyrrhetinic acid	[M+H]+	null	0.92	TRUE	-1	469.366	C30H46O4	null	MPDGHEJMBKOTSU-AWOGJAJBSA-N	N/A	530	FALSE	TRUE	FALSE	Normalized unit: Intensity; Annotation method: MONA_2	FALSE	FALSE	2609	0	0	0.97	null	null	null	1	null	0.49	113.63	Insect (I2)	469.36371:6066 469.45779:556 469.56302:234 469.63974:256 469.86371:190 470.17505:54 470.22061:152 470.36899:1938 470.56412:142 470.66138:148 470.88300:52 471.04160:70 471.14145:118 471.19757:68 471.37918:414	171.14258:24 178.11646:82 188.08292:28 213.21605:64 215.09824:88 220.93185:54 226.94946:78 257.31073:62 262.50601:40 327.21744:32 354.84253:72 362.22351:58 420.84055:36 424.20093:50 451.42783:38 454.37030:60 469.12524:40 469.37503:524 469.48453:60 470.40512:76 470.51733:40 471.37653:54	2797	1520	19819	22383	23390	12517	22238	24046	12975	15383	32079	16832	6767	10273	12598
2625	0.097	473.34521	Vitamin K1	[M+Na]+*	null	0.08	FALSE	-1	473.34	C31H46O2	Vitamin K compounds	MBWXNTAXLNYFJB-LKUDQCMESA-N	C(C)(CCCC(C)CCCC(C)C)CCCC(C)=CCc(c(=O)1)c(C)c(=O)c(c2)c1ccc2	530	FALSE	TRUE	FALSE	Normalized unit: Intensity; Annotation method: MSMS_Public_ExpBioInsilico_Pos_VS17_1	FALSE	FALSE	2625	0	0	0.97	-1	-1	-1	-1	-1	0.97	19	Insect (I4)	473.34235:1430 473.49554:102 473.55682:134 473.65045:164 473.70584:56 473.77008:60 473.82291:72 474.12918:52 474.20987:58 474.28482:224 474.34241:336 474.46542:102 474.56354:110 474.62057:74 474.69626:86 474.82709:62 474.89832:82 474.95560:190 475.14111:192 475.36465:198 475.42831:202	null	86	1571	1547	1211	1226	1700	1544	1697	1131	1693	1521	1206	1335	1270	1194
2704	13.052	487.34225	MLS000563224-01!	[M+H]+	null	0.68	FALSE	-1	487.34201	C30H46O5	Triterpenoids	MINFCKXAWKNBAP-YYEGAHHQSA-N	CC1(C)[C@@H](O)CC[C@@]2(C)C1CC[C@]3(C)C2CC=C4[C@@H]5C[C@@](C)(CO)[C@@H](O)C[C@@]65C[C@@H](OC6=O)[C@]43C	530	FALSE	TRUE	FALSE	Normalized unit: Intensity; Annotation method: MSMS_Public_ExpBioInsilico_Pos_VS17_1	FALSE	FALSE	2704	0	0	0.99	-1	-1	-1	-1	-1	0.99	47.58	Insect (I10)	487.34323:1540 487.58768:174 487.75488:120 488.12033:92 488.35419:434 488.65875:62 488.90765:86 489.20782:88 489.28284:214	null	452	523	4937	4646	5420	6436	4237	6419	3046	2363	6656	3791	3115	2769	3604
2720	13.367	489.35626	NCGC00169714-02_C30H48O5_(2alpha,3alpha,5xi,9xi,18xi)-2,3,19-Trihydroxyurs-12-en-28-oic acid	[M+H]+	null	0.04	FALSE	-1	489.35699	C30H48O5	Triterpenoids	OXVUXGFZHDKYLS-YFIQRXMRSA-N	C[C@@H]1CC[C@@]2(CC[C@]3(C)\C(=C/CC4[C@@]5(C)C[C@@H](O)[C@@H](O)C(C)(C)C5CC[C@@]34C)C2[C@]1(C)O)C(O)=O	530	FALSE	TRUE	FALSE	Normalized unit: Intensity; Annotation method: MSMS_Public_ExpBioInsilico_Pos_VS17_1	FALSE	FALSE	2720	0	0	1	-1	-1	-1	-1	-1	1	56	Non Insect (N5)	489.35626:2188 489.42569:550 489.49921:190 489.55618:176 489.62634:258 489.83133:140 490.00174:54 490.23248:200 490.36511:924 490.55151:94 490.84052:54 491.29718:100 491.37210:144 491.46301:102	null	0	139	710	995	449	436	2298	755	46	97	824	648	475	313	116
2748	14.535	495.33728	Corosolic acid	[M+Na]+	null	0.36	FALSE	8.66	495.345	C30H48O4	Triterpenoids	HFGSQOYIOKBQOW-ZSDYHTTISA-N	O=C(O)C12CCC(C)C(C)C2C3=CCC4C5(C)CC(O)C(O)C(C)(C)C5CCC4(C)C3(C)CC1	530	FALSE	TRUE	FALSE	Normalized unit: Intensity; Annotation method: MSMS_Public_ExpBioInsilico_Pos_VS17_1	FALSE	FALSE	2748	0	0	1	-1	-1	-1	-1	-1	1	36.57	Insect (I5)	495.33685:1278 495.44522:224 495.50317:118 495.64267:94 495.81824:58 495.87665:54 496.35385:374 496.45288:74 496.64838:92 496.83359:258 497.36230:182 497.42599:72	null	55	102	3316	3547	1062	340	2168	4139	1863	3486	2099	719	253	1032	389
2758	0.104	498.90054	MoNA:3291618 Perfluorooctanesulfonic acid	[M+H]+	null	1	FALSE	-1	498.89999	C8HF17O3S	null	YFSUTJLHUFNCNZ-UHFFFAOYSA-N	C(C(C(C(C(F)(F)S(=O)(=O)O)(F)F)(F)F)(F)F)(C(C(C(F)(F)F)(F)F)(F)F)(F)F	530	FALSE	TRUE	FALSE	Normalized unit: Intensity; Annotation method: MONA_2	FALSE	FALSE	2758	0	0	1	-1	-1	-1	-1	-1	1	1504.71	Insect (I4)	498.90054:89970 499.15842:2118 499.18460:2104 499.36713:170 499.49155:238 499.69052:76 499.79303:82 499.90482:8032 500.05597:400 500.20840:308 500.27307:112 500.34567:198 500.38785:146 500.51846:76 500.68201:116 500.73462:242 500.79382:106 500.90546:3048	null	37336	216520	210468	201415	198928	202951	200193	197570	187320	203063	198913	200237	189169	191640	185418
2761	6.937	499.13858	NCGC00385068-02_C20H28O13_Benzoic acid, 4-methoxy-2-[(6-O-beta-D-xylopyranosyl-beta-D-glucopyranosyl)oxy]-, methyl ester	[M+Na]+	null	0.16	FALSE	-1	499.142	C20H28O13	Phenolic glycosides	DZRVGBRAMLSZDQ-HSMQXHTESA-N	COC(=O)C1=CC=C(OC)C=C1O[C@@H]2O[C@H](CO[C@@H]3OC[C@@H](O)[C@H](O)[C@H]3O)[C@@H](O)[C@H](O)[C@H]2O	530	FALSE	TRUE	FALSE	Normalized unit: Intensity; Annotation method: MSMS_Public_ExpBioInsilico_Pos_VS17_1	FALSE	FALSE	2761	0	0	1	-1	-1	-1	-1	-1	1	31.96	QC1I7	499.14581:1218 499.25705:102 499.46158:74 500.14948:246 500.29883:92	null	21	405	783	1284	308	731	1518	2015	1454	951	754	797	352	162	764
2763	0.104	499.19644	1,7-bis(4-hydroxyphenyl)-5-[(2R,3R,4S,5S,6R)-3,4,5-trihydroxy-6-(hydroxymethyl)oxan-2-yl]oxyheptan-3-one	[M+Na]+	null	0.72	FALSE	2.812	499.1918	C25H32O9	Curcuminoids	PVPDIJGSCANSAG-SRJJTFDTSA-N	O=C(CCC1=CC=C(O)C=C1)CC(OC2OC(CO)C(O)C(O)C2O)CCC3=CC=C(O)C=C3	530	FALSE	TRUE	FALSE	Normalized unit: Intensity; Annotation method: MSMS_Public_ExpBioInsilico_Pos_VS17_1	FALSE	FALSE	2763	0	0	1	-1	-1	-1	-1	-1	1	49.61	QC2I18	499.19647:1956 499.35110:104 499.40491:208 499.48325:96 499.55768:172 499.76895:134 499.90460:5814 500.07449:298 500.12436:180 500.20770:340 500.30151:110 500.41876:140 500.56354:122 500.64426:90 500.82614:134 500.90344:3078 501.11835:132 501.17087:228	null	620	4527	3916	4017	1361	2928	3809	3573	1925	4377	4269	3711	2895	4130	1720
[truncated: 10 more columns]
