# Supplementary material for: Higher accumulation of mitragynine in Mitragyna speciosa (kratom) leaves affected by insect attack
Source: PLoS One. 2025 Apr 29;20(4):e0320941. doi: 10.1371/journal.pone.0320941 (PMC12040156; doi:10.1371/journal.pone.0320941)
Supplement: S3 Table — (CSV) [file pone.0320941.s003.csv]

VIP score	Name	Ontology
1.106375013	Meglutol	Hydroxy fatty acids
1.241395716	5,7-Dihydroxy-4-methylcoumarin	7-hydroxycoumarins
2.042241206	Butyl Paraben	p-Hydroxybenzoic acid alkyl esters
3.122666911	Genipin	Iridoids and derivatives
1.233179031	7-hydroxy-3-phenyl-4H-chromen-4-one	Isoflavones
1.587040506	Demeton-S-methylsulphon	Sulfones
1.073581164	2-Hydroxy-5 (6)Epoxy-Tetrahydrocaryophyllene	Sesquiterpenoids
1.909673937	Cearoin	Benzophenones
1.388236623	(2R,3R,4S,5R)-2-(6-amino-9H-purin-9-yl)-5-(hydroxymethyl)tetrahydrofuran-3,4-diol	Purine nucleosides
1.656674586	8-hydroxy-8-(3-octyloxiran-2-yl)octanoic acid	Lineolic acids and derivatives
1.337358133	Amlexanox	Chromeno[2,3-b]pyridine-5-ones
1.01301181	2,3,5,7-tetramethoxy-9,10-dihydrophenanthrene	Hydrophenanthrenes
2.080727851	[5-hydroxy-3-(hydroxymethyl)-2-oxo-6-propan-2-ylcyclohex-3-en-1-yl] 3-methylpentanoate	Menthane monoterpenoids
2.457270022	(2R,3S,4S,5R,6S)-2-(hydroxymethyl)-6-(3,4,5-trimethoxyphenoxy)oxane-3,4,5-triol	Phenolic glycosides
2.930798393	1-((3-methoxypropyl)amino)-3-methyl-2H-naphtho[1,2,3-de]quinoline-2,7(3H)-dione	Anthracenes
3.052983141	Pseudostrychnine	Strychnos alkaloids
1.397292624	7-(2,4-dihydroxyphenyl)-5-hydroxy-2,2-dimethylpyrano[3,2-g]chromen-6-one	6-prenylated isoflavanones
2.118937417	vincamine	Eburnan-type alkaloids
2.121688636	Oridonin	Kaurane diterpenoids
3.188385695	Geissoschizine methyl ether	Corynanthean-type alkaloids
1.670714401	Hirsutine	Alkaloids
2.495220865	Boscalid	Aromatic anilides
1.971564999	Hirsutine	Alkaloids
1.09152564	Methoxyfenozide	Benzoic acids and derivatives
1.14205939	Corynoxeine	Indolizidines
2.432845641	N-methyl-10-methoxy-16-epi-pericyclivine N-oxide	Macroline alkaloids
1.781706018	Isorhynchophylline	Indolizidines
1.033144306	Corynoxine	Indolizidines
1.492332535	Holstiline	Carbazoles
1.214659253	Mitragynine	Alkaloids
1.523766802	Mitragynine	Alkaloids
2.603312854	Methyl-(16Z)-9-hydroxy-16-(methoxymethylene)-2-oxocorynoxan-17-oate	3-alkylindoles
2.307462431	N-(4-Chloro-2-methylphenyl)-3-[4-(isobutylsulfamoyl)phenyl]propanamide	Benzenesulfonamides
1.275687579	Beclomethasone	21-hydroxysteroids
4.0348246	[(11,13-Dihydroxy-4-methyl-2,10-dioxo-1,4,5,6,7,8,9,10-octahydro-2H-3-benzoxacyclododecin-8-yl)sulfanyl]-2-hydroxypropanoic acid	Macrolides and analogues
1.306889181	Hexa-methoxymethyl-melamine	Dialkylarylamines
1.082914463	(2R,3R,4S,5S,6R)-2-[6-hydroxy-3-[(E)-3-hydroxybut-1-enyl]-2,4,4-trimethylcyclohexyl]oxy-6-(hydroxymethyl)oxane-3,4,5-triol	Terpene glycosides
1.049581122	7-Hydroxymitragynine	Corynanthean-type alkaloids
1.049250685	(E)-3-(4-methoxyphenyl)-1-[2,4,6-trimethoxy-3-(3-methylbut-2-enyl)phenyl]prop-2-en-1-one	3-prenylated chalcones
1.2118861	NCGC00384814-01_C19H34O9_beta-D-Glucopyranoside, 3,6-dihydroxy-3-[(1E)-3-hydroxy-1-buten-1-yl]-2,4,4-trimethylcyclohexyl	Terpene glycosides
2.074209893	Irbesartan	Biphenyls and derivatives
2.893138236	Alpha-tocopherol	null
1.584806296	Kushenol A	8-prenylated flavanones
2.051101055	2-hydroxy-4-methoxy-3,5-bis(3-methylbut-2-enyl)-6-(2-phenylethyl)benzoic acid	Stilbenes
1.0651516	Elegantissine	Indolizidines
1.844517281	4-Acetyl-2-hydroxyphenyl 2-O-beta-D-fructofuranosyl-beta-D-xylopyranoside	Phenolic glycosides
1.404186332	4,4,8,10,14-pentamethyl-17-(4,5,6-trihydroxy-6-methylheptan-2-yl)-2,5,6,7,9,15-hexahydro-1H-cyclopenta[a]phenanthrene-3,16-dione	Triterpenoids
3.041855544	Benzoic acid, 4-methoxy-2-[(6-O-beta-D-xylopyranosyl-beta-D-glucopyranosyl)oxy]-, methyl ester	Phenolic glycosides
